# Supplementary material for: Investigation of the thermophilic mechanism in the genus Porphyrobacter by comparative genomic analysis
Source: BMC Genomics. 2018 May 23;19:385. doi: 10.1186/s12864-018-4789-4 (PMC5966882; doi:10.1186/s12864-018-4789-4)
Supplement: Supplementary file 1 — Alignment results of protein amino acid sequences encoded by single-copy genes found in eight Porphyrobacter strains. (ZIP 1510 kb) [file 12864_2018_4789_MOESM1_ESM.zip]

Archive with 1,406 entries (1,405 files):
- Additional file 1/
- Additional file 1/PO_1.fasta
- Additional file 1/PO_10.fasta
- Additional file 1/PO_100.fasta
- Additional file 1/PO_1000.fasta
- Additional file 1/PO_1001.fasta
- Additional file 1/PO_1002.fasta
- Additional file 1/PO_1003.fasta
- Additional file 1/PO_1004.fasta
- Additional file 1/PO_1005.fasta
- Additional file 1/PO_1006.fasta
- Additional file 1/PO_1007.fasta
- Additional file 1/PO_1008.fasta
- Additional file 1/PO_1009.fasta
- Additional file 1/PO_101.fasta
- Additional file 1/PO_1010.fasta
- Additional file 1/PO_1011.fasta
- Additional file 1/PO_1012.fasta
- Additional file 1/PO_1013.fasta
- Additional file 1/PO_1014.fasta
- Additional file 1/PO_1015.fasta
- Additional file 1/PO_1016.fasta
- Additional file 1/PO_1017.fasta
- Additional file 1/PO_1018.fasta
- Additional file 1/PO_1019.fasta
- Additional file 1/PO_102.fasta
- Additional file 1/PO_1020.fasta
- Additional file 1/PO_1021.fasta
- Additional file 1/PO_1022.fasta
- Additional file 1/PO_1023.fasta
- Additional file 1/PO_1024.fasta
- Additional file 1/PO_1025.fasta
- Additional file 1/PO_1026.fasta
- Additional file 1/PO_1027.fasta
- Additional file 1/PO_1028.fasta
- Additional file 1/PO_1029.fasta
- Additional file 1/PO_103.fasta
- Additional file 1/PO_1030.fasta
- Additional file 1/PO_1031.fasta
- Additional file 1/PO_1032.fasta
- Additional file 1/PO_1033.fasta
- Additional file 1/PO_1034.fasta
- Additional file 1/PO_1035.fasta
- Additional file 1/PO_1036.fasta
- Additional file 1/PO_1037.fasta
- Additional file 1/PO_1038.fasta
- Additional file 1/PO_1039.fasta
- Additional file 1/PO_104.fasta
- Additional file 1/PO_1040.fasta
- Additional file 1/PO_1041.fasta
- Additional file 1/PO_1042.fasta
- Additional file 1/PO_1043.fasta
- Additional file 1/PO_1044.fasta
- Additional file 1/PO_1045.fasta
- Additional file 1/PO_1046.fasta
- Additional file 1/PO_1047.fasta
- Additional file 1/PO_1048.fasta
- Additional file 1/PO_1049.fasta
- Additional file 1/PO_105.fasta
- Additional file 1/PO_1050.fasta
- Additional file 1/PO_1051.fasta
- Additional file 1/PO_1052.fasta
- Additional file 1/PO_1053.fasta
- Additional file 1/PO_1054.fasta
- Additional file 1/PO_1055.fasta
- Additional file 1/PO_1056.fasta
- Additional file 1/PO_1057.fasta
- Additional file 1/PO_1058.fasta
- Additional file 1/PO_1059.fasta
- Additional file 1/PO_106.fasta
- Additional file 1/PO_1060.fasta
- Additional file 1/PO_1061.fasta
- Additional file 1/PO_1062.fasta
- Additional file 1/PO_1063.fasta
- Additional file 1/PO_1064.fasta
- Additional file 1/PO_1065.fasta
- Additional file 1/PO_1066.fasta
- Additional file 1/PO_1067.fasta
- Additional file 1/PO_1068.fasta
- Additional file 1/PO_1069.fasta
- Additional file 1/PO_107.fasta
- Additional file 1/PO_1070.fasta
- Additional file 1/PO_1071.fasta
- Additional file 1/PO_1072.fasta
- Additional file 1/PO_1073.fasta
- Additional file 1/PO_1074.fasta
- Additional file 1/PO_1075.fasta
- Additional file 1/PO_1076.fasta
- Additional file 1/PO_1077.fasta
- Additional file 1/PO_1078.fasta
- Additional file 1/PO_1079.fasta
- Additional file 1/PO_108.fasta
- Additional file 1/PO_1080.fasta
- Additional file 1/PO_1081.fasta
- Additional file 1/PO_1082.fasta
- Additional file 1/PO_1083.fasta
- Additional file 1/PO_1084.fasta
- Additional file 1/PO_1085.fasta
- Additional file 1/PO_1086.fasta
- Additional file 1/PO_1087.fasta
- Additional file 1/PO_1088.fasta
- Additional file 1/PO_1089.fasta
- Additional file 1/PO_109.fasta
- Additional file 1/PO_1090.fasta
- Additional file 1/PO_1091.fasta
- Additional file 1/PO_1092.fasta
- Additional file 1/PO_1093.fasta
- Additional file 1/PO_1094.fasta
- Additional file 1/PO_1095.fasta
- Additional file 1/PO_1096.fasta
- Additional file 1/PO_1097.fasta
- Additional file 1/PO_1098.fasta
- Additional file 1/PO_1099.fasta
- Additional file 1/PO_11.fasta
- Additional file 1/PO_110.fasta
- Additional file 1/PO_1100.fasta
- Additional file 1/PO_1101.fasta
- Additional file 1/PO_1102.fasta
- Additional file 1/PO_1103.fasta
- Additional file 1/PO_1104.fasta
- Additional file 1/PO_1105.fasta
- Additional file 1/PO_1106.fasta
- Additional file 1/PO_1107.fasta
- Additional file 1/PO_1108.fasta
- Additional file 1/PO_1109.fasta
- Additional file 1/PO_111.fasta
- Additional file 1/PO_1110.fasta
- Additional file 1/PO_1111.fasta
- Additional file 1/PO_1112.fasta
- Additional file 1/PO_1113.fasta
- Additional file 1/PO_1114.fasta
- Additional file 1/PO_1115.fasta
- Additional file 1/PO_1116.fasta
- Additional file 1/PO_1117.fasta
- Additional file 1/PO_1118.fasta
- Additional file 1/PO_1119.fasta
- Additional file 1/PO_112.fasta
- Additional file 1/PO_1120.fasta
- Additional file 1/PO_1121.fasta
- Additional file 1/PO_1122.fasta
- Additional file 1/PO_1123.fasta
- Additional file 1/PO_1124.fasta
- Additional file 1/PO_1125.fasta
- Additional file 1/PO_1126.fasta
- Additional file 1/PO_1127.fasta
- Additional file 1/PO_1128.fasta
- Additional file 1/PO_1129.fasta
- Additional file 1/PO_113.fasta
- Additional file 1/PO_1130.fasta
- Additional file 1/PO_1131.fasta
- Additional file 1/PO_1132.fasta
- Additional file 1/PO_1133.fasta
- Additional file 1/PO_1134.fasta
- Additional file 1/PO_1135.fasta
- Additional file 1/PO_1136.fasta
- Additional file 1/PO_1137.fasta
- Additional file 1/PO_1138.fasta
- Additional file 1/PO_1139.fasta
- Additional file 1/PO_114.fasta
- Additional file 1/PO_1140.fasta
- Additional file 1/PO_1141.fasta
- Additional file 1/PO_1142.fasta
- Additional file 1/PO_1143.fasta
- Additional file 1/PO_1144.fasta
- Additional file 1/PO_1145.fasta
- Additional file 1/PO_1146.fasta
- Additional file 1/PO_1147.fasta
- Additional file 1/PO_1148.fasta
- Additional file 1/PO_1149.fasta
- Additional file 1/PO_115.fasta
- Additional file 1/PO_1150.fasta
- Additional file 1/PO_1151.fasta
- Additional file 1/PO_1152.fasta
- Additional file 1/PO_1153.fasta
- Additional file 1/PO_1154.fasta
- Additional file 1/PO_1155.fasta
- Additional file 1/PO_1156.fasta
- Additional file 1/PO_1157.fasta
- Additional file 1/PO_1158.fasta
- Additional file 1/PO_1159.fasta
- Additional file 1/PO_116.fasta
- Additional file 1/PO_1160.fasta
- Additional file 1/PO_1161.fasta
- Additional file 1/PO_1162.fasta
- Additional file 1/PO_1163.fasta
- Additional file 1/PO_1164.fasta
- Additional file 1/PO_1165.fasta
- Additional file 1/PO_1166.fasta
- Additional file 1/PO_1167.fasta
- Additional file 1/PO_1168.fasta
- Additional file 1/PO_1169.fasta
- Additional file 1/PO_117.fasta
- Additional file 1/PO_1170.fasta
- Additional file 1/PO_1171.fasta
- Additional file 1/PO_1172.fasta
- Additional file 1/PO_1173.fasta
- Additional file 1/PO_1174.fasta
- Additional file 1/PO_1175.fasta
- Additional file 1/PO_1176.fasta
- Additional file 1/PO_1177.fasta
- Additional file 1/PO_1178.fasta
- Additional file 1/PO_1179.fasta
- Additional file 1/PO_118.fasta
- Additional file 1/PO_1180.fasta
- Additional file 1/PO_1181.fasta
- Additional file 1/PO_1182.fasta
- Additional file 1/PO_1183.fasta
- Additional file 1/PO_1184.fasta
- Additional file 1/PO_1185.fasta
- Additional file 1/PO_1186.fasta
- Additional file 1/PO_1187.fasta
- Additional file 1/PO_1188.fasta
- Additional file 1/PO_1189.fasta
- Additional file 1/PO_119.fasta
- Additional file 1/PO_1190.fasta
- Additional file 1/PO_1191.fasta
- Additional file 1/PO_1192.fasta
- Additional file 1/PO_1193.fasta
- Additional file 1/PO_1194.fasta
- Additional file 1/PO_1195.fasta
- Additional file 1/PO_1196.fasta
- Additional file 1/PO_1197.fasta
- Additional file 1/PO_1198.fasta
- Additional file 1/PO_1199.fasta
- Additional file 1/PO_12.fasta
- Additional file 1/PO_120.fasta
- Additional file 1/PO_1200.fasta
- Additional file 1/PO_1201.fasta
- Additional file 1/PO_1202.fasta
- Additional file 1/PO_1203.fasta
- Additional file 1/PO_1204.fasta
- Additional file 1/PO_1205.fasta
- Additional file 1/PO_1206.fasta
- Additional file 1/PO_1207.fasta
- Additional file 1/PO_1208.fasta
- Additional file 1/PO_1209.fasta
- Additional file 1/PO_121.fasta
- Additional file 1/PO_1210.fasta
- Additional file 1/PO_1211.fasta
- Additional file 1/PO_1212.fasta
- Additional file 1/PO_1213.fasta
- Additional file 1/PO_1214.fasta
- Additional file 1/PO_1215.fasta
- Additional file 1/PO_1216.fasta
- Additional file 1/PO_1217.fasta
- Additional file 1/PO_1218.fasta
- Additional file 1/PO_1219.fasta
- Additional file 1/PO_122.fasta
- Additional file 1/PO_1220.fasta
- Additional file 1/PO_1221.fasta
- Additional file 1/PO_1222.fasta
- Additional file 1/PO_1223.fasta
- Additional file 1/PO_1224.fasta
- Additional file 1/PO_1225.fasta
- Additional file 1/PO_1226.fasta
- Additional file 1/PO_1227.fasta
- Additional file 1/PO_1228.fasta
- Additional file 1/PO_1229.fasta
- Additional file 1/PO_123.fasta
- Additional file 1/PO_1230.fasta
- Additional file 1/PO_1231.fasta
- Additional file 1/PO_1232.fasta
- Additional file 1/PO_1233.fasta
- Additional file 1/PO_1234.fasta
- Additional file 1/PO_1235.fasta
- Additional file 1/PO_1236.fasta
- Additional file 1/PO_1237.fasta
- Additional file 1/PO_1238.fasta
- Additional file 1/PO_1239.fasta
- Additional file 1/PO_124.fasta
- Additional file 1/PO_1240.fasta
- Additional file 1/PO_1241.fasta
- Additional file 1/PO_1242.fasta
- Additional file 1/PO_1243.fasta
- Additional file 1/PO_1244.fasta
- Additional file 1/PO_1245.fasta
- Additional file 1/PO_1246.fasta
- Additional file 1/PO_1247.fasta
- Additional file 1/PO_1248.fasta
- Additional file 1/PO_1249.fasta
- Additional file 1/PO_125.fasta
- Additional file 1/PO_1250.fasta
- Additional file 1/PO_1251.fasta
- Additional file 1/PO_1252.fasta
- Additional file 1/PO_1253.fasta
- Additional file 1/PO_1254.fasta
- Additional file 1/PO_1255.fasta
- Additional file 1/PO_1256.fasta
- Additional file 1/PO_1257.fasta
- Additional file 1/PO_1258.fasta
- Additional file 1/PO_1259.fasta
- Additional file 1/PO_126.fasta
- Additional file 1/PO_1260.fasta
- Additional file 1/PO_1261.fasta
- Additional file 1/PO_1262.fasta
- Additional file 1/PO_1263.fasta
- Additional file 1/PO_1264.fasta
- Additional file 1/PO_1265.fasta
- Additional file 1/PO_1266.fasta
- Additional file 1/PO_1267.fasta
[truncated: 1,106 more entries]
