# Supplementary material for: Investigation of the thermophilic mechanism in the genus Porphyrobacter by comparative genomic analysis
Source: BMC Genomics. 2018 May 23;19:385. doi: 10.1186/s12864-018-4789-4 (PMC5966882; doi:10.1186/s12864-018-4789-4)
Supplement: Supplementary file 1 — Alignment results of protein amino acid sequences encoded by single-copy genes found in eight Porphyrobacter strains. (ZIP 1510 kb) [file 12864_2018_4789_MOESM1_ESM.zip › Additional file 1/PO_1.fasta]

>PO01|6666666.126375.peg.1002
MGIKRILIANRGEIALRIHRAAHEMGIETVAVHSTADADAMHVRLADHAVCIGPPPAAES
YLNVANIISAAEIAQCDAIHPGYGFLSENAKFADIVEAHDIIWIGPKPEHIRTMGDKVEA
KRTAGALGLPLVPGSDGAVSDFDEARKIAKEIGYPVIIKAASGGGGRGMKVCESEDKLET
LMQQAGSEAKAAFGDATVYIEKYLGNPRHIEFQVFGDGNGNAIHLGERDCSLQRRHQKVL
EEAPSPVISVEERMRMGEVCAKAMRDMGYRGAGTIEFLWENGEFYFIEMNTRLQVEHPVT
EAITGVDLVREQIRIAEGRPLSVAQADIEFHGHAIECRINAEDPFNFAPSPGLVSYFHAA
GGMHVRVDSGLYAGYRIPPYYDSMIAKLIVYGRTREGCIMRLRRALEEMVVEGVKTNIPL
HQELLRQDDVLNGDYSIKWLEKWLEEREV
>PO02|6666666.125937.peg.1954
MGIKRILIANRGEIALRIHRAAHEMGIETVAVHSTADADAMHVRLADHAVCIGPPPAAES
YLNIANIISAAEIAQCDAIHPGYGFLSENAKFAEIVEAHEIIWIGPKPEHIRTMGDKVEA
KRTAGALGLPLVPGSDGAVSDFDEARKIAADIGYPVIIKAAAGGGGRGMKVCESEDKLET
LMQQAGSEAKAAFGDGTVYIEKYLANPRHIEFQVFGDGKGNAIHLGERDCSLQRRHQKVL
EEAPSPVISPEERQRMGEICAQAMRDMGYRGAGTIEFLWENGQFYFIEMNTRLQVEHPVT
EAITGVDLVREQIRIAEGRPLSVKQEELAFTGHAIECRINAEDPFTFAPSPGLVTYYHAA
GGMHVRVDSGLYAGYRIPPYYDSMIAKLIVYGRTREGCIMRLRRALEEMVVEGVKTNIPL
HQELLRQPDVLNGDYSIKWLEKWLAEREG
>PO03|6666666.126357.peg.2437
MGIKRILIANRGEIALRIHRAAHEMGIETVAVHSTADADAMHVRLADHAVCIGPPSAGES
YLNIANIISAAEIAQCDAIHPGYGFLSENAKFADIVEAHDIIWIGPKPEHIRTMGDKVEA
KRTAGVLGLPLVPGSDGAVSDFDEARRIAKEIGYPVIIKAASGGGGRGMKVCESEDKLET
LMQQAGSEAKAAFGDATVYIEKYLGNPRHIEFQVFGDGIGGAIHLGERDCSLQRRHQKVL
EEAPSPVISTDERMRMGEVCAQAMRDMGYRGAGTIEFLWENGEFYFIEMNTRLQVEHPVT
EAITGVDLVREQIRIAEGKPLSVKQEELEFHGHAIECRINAEDPFTFAPSPGLVTYYHAA
GGMHVRVDSGLYAGYKIPPYYDSMIAKLIVYGRTREGCIMRLRRALEEMVVEGVKTNIPL
HQELLRQTDVLNGDYSIKWLEKWLEEPEV
>PO04|6666666.126260.peg.1227
MAIKRILIANRGEIALRIHRAAHEMGIETVAVHSTADADAMHVRLADHAVCIGPPPAAES
YLNIANIISAAEIAQCDAIHPGYGFLSENAKFADIVEAHDIIWIGPKPEHIRTMGDKVEA
KRTAGALGLPLVPGSDGAVSDFDEARKIAKDIGYPVIIKAASGGGGRGMKVCESEDKLET
LMQQAGSEAKAAFGDATVYIEKYLGNPRHIEFQVFGDGNGNAIHLGERDCSLQRRHQKVL
EEAPSPVISHEERMRMGEVCSKAMRDMAYRGAGTIEFLWENGEFYFIEMNTRLQVEHPVT
EAITGVDLVREQIRIAEGKPLSVTQDELEFTGHAIECRINAEDPFNFAPSPGLVTYYHPA
GGMHVRVDSGLYAGYRIPPYYDSMIAKVIVYGRNREGCIMRLRRALEEMVVEGPKTNIPL
HQELLRQGDVLNGDYSIKWLEKWLEEREV
>PO05|6666666.126363.peg.2281
MGIKRILIANRGEIALRIHRAAHEMGIETVAVHSTADADAMHVRLADHAVCIGPAPAAES
YLNIANIISAAEIAQCDAIHPGYGFLSENAKFADIVEAHDIIWIGPKPEHIRTMGDKIEA
KRTAGALGLPLVPGSDGAVSDITEAKAIAEAAGYPVIIKAASGGGGRGMKVCNSPDQLET
LIQQAGSEAKAAFGDATVYIEKYLGNPRHIEFQVFGDGNGNAIHLGERDCSLQRRHQKVL
EEAPSPVISHEERMRMGEVCAKAMRDMGYRGAGTIEFLWENGEFYFIEMNTRLQVEHPVT
EAITGLDLVREQIRIAEGRPLSVTQEDIEFKGHAIECRINAEDAFNFAPSPGLVTYFHAA
GGMHVRVDSGLYAGYRIPPYYDSMIAKLIVYGRTREGCIMRLRRALEEMVVEGVKTNIPL
HQELLRQDDVLNGDYSIKWLEDWLEKREV
>PO06|6666666.126376.peg.2609
MGIKRILIANRGEIALRIHRAAHEMGIETVAVHSTADADAMHVRLADHAVCIGPPPASDS
YLNIANIISAAEIAQCDAIHPGYGFLSENAKFADIVEAHDIIWIGPKPEHIRTMGDKIEA
KRTAGALGLPLVPGSDGAVSDIAEAKAIAEAAGYPVIIKAASGGGGRGMKVCNGPDQLET
LIQQAGSEAKAAFGDATVYIEKYLGNPRHIEFQVFGDGQGNAIHLGERDCSLQRRHQKVL
EEAPSPVISPEERERMGEVCAKAMRDMAYRGAGTIEFLWENGEFYFIEMNTRLQVEHPVT
EAITGVDLVREQIRIAEGKPLSVKQDELEFKGHAIECRINAEDPFNFAPSPGLVTYYHAA
GGMHVRVDSGLYAGYKIPPYYDSMIAKLIVYGRTREGCIMRLRRALEEMVVEGVKTNIPL
HQELLRQTDVLNGDYSIKWLEKWLDEREV
>PO07|6666666.125928.peg.708
MSIKRILIANRGEIALRIHRAAHEMGIETVAVHSTADADAMHVRLADHAVCIGPPPASES
YLNIANIISAAEIAQCDAIHPGYGFLSENAKFAEIVEAHDIIWIGPKPEHIRTMGDKVEA
KRTAGALGLPLVPGSDGAVSDFDEARRIAKEIGYPVIIKAASGGGGRGMKVCESEDKLET
LMQQAGSEAKAAFGDATVYIEKYLGNPRHIEFQVFGDGKGNAIHLGERDCSLQRRHQKVL
EEAPSPVISSEERMRMGEVCAQAMRDMGYRGAGTIEFLWENGAFYFIEMNTRLQVEHPVT
ELITGVDLVREQIRIAEGRPLSVKQDELEFHGHAIECRINAEDPFTFAPSPGLVTYYHAA
GGMHVRVDSGLYAGYRIPPYYDSMIAKLIVYGRTREGCIMRLRRALEEMVVEGVKTNIPL
HQELLRQDDILNGDYSIKWLEKWLEQREA
>PO08|WP_039094993.1
MAISRILIANRGEIALRIHRAAHEMGIETVAVHSTADAEAMHVRLADHAVCIGPPSATES
YLNTAAIIAAAEITGADAIHPGYGFLSENAQFAEIVEAHGLAWIGPKPEHIRTMGDKVEA
KRTAGALGLPLVPGSAGAVETVEEAARVAEEIGYPVLVKAASGGGGRGMKVVPGPDMLES
LIRQAKNEAKSAFGDDTVYLEKYLGNPRHIEFQVFGDGKGNAIHLGERDCSLQRRHQKVL
EEAPSPILSEEDRSRMGGIVAKAMADMGYRGAGTIEFLWENGEFYFIEMNTRLQVEHPVT
EAITGVDLVREQIRVAEGKPLSVTQDEITFTGHAIECRINAEDPFTFAPSPGKVTAYHAA
GGMHVRVDSGLYAGYSIPPYYDSMIAKLIVYGRTREGCIMRLRRALEEMVIEGVKTNIPL
HNALLHEDDVLSGNYSIKWLEDWLARRDR
