# Supplementary material for: Investigation of the thermophilic mechanism in the genus Porphyrobacter by comparative genomic analysis
Source: BMC Genomics. 2018 May 23;19:385. doi: 10.1186/s12864-018-4789-4 (PMC5966882; doi:10.1186/s12864-018-4789-4)
Supplement: Supplementary file 1 — Alignment results of protein amino acid sequences encoded by single-copy genes found in eight Porphyrobacter strains. (ZIP 1510 kb) [file 12864_2018_4789_MOESM1_ESM.zip › Additional file 1/PO_10.fasta]

>PO01|6666666.126375.peg.1015
----------MKHVLALSTLYPNPVNPRFGTFVARSLEALAKRGDWRVTLVNPIGLPPLA
LGRYRPLADLPAVSVEGGITIHRP----------------------------RFTLIPRI
GARRNAAAIAAAVLPLAKRIHAETPVDVIDAQFFFPDGPAAAQIAGALGLPLSIKARGSD
ITLWGKEGFARRQMLDAAAAATGLLAVSEDLAGQ-MAALGMDRGKITLHYTGLDRDRFRP
FDHPQLRRQLSEELGF-ALPDKAPLLACVGALIERKGQAIAIAALKSIPETRLILIGKGE
DEARLRALAASEGLAERVYFAGSIDHDLLPLILSAADAMVLPTVS-------EGLANAWV
EALACGTPVVTSDVGGARELINSDTAGRLV-PRTPEAVAAAVNDILAAPPPREAV-----
AALTESFSWDANAAALAAHYERLVGEA
>PO02|6666666.125937.peg.1943
----------MKHVLSLATLYPSPASPRFGIFVAQSLEALAQRGDWRVSVINPIGLPPLA
LGRYRPLADLPQRAEEGGITVHRP----------------------------RFTLIPRI
GARRNAAAIARAALPLVRQIHAATPIDLIDAQFFFPDGPAAAIIAKAMGLPLSIKARGSD
ITYWGKQDFARRQMLEAAEAAEGLLAVSRDLAQR-MAAMGMAPDKITLHYTGLDRDRFRP
LAHPQLRRQLTRELGL-PLPDAAPLLVSVGALIERKGQAIAIAALADLPEARLVLVGKGE
DEPRLRARAAGLGLAERVLFAGVIDHDVMPLLLSAADVMVLPSAD-------EGLANAWV
EALACGTPVVTCDVGGARELITSEVAGRLV-ARTPEAVAEGVRALLASPPPREAV-----
AALADGFSWQANAAALAAHYEGLVARA
>PO03|6666666.126357.peg.1354
----------MKHVVAISTLYPNPVNPRFGTFVARSLETLAKRGDWRVSVVNPIGLPPLA
LGRYRPLADLPEVSEDGGITIHRP----------------------------RFTLVPRI
GARRNAAAIARACLPLVGRIHEATPIDVLDAQFFFPDGPAAAEIARKTGLPLSIKARGSD
ISFWGTQDFARAQMLDAARAATGLLAVSRDLAGQ-MAAMGMDEGKITVHYTGLDRDRFRP
LEHTQLRSQLSRELGF-DMPDNAPLLACVGALIERKGQAIAIAALRDIPGARLVLVGKGE
DEARLRALAASEGVADRVFFAGSLDHDVMPLILSAADVMVLPTVS-------EGLANAWV
EALACGTPVVTSDVGGARELITCDTAGRLV-ERSPEAVAAGINAVLNAPPRREAV-----
AALTEGFSWEANAAALAAHYERLAGAA
>PO04|6666666.126260.peg.1238
----------MKHVLALSTLYPNPVNPRFGTFVARSLEALAKRGDWRVTLVNPIGLPPLA
LGRYRPLADLPDVAVEGGVTVYRP----------------------------RFTLIPRI
GARRNAAAISRAALPLVERIHAATPIDMLDAQFFFPDGPAAAEIARATGLPLSIKARGSD
ISFWGEQDFARRQMLDAAEAATGLLAVSRDLAGQ-MAAMGMDADKITLHYTGLDRDRFRP
LGHTQLRRQLSVELGF-AMPDTAPLLACVGALIERKGQGIAIAALQDIPGARLVLIGKGE
NEAALRVQAAREGVADRVFFAGSVDHDLMPLLLSAADVMVLPTVS-------EGLANAWV
EALACGTPVVTCDVGGARELIASETAGRLV-ARNPQAVAAGINAVLNNPPPREAV-----
AALTEHFSWEANAAALAAHYEALLAR-
>PO05|6666666.126363.peg.2269
----------MNHVLAISTLYPNPVTPRFGTFVARSLEALARRGDWRVTVINPIGLPPVA
FGRYRALADLPAVSEECGITVHRP----------------------------RFTLIPRI
GARYNAAAIAAAVLPLAQRLDTETPVDVIDAQFFFPDGPAAAQIARKLDRPLSIKARGSD
ITLWGERGFARTQMVAAARQAKGLLTVSADLADR-MAAMGMERAKITLHYTGLDRDRFRP
FNHPQLRRQLSEELGF-ALPDGVPLLVCVGALIARKGQAIAIRALHAIPEALLVLVGKGE
DEADLRALAASEGLAPRVFFAGSIDHDLMPLILSAADVMVLPTAN-------EGLANAWV
EALACGTPVVTCDVGGARELIATDTAGRLV-ERTPEGVAAGVNAVLAARPPREAV-----
AALAEGFSWDANAAGLAAHYEKLVSGA
>PO06|6666666.126376.peg.228
MTRAATGHRTVKHVLALSTLYPNPVNPRFGTFVARSLEALAKRGDWRVTVVNPIGLPPLA
LGRYRPLADLPASNAEGGITIHRP----------------------------RFTLIPRI
GARRNAAAIARACLPLVRRIHAEAPIDVLDAQFFFPDGPAAARISREMGLPLSIKSRGSD
ISFWGTQDFARSQMLDAASAATGLLAVSRDLAGQ-MAGMGMDAQRITVHYTGLDRDRFRP
LEHTQLRAQLSRELGF-ALPDNAPMLACVGALIERKGQGIAIAALKHIPGARLVLIGKGE
DEARLRALAASEGVADRVHFAGSLDHDMMPLILSAADVMVLPTVN-------EGLANAWV
EALACGTPVVTCDVGGARELIVNDTAGRLV-ERTATAVAAGVNAVLNAPPEREAV-----
AALTEGFSWEANAATLAAHYEKLAGAA
>PO07|6666666.125928.peg.1016
----------MKHVLVLSTLYPNPANPRFGTFVARSLEALAKRGDWRVTLVNPIGLPPLA
LGRYRPLADLPEVATEGGIAVHRP----------------------------RFTLIPRI
GARRNAAAIARAVLPLAKRLHAEAPFDLVDAQFFFPDGPAAAILARELGLPLTIKARGSD
ISFWGKQDFARKQMLDAAARAAGLLAVSRALAGQ-MAALGMDARKITVHYTGLDRDRFRP
LEHTQLRRQLSEEFGF-ALPDNAPLLASVGALIERKGQGIAIAALKEIPGARLVLVGKGE
DEARLRALAASEGVAERVFFAGSLDHDVMPLILSAADVMVLPTVA-------EGLANAWV
EALACGTPVVTTDVGGARELITCDTAGRLLAERTPEAVAQAVNAILNAPPAREAV-----
AALTEAFSWDANAAALAAHYDSLIAA-
>PO08|WP_052208012.1
------------------------------------MTDLAGRRIWVMAKG---------
-----------YAAEEGGMQTYAEGVAHAYAAAGAKVTVFTQTKLGQRQGQHGAVLLVDV
GAHRSALLPWRLARAMRRQAGEEGAPHLVHGTT-----WRTSLLPMLLDLPYATTFHGRE
FMYGGTLRLAL--MRRIARHARMVCAVSAYSAGKLRERLGAACPPITVAWNGLGEDEPLP
APTEP--NDLPLVFSLCRLEPRKNIAACVTALAGLRDQGLA---------FRYVVGGRGP
ALDEVRALVARLGLADRVEVAGFIPADETARLYAAADIFLHPQVAADGGRDFEGFGIAIA
DAMAAGCAVVVGAEGGAIELIEEGVTGLAIDGNDLKALEAAIRSLLVDAQRRRQMAQAAQ
AHARATFRWDRHIEHILAAAGPPFSG-
