# Supplementary material for: Investigation of the thermophilic mechanism in the genus Porphyrobacter by comparative genomic analysis
Source: BMC Genomics. 2018 May 23;19:385. doi: 10.1186/s12864-018-4789-4 (PMC5966882; doi:10.1186/s12864-018-4789-4)
Supplement: Supplementary file 1 — Alignment results of protein amino acid sequences encoded by single-copy genes found in eight Porphyrobacter strains. (ZIP 1510 kb) [file 12864_2018_4789_MOESM1_ESM.zip › Additional file 1/PO_100.fasta]

>PO01|6666666.126375.peg.1371
MGYRVAVVGATGNVGREMMQVLAEREFPCDEVVAVASPRSTGSEVEFGDTGKMLKCKNIE
HFDFAGWDIALFAAGSGPAKEYAPKAAAAGCIVIDNSSLYRMDPDVPLVVPEVNPDAIDG
YTARNIIANPNCSTAQLVVALKPLHDAATIKRVVVSTYQSTSGAGKAGMDELFAQSRAIF
VGDPVENHKFTKQIAFNVIPHIDVFLDDGSTKEEWKMVVETKKILDPKIKLTATCVRVPV
FVGHSEAVNIEFENEISAQQAMDILREAPGVMLIDKREDGGYITPIECVGDAATFVSRVR
EDPTVENGLTIWVVSDNLRKGAALNAVQIAELLGRRHLKKG
>PO02|6666666.125937.peg.399
MGYRVAVVGATGNVGREMMQVLAEREFPCDEVAAVASPRSTGTEIEFGDTGRMLKCKNIE
HFDFAGWDIALFAAGSGPAKLYAPKAAAAGCVVIDNSSLYRMDPDVPLIVPEVNPDAIDD
YTKRNIIANPNCSTAQLVVALKPLHDVARIKRVVVATYQSTSGAGKAGMDELFAQSRAIF
VGDPVEPAKFTKQIAFNVIPHIDVFLEDGSTKEEWKMVVETKKILDPAIKLTATCVRVPV
FVGHSEAVNIEFEKEISAAEAQDILREAPGVMLIDKREDGGYVTPIECVGDAATFVSRVR
EDPTVENGLSMWVVSDNLRKGAALNAVQIAELLGRRHLKKG
>PO03|6666666.126357.peg.2295
MGYRVAVVGATGNVGREMMQVLAERDFPCDEVAAVASSRSVGTEVEFGDTGKMLKCRNIE
HFDFTGWDIALFAAGSGPAKEYAPKAAAAGCIVIDNSSLYRMDPDVPLIVPEVNPDAIDG
YKARNIIANPNCSTAQLVVALKPLHDAATIKRVVVSTYQSVSGAGKAGMDELFAQSRAIF
VGDPLEPQKFTKQIAFNVIPHIDSFLDDGSTKEEWKMVVETKKILDPKIKLTATCVRVPV
FVGHSEAVNIEFENEISAEQAMDILREAPGVMLIDKREDGGYITPVECVGDAATFVSRVR
EDPTVENGLTLWCVSDNLRKGAALNAVQIAELLGRRHLKKG
>PO04|6666666.126260.peg.1886
MGYRVAVVGATGNVGREMMQVLAEREFPCDEVAAVASSRSVGTEVEFGDTGKMLKCKNIE
HFDFAGWDIALFAAGSGPAKEYAPKAAAAGCIVIDNSSLYRMDPDVPLIVPEVNPDAIDG
YTKRNIIANPNCSTAQLVVALKPLHDAATIKRVVVSTYQSVSGAGKAGMDELFTQSRAIF
VGDPVEPAKFTKQIAFNVIPHIDTFLDDGSTKEEWKMVVETKKILDPKIKLTATCVRVPV
FVGHSEAVNIEFENELSAEAAMDILREAPGVMLIDKREDGGYVTPIECVGDAATFVSRVR
DDPTVEHGITLWCVSDNLRKGAALNAVQIAELLGRRHLKKG
>PO05|6666666.126363.peg.679
MGYRVAVVGATGNVGREMMQVLAEREFPCDEVAAVASPRSTGTEVEFGDTGKMLKCKNIE
HFDFAGWDIALFAAGSGPAKEYAPKAAAAGCIVIDNSSLYRMDPDVPLIVPEVNPDAIDG
YTAKNIIANPNCSTAQLVVALKPLHDAAGIKRVVVSTYQSVSGAGKAGMDELFQQSRAIF
VGDPVEPAKFTKQIAFNVIPHIDTFLDDGSTKEEWKMVVETKKILDPKIKLTATCVRVPV
FVGHSEAVNIEFENELSAEAAMDILREAPGVMLIDKREDGGYVTPIECVGDAATFVSRVR
EDPTVENGLTMWVVSDNLRKGAALNAVQIAELLGRRHLKKG
>PO06|6666666.126376.peg.2552
MGYRVAVVGATGNVGREMMQVLAERNFPCDEVAAVASSRSVGTEVEFGDTGKMLKCKNIE
HFDWAGWDIALFSAGSGPAKEYAPKAAAAGCIVIDNSSLYRMDPDVPLIVPEVNPDAIDG
YTARNIIANPNCSTAQLVVALKPLHDAATIKRVVVSTYQSTSGAGKAGMDELFQQSRAIF
VGDAVEPSKFTKQIAFNVIPHIDSFLDDGSTKEEWKMMVETKKILDPKIKLTATCVRVPV
FVGHAEAVNIEFANELSAEQAQDILREAPGVMLIDKREDGGYITPVECVGDAATFISRVR
DDPTVENGITLWCVSDNLRKGAALNAVQIAELLGRRHLKKG
>PO07|6666666.125928.peg.1705
MGYRVAVVGATGNVGREMMQVLAEREFPCDEVAAVASPRSTGTEIEFGDTGRMLKCKNIE
HFDFAGWDIALFAAGSGPAKEYAPKAAAAGCVVIDNSSLYRMDPDVPLIVPEVNPDAIDG
YTARNLIANPNCSTAQLVVALKPLHDAARIKRVVVSTYQSTSGAGKAGMDELFAQSRAIF
VGDPVEPKKFTKQIAFNVIPHIDVFLDDGSTKEEWKMVVETKKILDPKIKLTATCVRVPV
FVGHSEAVNIEFENEISASQAMDILREAPGVMLVDKREDGGYITPVECVGDAATFVSRVR
EDPTVENGLTMWVVSDNLRKGAALNAVQIAELLGRRHLRKG
>PO08|WP_039094393.1
MGYRVAVVGATGNVGREMLAILAEREFPMDEVAAVASSRSIGMEIEIGDSGRKVKCKSLE
HFDFAGWDIALFAAGSGPTKEYAPKAAAAGCVVIDNSSLYRMDPDVPLIVPEVNPDAIDG
YTARNIIANPNCSTAQMVVALKPLHDAAGIKRVVVSTYQSVSGAGKAGMDELFEQSRAIF
VGDPVAPAKFTKQIAFNVIPHIDSFLDDGSTKEEWKMVVETKKIMDPKIKVNATCVRVPV
FVGHSESINIEFEREISAEQAQDILREAPGIMLVDKREDGGYVTPVEAAGDGATYVSRVR
EDPTVEFGLSLWCVSDNLRKGAALNAVQIAELLGRRHLKKG
