# Supplementary material for: Investigation of the thermophilic mechanism in the genus Porphyrobacter by comparative genomic analysis
Source: BMC Genomics. 2018 May 23;19:385. doi: 10.1186/s12864-018-4789-4 (PMC5966882; doi:10.1186/s12864-018-4789-4)
Supplement: Supplementary file 1 — Alignment results of protein amino acid sequences encoded by single-copy genes found in eight Porphyrobacter strains. (ZIP 1510 kb) [file 12864_2018_4789_MOESM1_ESM.zip › Additional file 1/PO_1000.fasta]

>PO01|6666666.126375.peg.3733
MNDQFYRMKRMPPYVIAEVNAMRHAARLAGQDIIDLGMGNPDQPPPQHVIDKLCEVAAKP
DAHGYSQSKGIPGLRRAQAGYYARRFGVELDPDTEVVVTMGSKEGLSSLATAIIAPGDVV
LAPNPSYPIHTFGFIIAGATIRSVPTTPDEHYWESLERAMNYTVPRPSVLVVSYPSNPTA
ETVELPFYERLVAWAKENQVWIVSDLAYSELYFDGKPTRSIMEVPGAKDVAIEFTSMSKT
YSMAGWRMGFAVGNRQLIAALTRVKSYLDYGAFTPIQAAACAALNGPQDIIETNRELYHK
RRDVMVEAFGRAGWDIPPPPASMFAWAPLPPALKSMGSLEFSKQLLTQAQVAVAPGVGYG
ENGEGYVRIAMVENEQRLRQAARNIKRYLQSVGVNSSAA
>PO02|6666666.125937.peg.2373
MNDQFYRMKRMPPYVIAEVNAMRHAARLAGQDIIDLGMGNPDQPPPQHVIDKLCEVAAKP
DAHGYSQSKGIPGLRRAQAGYYARRFGVELDPETEVVVTMGSKEGLSSLATAIIAPGDVV
LAPNPSYPIHTFGFIIAGATIRSVPTTPDDHYWESLERAMNFTVPRPSVLVVSYPSNPTA
EVVDLPFYERLVAWAKENHVWVVSDLAYSELYFDGKPTPSIMQVPGAKDVAIEFTSMSKT
YSMAGWRMGFAVGNRQLIAALTRVKSYLDYGAFTPIQAAACAALNGPQDIVEANRELYRR
RRDVMVEAFGRAGWEIPPPPASMFAWAPLPPALKAMGSLEFSKQLLTHAQVAVAPGVGYG
ENGEGYVRIAMVENEQRLRQAARNIRRYLQSLGVNSSAA
>PO03|6666666.126357.peg.2834
MNDQFYRMKRMPPYVIAEVNAMRHAARLAGQDIIDLGMGNPDQPPPQHVIDKLCEVAAKP
DAHGYSQSKGIPGLRRAQAGYYARRFGVELDPESEVVVTMGSKEGLSSLATAIIAPGDVV
LAPNPSYPIHTFGFIIAGATIRSVPTTPDEEYWLSLERAMNFTVPRPSVLVVSYPSNPTA
EVVDLAFYERLVAWAKENQVWVVSDLAYSELYFDDKPTPSIMQVEGAKDVAIEFTSMSKT
YSMAGWRMGFAVGNRQLIAALTRVKSYLDYGAFTPVQAAACAALNGPQDIIESNRQLYHK
RRDVMVEAFGRAGWDIPPPPASMFAWAPLPPALKSMGSLEFSKQLLTQAQVAVAPGVGYG
ENGEGYVRIAMVENEQRLRQAARNIKRYLQSLGVNSSAA
>PO04|6666666.126260.peg.163
MNDQFYRMKRMPPYVIAEVNAMRHAARLAGQDIIDLGMGNPDQPPPQHVIDKLCEVAGKP
DAHGYSQSKGIPGLRRAQAGYYARRFGVELDPENEVVVTMGSKEGLSSLATAIIAPGDVV
LAPNPSYPIHTFGFIIAGATIRSVPTTPGDHYWESLDRAMNYTVPRPSVLVVSYPSNPTA
ETVELPFYERLVAWAKENQVWIVSDLAYSELYYDGKPTRSIMEVPGAKDIAIEFTSMSKT
YSMAGWRMGFAVGNKQLIAALTRVKSYLDYGAFTPIQAAACAALNGPQDIIESNRQLYHK
RRDVMVEAFGRAGWDIPPPPASMFAWAPLPPALKSMGSLEFSKQLLTQAQVAVAPGVGYG
ENGEGYVRIAMVENEQRLRQAARNIKRYLQSVGVNTSGG
>PO05|6666666.126363.peg.2836
MNDQFYRMKRMPPYVIAEVNAMRHAARLEGRDIIDLGMGNPDQPPPSHVIDKLCEVAAKP
DAHGYSQSKGIPGLRRAKAGYYARRFGVELDPDTEVVVTMGSKEGLSSLATAIIAPGDVV
LAPNPSYPIHTFGFIIAGATIRSVPTTPDEHYWESLERAMNYTVPRPSVLVVSYPSNPTA
ETVDLPFYERLVAWAKENQVWIVSDLAYSELYFDGKPTRSIMEVPGAKDVAIEFTSMSKT
YSMAGWRMGFAVGNPKLIAALTRVKSYLDYGAFTPIQAAACAALNGPQDIIESNRQLYHK
RRDVMVEAFGRAGWDIPPPPASMFAWAPLPPALKSMGSLEFSKQLLTQAQVAVAPGVGYG
ENGEGFVRIAMVENEQRLRQAARNIKRYLQSVGVNSSAA
>PO06|6666666.126376.peg.1255
MNDQFYRMKRMPPYVIAEVNAMRHAARLAGQDIIDLGMGNPDQPPPSHVIDKLCEVASKP
DAHGYSQSKGIPGLRRAQAGYYERRFGVELDPESEVVVTMGSKEGLSSLATAIIAPGDVV
LAPNPSYPIHTFGFIIAGATIRSVPTTPDEQYWLSLERAMNFTVPRPSVLVVSYPSNPTA
EVVDLAFYERLVAWARENQVWVVSDLAYSELYFDGKPTPSIMQVEGAKDVAIEFTSMSKT
YSMAGWRMGFAVGNRQLIAALTRVKSYLDYGAFTPVQAAACAALNGPQDIVEANRQLYHK
RRDVMVEAFGRAGWDIPPPPASMFAWAPLPPALREMGSLEFSKQLLTQAQVAVAPGVGYG
ENGEGYVRIAMVENEQRLRQAARNVKRYLQSLGINSSAA
>PO07|6666666.125928.peg.2538
MNDQFYRMKRMPPYVIAEVNAMRHAARLAGQDIIDLGMGNPDQPPPQHVIDKLCEVAAKP
DAHGYSQSKGIPGLRRAQAGYYARRFGVELDPETEVVVTMGSKEGLSSLATAIIAPGDVV
LAPNPSYPIHTFGFIIAGATIRSVPTTPDEYYWESLERAMNFTVPRPSVLVVSYPSNPTA
ETVDLAFYQRLVAWAKENQVWVVSDLAYSELYFDGNPTPSIMQVPGAKDVAIEFTSMSKT
YSMAGWRMGFAVGNRQLIAALTRVKSYLDYGAFTPIQAAACAALNGPQDIVEANRALYRK
RRDVMVEAFGRAGWEIPAPSASMFAWAPLPPALKSMGSLEFSKQLLTEAQVAVAPGVGYG
ENGEGYVRIAMVENEQRLRQAARNIRRYLQSLGVNSSAA
>PO08|WP_039096824.1
MDTEFYRIKRLPPYVIAEVNAMRAAARAEGKDIIDLGMGNPDLPPPQHVIDKLCEAAQKP
DAHGYSQSKGIPGLRRAQAAYYQRRFGVDLDPETEVVVTLGSKEGLASLATAITAPGDTI
LAPNPSYPIHTFGFIIAGATIRAVPTTPDERYWDALDKAMRFTSPRPTVLVVNYPSNPTS
EIVDLAFYARLVDWARENKVWVLSDLAYSELYYNGQPTPSILQVPGAKDVAVEFTSLSKT
FSMAGWRIGFAVGNQTLIAALTRVKSYIDYGAFTPLQAAACAALNGPQDIVENNRLLYHK
RRDVLVESFGRAGWDIPAPPASMFAWAPLPPALRHLGSMEFAKQLLTHAGVAVAPGVGYG
EDGEGFVRIGLVENEQRLRQAARNVRRYLQSMGVNSSAA
