# Supplementary material for: Investigation of the thermophilic mechanism in the genus Porphyrobacter by comparative genomic analysis
Source: BMC Genomics. 2018 May 23;19:385. doi: 10.1186/s12864-018-4789-4 (PMC5966882; doi:10.1186/s12864-018-4789-4)
Supplement: Supplementary file 1 — Alignment results of protein amino acid sequences encoded by single-copy genes found in eight Porphyrobacter strains. (ZIP 1510 kb) [file 12864_2018_4789_MOESM1_ESM.zip › Additional file 1/PO_1001.fasta]

>PO01|6666666.126375.peg.3738
------------------------------------------------------------
---------------------------------------MNAPLASSHFPEPASAAPRFR
EAGEMTLDLFHRDARVDDRWLGLLPEEFALLWRLAAIAGERLTVEQLEAEAWHIPREPEP
GGVAAHIARMRPKLAEAGVAYLICTDGEGRFFLEAPPAGGMTRSATG------
>PO02|6666666.125937.peg.2368
------------------------------------------------------------
------------------------------------------------------MMPRFR
EAGDVTLDLLHRDGRVVDSWLGLHPREFALLWRLAEQPGVCVSRKQLLADVWRIRYEPQT
NSLAVHVARVRAKLEPFGLARLIATHPAGGYFLDPASGHAAPA--C-------
>PO03|6666666.126357.peg.2839
------------------------------------------------------------
-----------------------------------------------MFPDSDTLIPRFR
EAGDVTLDLFHRDGRVEDRWLGLHPREFELLWRLAEQPGERMTRRQLLADVWRITFEPET
NSVAVHVARVRAKLEPFGLARILATHPDGGYFLNAPPRPDHFQRATRVNA---
>PO04|6666666.126260.peg.168
------------------------------------------------------------
---------------------------------------MNAPPPFGQFPGLDFPALRFR
EAGDVTLDLVHRDARVVDCWLALSEGEFALLWQLAEAPGTRVTGGHPAPGEWPFLPVPKP
PAASPIMPRAFAPSWSHSASRV-------------------------------
>PO05|6666666.126363.peg.2841
------------------------------------------------------------
---------------------------------------MSALSPSHHFAANLAPGARFR
TAGDLTLDLVHCDARVDDCWLGLEREAFAMLWQLAAVPGERLTPDELSAETRQNGDDREP
DSAVRGLAGLKARLATVGMAYLICTDGERRVFLDAQSSAGVARAWMRG-----
>PO06|6666666.126376.peg.1250
------------------------------------------------------------
------------------------------MISTPV---------SGLFPDSDSLIPRFR
EAGDVTLDLFHRDGRVEDCWLGLDPHEFELFWRLAAHPGKRLTHRQLLLDGWSIALEPQT
NSVAVRIVRLQAKLERVGLHRMIASHPEGGYVLHAPPGPGSFRLARPIEA---
>PO08|WP_052208508.1
MVRADKGRIVEWFCWNRQAGDLPHRWDLRRRGWQLCRCCDDGQPPCSHVTLHDGPHLPLD
TIDPSATRRSIVLGIKDSDTRARLLARGYGDVVEPAIGLAELETRARRVAAAAGALPRAV
NVGPLLLDLLHRDARRGPTWLGLHPREFGLLWRLAEEPGTPVTRRTLLQDVWRIHHEPDT
NSVEVHVSRLRGKLALAGCADLVRTASTGGYRLEVQEGPAPMTRQAMSMMMSS
>PO07|6666666.125928.peg.2537
------------------------------------------------------------
------------------------------------------------------------
--------------------------------------------------MGRITFERET
TGLAVLVARRRARLEPFGLARMVAPHPDGAYYLATALDPADYRLTRSMGA---
