# Supplementary material for: Investigation of the thermophilic mechanism in the genus Porphyrobacter by comparative genomic analysis
Source: BMC Genomics. 2018 May 23;19:385. doi: 10.1186/s12864-018-4789-4 (PMC5966882; doi:10.1186/s12864-018-4789-4)
Supplement: Supplementary file 1 — Alignment results of protein amino acid sequences encoded by single-copy genes found in eight Porphyrobacter strains. (ZIP 1510 kb) [file 12864_2018_4789_MOESM1_ESM.zip › Additional file 1/PO_1002.fasta]

>PO01|6666666.126375.peg.374
MNAPFPATDAP----A-----AELPPLNLLIAAPRGFCAGVDRAIEIVEKALERYGAPVY
VRHEIVHNKYVVEGLKAKGAVFVKELNEVPDDAPVVFSAHGVPKTVPAEAKRRQLLYVDA
TCPLVSKIHRQAERQIEKGRHIIFIGHEGHPEVIGTMGQVEPGQMTLVETIEDVDKLPFD
SDEELAYLTQTTLSVDDTREVIQALEWRYPNILGPKAEDICYATSNRQAAVKELAHDCDL
VLVIGAPNSSNSLRLVEVSERLGTPAKLIQRASEIDFAWLEGVETLGLTAGASAPEILVR
EVVAALAQHRTIREREITATVEKMVFKLPRQLTE
>PO02|6666666.125937.peg.1564
MNAPFPATPAAPAAPAEGDPIAARPPLNLLIAAPRGFCAGVDRAIEIVEKALERYGSPVY
VRHEIVHNKYVVEGLKAKGAIFVEELDEVPDDAPVVFSAHGVPKSVPAEARRRNLLYVDA
TCPLVSKVHRQAERQIEKGRHIIFIGHAGHPEVIGTMGQVAPGQMTLVETIEDVEKLPFD
ADEDLAYLTQTTLSVDDTREVIQALEWRYPNIVGPRAEDICYATSNRQAAVKELAQDCDL
VLVIGAPNSSNSLRLVEVSERLGTPAKLIQRAEEIDFAWLEGVETLGLTAGASAPEILVR
EVVTTLGRYRPIREKTITAAEEKMVFKLPRQLTE
>PO03|6666666.126357.peg.2725
MNAPFPPSEVA----ASDATIASRPVLNLLIAAPRGFCAGVDRAIEIVERALERYGKPVY
VRHEIVHNKYVVEGLKAKGAIFVEELDEVPDDAPVVFSAHGVPKAVPAEAKRRKLLYVDA
TCPLVSKVHRQAERQIEKGRHIIFIGHEGHPEVIGTMGQVEDGQMTLVETIEDVDKLPFD
ADEELAYLTQTTLSVDDTREVIEALEWRYPNIKGPRAEDICYATSNRQAAVKELAHDCDL
VLVIGAPNSSNSLRLVEVSERLGTPAKLIQRAEEIDFAWLDGVTTLGLTAGASAPEILVR
EVVAALASYRPISEKTITAAEEKMVFKLPRQLTE
>PO04|6666666.126260.peg.918
MNAPFPASAAA----T-----AERPQLNLLIAAPRGFCAGVDRAIEIVEKALERYGAPVF
VRHEIVHNKYVVEQLKAKGAIFVKELDEVPDDAPVVFSAHGVPKAVPAEAKRRQLLYVDA
TCPLVSKIHRQAERQIEKGRHIIFIGHEGHPEVIGTMGQVEPGQMTLVETIEDVDKLPFD
SDEELAYLTQTTLSVDDTREVIQALEWRYPNISGPRAEDICYATSNRQAAVKELAHDCDL
VLVIGAPNSSNSLRLVEVSERLGTPAKLIQRASEIDFAWLEGVETLGLTAGASAPEILVR
EVVAALATRRTIQEKEITATVEKMVFKLPRQLTE
>PO05|6666666.126363.peg.1148
MNAPFPAADVP----A-----TDLPPLNLLIAAPRGFCAGVDRAIEIVEKALERYGSPVY
VRHEIVHNKYVVEGLKAKGAIFVKELDEVPDDAPVVFSAHGVPKAVPAEARRRELLYLDA
TCPLVSKIHRQAERQIEKGRHIIFIGHEGHPEVIGTMGQVEPGQMTLVETIEDVDKLPFD
SDEDLSYLTQTTLSVDDTREVIEALEWRYPNISGPKAEDICYATSNRQAAVKELAHDCDL
VLVIGAPNSSNSLRLVEVAERLGTPAKLIQRASEIDFAWLDGVTTLGLTAGASAPEVLVR
EVVAALAQHRTIHEREITATVEKMVFKLPRQLTE
>PO06|6666666.126376.peg.953
MNAPFPAPETA----ADDKTVTARPPLNLLIAAPRGFCAGVDRAIEIVEKALERYGSPVY
VRHEIVHNKYVVEGLKAKGAIFVEELDEVPDDAPVVFSAHGVPKAVPAEAKRRKLLYVDA
TCPLVSKVHRQAERQIEKGRHIIFIGHEGHPEVIGTMGQVDPGQMTLVETIEDVDKLPFD
ADEQLAYLTQTTLSVDDTREVIEALEWRYPNISGPKAEDICYATSNRQAAVKELAQDCDL
VLVIGSPNSSNALRLVEVAERLGTPSKLIQRAAEIDFAWLDGVETLGLTAGASAPEILVR
EVVTALGEYRPILEKTITAAEEKMVFKLPRLLTE
>PO07|6666666.125928.peg.1435
MNAPFPAADAA----GSDDSVAARPPLNLLIAAPRGFCAGVDRAIEIVEKALERYGRPVY
VRHEIVHNKYVVEGLKAKGAIFVEELDEVPDDAPVVFSAHGVPKSVPAEAKRRNLLYVDA
TCPLVSKVHRQAERQIEKGRHIIFIGHEGHPEVIGTMGQVEPGQMTLVETIEDVEKLPFD
SDQELAYLTQTTLSVDDTREVIQALEWRYPNISGPRAEDICYATSNRQAAVKELAHDCDL
VLVIGAPNSSNSLRLVEVSERLGTPAKLIQRASEIDFGWLEGVETLGLTAGASAPEILVR
EVVAALAEHRTIREKEITATVEKMVFKLPRQLTE
>PO08|WP_039093523.1
MNAPFQAP---------VAPATDKLPLEVLIAAPRGFCAGVDRAIEIVEKAIERYGAPVY
VRHEIVHNKFVVDGLRAKGAVFVEELDEVPLDAPVVFSAHGVPKSVPAEAQARKMIWLDA
TCPLVSKVHRQAERQVKDGRHIIFIGHRGHPEVIGTLGQVPEGVMTLVETEADVAALTLP
QDQPLSFLTQTTLSVDDTARVVEALKAKYPAIKGPRAEDICYATSNRQASVKEIAPACDL
VLVIGAPNSSNSVRLVEVSERCGTPARLIQRAHEIDPAWLDGIGTIGVTAGASAPELLVR
EVVDQLAQWRDISERQVTMAEETMIFKLPRQLAS
