# Supplementary material for: Investigation of the thermophilic mechanism in the genus Porphyrobacter by comparative genomic analysis
Source: BMC Genomics. 2018 May 23;19:385. doi: 10.1186/s12864-018-4789-4 (PMC5966882; doi:10.1186/s12864-018-4789-4)
Supplement: Supplementary file 1 — Alignment results of protein amino acid sequences encoded by single-copy genes found in eight Porphyrobacter strains. (ZIP 1510 kb) [file 12864_2018_4789_MOESM1_ESM.zip › Additional file 1/PO_1003.fasta]

>PO01|6666666.126375.peg.375
-MMLRARA-----LFALTAVAALSACSQKGELVIDQGVGIASVLTLCPAVGIPDYTGDIT
TFRNPADTTVASLDVSAAMTNLRSECNDTADKVYSEASFTVNARRTDTRGARTVELPYFV
TVVRGGSAVVSKRIGTVTLAFADGQERASATAKAGSFVNRADAALPEDIRQKITKRRRAG
DEEAALDPLADPEVKAAIARTRFEMLVGFQLTEAQLKYNATR
>PO02|6666666.125937.peg.1563
-MMLRARPIMAL-SAAACATAALSACASEGELVINEGLGVTSVLSLCPAIGIPDYTGDIT
TFRDPADRSVASLDVSAAMTNLRAQCNETGDRIYSEASFTVNARRTDTRGARTVSLPYFV
TVLRGGSAVVSKRIGTVTLTFADGQERASATAKAGAFVNRADATLPPDIREKITKKRRPG
DPDAALDPLADPEVKAAIARSRFEVLVGFQLTEEQLAYNVTR
>PO03|6666666.126357.peg.2724
-MIFRTRALPVLA----AVAATLSGCAGEGELVLDQGVGITSVLSTCPAVGIPDYTGDVT
TFRSGTDRSTASLDVSAAITNMRSTCNDSGAQVYSEAVFEVHARRADARGARTVTLPYFV
TVLRGGSAVVSKRIGEVTLTFGDGQDRAVATGKAGAFVNRADAALPEDIREKITRRRRPG
EVDAALDPLADPEVKAAIARTRFEMLVGFQLTEDQLAYNVTR
>PO04|6666666.126260.peg.919
-MMLRARG-----LVALGLVASLAACSNEGELVIDQGVGIASVLTLCPSVGIPDYTGDIT
TFRPGGDTTVASLDVSAAMTDLRSTCNDSTDKIYSEATFTINARRSDTRGARTVELPYFV
TVLRGGNAVVSKRVGMVTIAFADGQDRAVASGKAASYVNRADAALPEDIRQKITKRRRAG
DAEAALDPLADPEVKAAVARTRFEMLVGFQLTEDQLKYNVTR
>PO05|6666666.126363.peg.1147
MMMLRARAPLATTAFALGTVMALSACAKEGELVIDQGVGITSVLTLCPAVGIPDYTGDVT
TFRNPADTSVASLDVSAAMTGLRSTCNDTTDKVFSEATFTVNARRTDPRGARNVELPYFV
TVVRGGNAVVSKRVGTVTLAFADGQERASTTAKAGSYVNRADAALPADIREKITKRRRAG
DADAALDPLADPEVKAAIARTRFEMLVGFQLTEAQLRYNATR
>PO06|6666666.126376.peg.954
-MMFRTRALPALA----IM-AALAGCAREGELVVEQGVGITAVLSTCPAVGIPDYTGDVT
TFRSADDSSTASLDVTAAITNLRATCNDTGEQIYSEAVFEVHARRNDVRGSRTVTLPYFV
TVLRGGSAVVSKRVADVTLTFADGQERATATAKAGSFVNRADAALPEDIRDKITKRRRAG
DAEAALDPLADPEVKAAIARTRFEMLVGFQLTESQLAYNVTR
>PO07|6666666.125928.peg.1434
-MMFRTRALPALA----AT-AALAACAGEGELVLDQGVGITSVLSTCPAVGIPDYTGDIT
IFRSQTDRSAASLDVSAAMTNLRTSCNDTGEKVYSEATFDVHARRTDTRGARTVVLPYFV
TVLRGGSAVVSKRVGEVTLSFADGQERAMGTAKVGSFVNRADATLPEDIRKKITRRRRPG
DVDAALDPLADPEVKAAIARTRFEMLVGFQLTEEQLAYNVTR
>PO08|WP_039093525.1
--MIARRALFA----ATAATIALAGCRSEGDLVIEQGVGITALRTVCPAVGVPDHTGNIT
LFTPAEARTADALDVTASITNLRSRCNDASDQVYTEATFDVVAQRRNTQGARTVELPYYS
AVVRGGSAITAKRVGTVVVQFADGQARAQGQGVAAGTVNRTAATLPDDIRRQITQRRKAG
DESAAIDPLSTPEVRAAVAQATFELLVGFQLTQDQLAYNATR
