# Supplementary material for: Investigation of the thermophilic mechanism in the genus Porphyrobacter by comparative genomic analysis
Source: BMC Genomics. 2018 May 23;19:385. doi: 10.1186/s12864-018-4789-4 (PMC5966882; doi:10.1186/s12864-018-4789-4)
Supplement: Supplementary file 1 — Alignment results of protein amino acid sequences encoded by single-copy genes found in eight Porphyrobacter strains. (ZIP 1510 kb) [file 12864_2018_4789_MOESM1_ESM.zip › Additional file 1/PO_1004.fasta]

>PO01|6666666.126375.peg.3753
MQGTVHHAALDKPFGKLHNCRGIRTGGLPMVALVRTVAYLGLEARAVEVQCHVGPGLPRF
NLVGLPDKAVSESRERVQAALAAMGLALPPKRITVNLSPADLPKDGSHYDLPIALALLAA
MGVTDAEQLGDWIAVGELALDGRVVASPGVLIAALHASEVGSGLICPEAQGPEARWASGV
PVLAPRDLTSLLGHLKGSLVLPEPPRGEVADGTGGNDLRQVKGQETAKRALEIAAAGGHN
LLMVGPPGSGKSLLASCLPGILPPLTPVEALEVSMVQSVAGALDAGRISRARPFRAPHHS
ASMAALTGGGLKVRPGEVSLAHLGVLFLDELPEFHGMVEL-LHQNILLNDNRF-------
------------------------------------------------------------
------------------------------------------------------------
-----------------------------------------------
>PO02|6666666.125937.peg.2405
-----------------------------MVALTRTVAYLGLEARAVEVQCQVGPGLPRF
AIVGLPDKAVSESRERVQAALASMGLALPPKRITINLSPADLPKDGSHYDLPIALALLAA
MGVTDAEQLMDWVAVGELALDGRIVACPGVLLAALHASALGTGLICPAAQGPEARWAGGL
PVLAPGDLVSLLAHLKGTLVLPEPARGGVAEATAGTDLRHVKGQENAKRALEIAAAGGHN
LLMVGPPGSGKSLLASCLPGILPPLSPDEALEVSMVQSVAGALEAGRISRARPFRAPHHS
ASMAALTGGGLKVRPGEVSLAHLGVLFLDELPEFQRAVLDSLRQPLETGTVDVARANAHV
SFPARFQLVAAMNPCRCGHAGDPARNCHKYPRCVGEYQARLSGPLLDRIDLHVHVGAVSA
RDLALPPPAEGSAAVAARVAAARDRAKARGVRANAELDGAALERFAAPDEAGRRLLLEAA
DKLRLSARGYTRILRVARSIADLAGAETVGRAHLAEALSYRLITG--
>PO03|6666666.126357.peg.940
---------------------------MQMVALVRTVAYLGLEARGVEVQCQVAPGMPKF
TVVGLPDKAVSESRERVQAALAAMGLALPPKRITVNLSPADLPKDGSHYDLPIALALLAA
MGVTDAEQLEDWIAVGELALDGRIVASPGVLIAALHASEAGTGLICPAEQGPEARWASGV
PVLAPRDLVSLLGHLKGSLVLEQPQRGAVADAAGGNDLRQVKGQETAKRALEIAAAGGHN
LLMVGPPGSGKSLMASCLPGILPDLTPAEALEVSMVQSVAGTLEAGRISRARPFRAPHHS
ASMAALTGGGLKVRPGEVSLAHLGVLFLDELPEFQRPVLDSLRQPLETGQVDVARANAHV
TFPARVQLIAAMNPCRCGYAGDPARNCNKYPRCVGDYQARLSGPLLDRIDLHVHVGAVSA
MDMALPPPAEGSAEVAARVAVARSCQTARGVRSNAELEGEALEAFATPDEAGRKLLMQAA
EKLRLSARGYTRMLRVARTIADLARAETVGRAHIAEALSYRLMTG--
>PO04|6666666.126260.peg.2218
------------------------------------MAYLGLEARAVEVQCHIGPGLPRF
NVVGLPDKAVSESRERVQAALAALGLALPPKRITVNLSPADLPKDGSHFDLPIALALLAA
MGVTDAEQLGDWIAVGELALDGRVVASPGVLIAALHASTLGTGLICPAEQGPEARWASGV
PVLAPRDLTGLLAHLKGSLVLPEPQRGQVSEPMMGNDLRQVKGQEVAKRALEIAAAGGHN
LMMVGPPGSGKSLLASCLPGILPPLTPSEALEVSMVQSVAGMLESGRISRARPFRAPHHS
ASMAALTGGGLKVRPGEVSLAHLGVLFLDELPEFQRPVLDSLRQPLETGQVDVARANAHV
TFPARVQLVAAMNPCRCGYAGDPARNCNKYPRCIGDYQARLSGPLLDRIDLHVHVGAVSA
LDMTLPPPAEGSEAVAARVAAARQRQTARGVRSNAELEGDRLEHHATPDEAGRKLLLQAA
EKLRLSARGYTRMLRVSRTIADLAESETVGRVHIAEALSYRLMTG--
>PO05|6666666.126363.peg.2391
-----------------------------MVALARTVAYLGLEARSVEVQCHIGPGLPRF
NLVGLPDKAVSESRERVQAALAAMGLALPPKRITVNLSPADLPKDGSHYDLPIALALLAA
MGVTDAEQLNDWIAVGELALDGRVVASPGVLIAALHASTVGAGLICPAEQGPEARWASGV
PVLAPRDLPSLLGHLKGSLVLPEPPRGDVADAAQGNDLRQVKGQETAKRALEIAAAGGHN
LMMVGPPGSGKSLLASCLPGILPPLTPPEALEVSMVQSVAGTLEAGRISRARPFRAPHHS
ASMAALTGGGLKVRPGEVSLAHLGVLFLDELPEFQRPVLDSLRQPLETGTVDIARANAHV
TFPARVQLVAAMNPCRCGYAGDPVRNCNKYPRCIGDYQARLSGPLLDRIDLHVHVGAVSA
LDMTLPPPAEGSAEVAARVAAARARQTERGVRSNAELEGESLDHYAAPDEAGRKLLLQAA
EKLRLSARGYTRMLRVSRTVADLAGAESVGRSHIAEALSYRLMTG--
>PO06|6666666.126376.peg.652
-----------------------------MVALVRTVAYLGLEARSVEVQCQVAPGLPRF
TVVGLPDKAVSESRERVQAALSAMGLALPPKRITINLSPADLPKDGSHYDLPIALALLAA
MGVTDAEQLGDWIAVGELALDGRVVASPGVLIAALHASEAGTGLICPAEQGPEARWASGV
PVLAPRDLVSLLGHLKGSLVLDEPQRGAVAEAALGNDLKQVKGQETAKRALEIAAAGGHN
LLMVGPPGSGKSLLASCLPGILPDLPPAEALEVSMVQSVAGTLEAGRISRARPFRAPHHS
ASMAALTGGGLKVRPGEVSLAHLGVLFLDELPEFQRPVLDSLRQPLETGRVDVARANAHV
TFPARVQLVAAMNPCRCGYAGDPARNCNKYPRCVGDYQARLSGPLLDRIDLHVHVAAVSA
IDMALPPPTEGSDAVARRVATARARQTARGVRSNAELEGDKLETFATPDEAGGKLLLQAA
EKLHLSARGYTRMLRVARTIADLARAESVGRTHIAEALSYRQMTG--
>PO07|6666666.125928.peg.1937
-----------------------------MVALVRTVAYLGLEARAVEVQCHIGPGLPRF
NVVGLPDKAVSESRERVQAALAAMGLALPPKRITVNLSPADLPKDGSHYDLPIALALLAA
MGVTDAEQLGDWIAVGELALDGRVVASPGVLIAALHASAQGAGLICPAEQGPEARWASGV
PVLAPRDLVSLLGHLKGSLVLPEPPRGSVAEAAGGNDLKQVKGQESAKRALEIAAAGGHN
LLMVGPPGSGKSLLASCLPGILPDLTPAEALEVSMVQSVAGMLEAGRISRARPFRAPHHS
ASMAALTGGGLKVRPGEVSLAHLGVLFLDELPEFQRPVLDSLRQPLETGQIDVARANAHV
TFPARVQLVAAMNPCRCGYAGDPARNCNKYPRCIGEYQGRLSGPLLDRIDLHVHVGAVSA
LDMTLPPPAEGSAEVAARVAAARDRQTARGVRSNAELEGAKLETFATPDEAGRKLLMQAA
EKLRLSARGYTRMLRVARTIADLAGAENVGRIHIAEALSYRLMTG--
>PO08|WP_039097476.1
-----------------------------MVALVSTVAYLGLEARAVEVQCQLAPGMPRF
AVVGLPDKAVGESRERVQAALSAMGLALPPKRITVNLSPADLPKEGSHYDLPIALALLAA
MGVTDAEQLGEYVAVGELALDGRIVASPGVLLAALHARGASQGLICPATQGAEAGWASGV
PVVAAPDLVSLLNHLKGTAALPAPPPGEVAPRRPGPDLRQVKGQETARRALEIAAAGNHN
LLMVGPPGSGKSLLASCLPGILPPLSPAEALEVSMVASVAGALEGGRISRERPFRAPHHS
ASMAALTGGGLRVRPGEISMAHLGVLFLDELPEFQRPVLDSLRQPLETGRVDVARANAHV
SYPARFQLIAAMNPCRCGSA----EGCRRGPRCAADYQARVSGPMLDRIDMHVEVQPVRA
IDLAGPAAAEPTATVAQRVATAREVQRARGVRANAELEGTGLEQHATPDEAGQALLLQAA
EALRLSARSYTRVLRVARTVADLAGAEQVGRVHVAEALSYRRRETMA
