# Supplementary material for: Investigation of the thermophilic mechanism in the genus Porphyrobacter by comparative genomic analysis
Source: BMC Genomics. 2018 May 23;19:385. doi: 10.1186/s12864-018-4789-4 (PMC5966882; doi:10.1186/s12864-018-4789-4)
Supplement: Supplementary file 1 — Alignment results of protein amino acid sequences encoded by single-copy genes found in eight Porphyrobacter strains. (ZIP 1510 kb) [file 12864_2018_4789_MOESM1_ESM.zip › Additional file 1/PO_1007.fasta]

>PO01|6666666.126375.peg.3758
-MDNRNLLLAFVLSVVLILGWEAGLRYFYPEAAITTQTPAKGKPADGA----TSAAAPAA
APGAGNLGGDAAVRPVDLKTALGGGNRVVIDTPRVTGSINLVGARIDDIELKDYRETVKK
DSGPVHLFTPEGTPHQNFAEFGFVAGGQRQPS-NALWQADGAKLTPSTPVTLSRTDANGL
TYRVKFAIDADYMITATQSVTNAGAAPTVVQPFALIKRTSVVENAAPSVVHSGPIYSSDA
VAAYDVSYACGWSLFSSCHDLTTDGTYSVKGNTDWVGFTDQYWFSALVPGSKNA-----G
VEFRSLSGKLYRADVLYQPVTVGAGQTATQTTRLFAGAKESVLLDRYEDGGIAQFGAAIS
WGWFWFFEKPILWLLRHLNSLVGNFGFAIILLTVIIRGLMFPVAQKGFASMAAMKAVQPK
MKEIQERFKDDKQRQQQEIMKLYKDEKVNPLSGCLPMLIQIPVFFALYKVLVLAIEMRHK
PFILWIHDLSAPDPAHILNLFGLLDFTVPAGFLAIGPLAVLLGITMWLTFRLNPSAMDPV
QQQMFAIMPWILMFVMAPFAAGLLLYWVTSNLLTVAQQSYLYSKHPQLKAANAAAEKQKA
A--KG----
>PO02|6666666.125937.peg.2410
-MDNRNLLLAVVLSGLLILGWDAAMRYFYPEAAVTAPAEAPASPA-----AKPAGAAAAT
APSGDLGNEAQGQRKVDLKAALASPNRIAIDTPRIAGSINLVGARIDDIVLKDYRETVKK
DSGPVRLLAPEGTPGQYFAEFGFITGGVRQPA-NALWQADGTRLTPETPVTLTRTDAAGI
TYRVRLAVDKDYMITATQSAGNGGAAAAIIQPFALIKRTSANASIDQFVTHSGPVGVFGG
T---------LWDP-HSYAELAEIGAERPAGDPAWLGFVDQYWLVALVPGGGRTAPKVAE
AGFRALGGDLFRADLLYNAVTLPPGGTSETQTRLYAGAKESATLDRYEDSGITYFGKAIS
WGWFEILEKPILWLLLSLNSLVGNFGVAIILLTVIIRAAVFPIAQKGFASMAAMKAIQPR
MQELQERFKDDKPRLQQEMMKLYKDEGVNPLSGCLPMLIQIPVFFALYKVLVLAIEMRHQ
PFFGWIRDLSAPDPAHILNLFGLLPYDV-PGFLAIGPLALLLGITMWLTFKLNPAAVDPV
QQQMFAIMPWVLMFVMAPFAAGLLLYWVTSNILTLAQQSYLYSRHPQLKAANAAAAAKGG
G--KAGR--
>PO03|6666666.126357.peg.935
-MDNRNFLLAVVLSGLLILGWDLGMRFFYPEASISAPMDAAEPVS----QTSAADAPGTP
KGASDLGADAGKMQVIKLNDALASPDRVVIDTPRIAGSINLVGARIDDVVLKDYRQTVKK
DSGPVRLFAPEGTPDQYFAEFGFVTGGVRQPS-TARWQADGAKLTPETPVTLTRTDADGV
SYAIRLSVDKDYMITAEQSATNGSPAAAIIQPFALIKRTDRNATPDQFVAHAGPVGVFGG
T---------LWDP-HSYEELAELGGEKPEGAASWLGFTDQYWLSALVPGK-G---ETDS
AGFRSLGDSLFRSDLIYAAQTVPTAGSLSQQTRLYAGAKDSEILDSYEDSGITYFGKAIS
WGWFEIIEKPILWLLRTLNGLVGNFGVAIILLTVIIRGAMFPIAQKQFASMAAMKAIQPK
MKEIQERFKDDKQRQQQEIMKLYKDEKVNPLAGCLPLVLQIPIFFALYKVLVLAIEMRHE
PFFAWIRDLSAPDPAHILNLFGMLPYDV-PGFLAIGPLAILLGVTMWLTFKLNPTAMDPV
QQQMFAIMPWILMFVMAPFAAGLLLYWVTSNILTLAQQSYLYSKHPQLRAAAAKEKAAKG
---------
>PO04|6666666.126260.peg.2213
------------------------MSYFYPEAAVPAPVTPETGAPAAAPVASTSGQPVAA
-GAATLGGEAAAPRKVDLKTALAGSNRVAIDTPRVAGSINLVGARIDDIVLKDYRETVEK
DSGPVRLLAPEGTGVQYFAEFGFVSGGARQPS-NLVWQADGGKLTPETPVTLTHTDAAGV
TYAIRFAIDKDFMITATQSVTNNSPAAAIIQPFALIKRTSTNATIDQFVSHSGPVGVFGG
T---------LWDP-HSYKELAEIGQEVPEGSPDWLGFTDQYWLAALVPGDGKGNVKVDD
ASFRSLPGDLFRSDLLYAASTVPTGGTVTQDTRLFAGAKESGTLDKYEDGGITNFGLAIS
WGWFKFFEKPILWLLRTLNGLVGNFGVAIILLTVIIRGLMFPVAQKGFASMAAMKAVQPK
MKEIQERFKDDKQRQQQEIMKLYKDEKVNPLSGCLPMVIQIPVFFALYKVLVLAIEMRHE
PFVLWIRDLSAPDPAHILNLFGLLPFEV-SGFFAIGPLALLLGLTMWLTFKLNPAVMDPV
QQQVFALMPWMLMFVMAPFAAGLLLYWVTSNILTVAQQSYLYSKHPQLKAANAIAEK-AA
K--G-----
>PO05|6666666.126363.peg.2386
-MDNRNLLLAVVLSALLILGWETGLRYFYPEAAMTSQQSEQARRA------ETVAAPAAT
-TVAGNLGGDGAARKVDLRTSLGGGNRVVIDTPRIAGSINLVGARIDDITLKNYRETVKK
NSGPVRLFAPEGTPGQYFAEFGFVAGGQRQPS-NLLWQADGTRLTPTTPVTLTRTDAAGI
TYAIRFAIDANYMITASQSVSNAGAGAAVIQPFALIKRTSTTATVDQYISHSGPVGVFGD
T---------LWDP-HSYDELAEIGNETPAGAPDWLGFTDQYWLSALVPGDGRGNVKVEN
AGFRALGGSLFRTDLLYSPVTVPAGATMTQNTRLYAGAKDSRILDSYEDGGISNFGLAIS
WGWFWFFEKPILWLLRTLNGLVGNFGVAIILLTVVIRGLMFPIAQKGFASMAAMKAVQPR
MKEIQERFKDDKQRQQQEIMQLYKDEKVNPLSGCLPMLIQIPVFFALYKVLVLAIEMRHE
PFALWIKDLSAPDPAHILNLFGLLDFTVPAGFLAIGPLAVLLGITMWLTFRLNPSAMDPV
QKQMFAIMPWILMFVMAPFAAGLLIYWITSNLLTVAQQSYLYSKHPQLRAANEAEKLKAA
K--G-----
>PO06|6666666.126376.peg.647
------------------------MRFFYPEASLTAAMDPADPAA----QTSAAGAPGTS
VVAADLGGEGTLAQTVDLSAALASPDRVAIDTPRMAGSINLVGARIDDIVLKDYRQDVDK
DSGPVRLFAPEATPDQYFAEFGFVTGGVRQPS-TARWQADGEKLTPETPVTLTRTDADGV
SYTIRLVVDKNYMITAEQTATNAGEAAAIIQPFALIKRTDRNATPDQFIAHSGPVGVFGG
T---------LWDP-HAYHELAEIGRETPEGAASWLGFTDQYWLAALVPVKNG---QTDN
VGFRSLGDTLFRADLLYAAQTVPAGGSLTQSTGLYAGAKDSEILDAYEDSGITYFGKAIS
WGWFEIIEKPLLWLLRTLNGLAGNFGVAIILLTVIIRGAMFPIAQKQFSSMAAMKAVQPK
MKAIQERFKEDKQRQQQEIMKLYKDEKVNPLAGCLPLVLQIPIFFALYKVLVLAIEMRHE
PFVLWIRDLSAPDPAHILNLFGMLPYDV-PGFLAIGPLAVLLGVTMWLTFRLNPTAMDPI
QQQMFAIMPWILMFVMAPFAAGLLLYWVTSNLLTLAQQSYLYSKHPQLKAASAKEKEAAE
R--EKAKG-
>PO07|6666666.125928.peg.1932
-MDNRNLLLAVVLSGLLILGWDIGMRYFYPEAATPPPARTAAA----------ARADASA
APAAGLGADVAATGKVDLKTALASGGRVVIDTPRLAGSINLLGARIDDVVLKDYRQTVKK
DSGPVRLLAPEGTPEQYFAEFGFLTGGVRQPA-NALWQADGQRLTPETPVTLTRTDAAGI
TYRIRFAVDENFMITATQSATNAGAAAAIIQPFALIKRTSANASLSQWIAHSGPVFAADA
VANYDVGYECGWTLLSTCIDLSEDKLYKIEGKADWLGFTDQYWFSALVPGKGVA-----S
AEFRAVGDKLFRADVLYEAATVPAGKSLTRSTRLFAGAKESTLLDSYEDSGIAQFGRAIT
WGWFWFFEKPFLWLLRTLNGLVGNFGVAIILMTVIVRGLMFPIAQKQFASMAAMRAVQPR
MKEIQERFKDDRQRQQQEIMKLYKEEKVNPLAGCLPLVLQIPIFFALYKVLVLAIEMRHE
PFVLWIKDLSAPDPAHILNLFGLLPYDVPAGFLAIGPLAVLLGITMWLTFKLNPAAMDPV
QQQVFAIMPWILMFVMAPFAAGLLLYWVTSNILTLAQQSYLYSKHPQLKAAAAKEKEDAG
R--KKTQG-
>PO08|WP_039096726.1
MDNQRNLIIAVLLSLVLLLGFDFAMGRIYPDAPAPVTPTADTPVQ------RAAVN----
--AGVPEPTTGEMRVQDVQTAVASADRVRIDAPEVAGSINPVGARIDDITLKTHRDTVER
DSGPVRLFAPGGTPTQQFAQFGWVGEGVAVPSANTVWQASGGPLAPGRPVTLTWNNGQGQ
VFTIRFDIDEFYMLTVRQTIGNAGAGPVAVRPYAFINRTSRTASASTWNVHSGPIGLFNG
SVDFS----------WNYDDVDEAGTADPAGTTGWIGFTDIYWLSTLIPQDGAR----VT
GTFRSLGNADYRADLIYDPVTLTPGQQASRTTRLFAGAKESEVLDHYEDGGITNFGLAID
WGWFRWFMKPIFWLLRTLFDATGNFGVAIILLTVIIRGLMFPVAQKQFASMAQMRAVQPK
MKALQERYKDDRAQLQQEIGKLYRAEGVNPLAGCLPIFLQIPIFFALYKVLLIAIEMRHK
PFVLWIRDLSAPDPATILNGFGLLPFDP-PSFLAIGVLAVLLGITMWLQFKLNPQAMDPT
QQQIFMIMPWVLMFVMAPFAAGLLIYWITSNILTLAQQRYLYARNPQLKEAMARDRAEKA
LAAEAKKGS
