# Supplementary material for: Investigation of the thermophilic mechanism in the genus Porphyrobacter by comparative genomic analysis
Source: BMC Genomics. 2018 May 23;19:385. doi: 10.1186/s12864-018-4789-4 (PMC5966882; doi:10.1186/s12864-018-4789-4)
Supplement: Supplementary file 1 — Alignment results of protein amino acid sequences encoded by single-copy genes found in eight Porphyrobacter strains. (ZIP 1510 kb) [file 12864_2018_4789_MOESM1_ESM.zip › Additional file 1/PO_1008.fasta]

>PO01|6666666.126375.peg.3759
-----MTDLEDQALREEAASKLFSGPVDFLRSAPQLQFLPEPQVPEIAFCGRSNVGKSSL
LNALTGRKAIARASVTPGRTQELNFFDVGRPED----EGALPLFRLVDMPGYGFAKAPVK
VVEKWKALVNSYLRGRQVLSRTLVLVDSRHGLKEVDRTMMTMLDQAAVGYRIVLTKTDKI
KASELAAVAEKTAAEAKKHVAAHPEIHLTSSEKGMGIERLRAAVVADALGEGWMG-----
>PO02|6666666.125937.peg.2411
MTGQAEADEAARKAREEAASRLFSGPVAFLRSAPKLAFLPDPNVPEIAFCGRSNVGKSSL
LNALTGRKAIARASVTPGRTQELNFFDVGRAEA----EGAQPLFRLVDMPGYGFAKAPVK
LVEQWKTLVRDYLRGRPVLARTLLLVDSRHGLKDSDRAMMKMLDEAAVGYRVVLTKTDKI
SASALAAVAERTAAELRRHVAAHPELHLTSSEKGMGIARLRAAVVADALGEDWAPQVKAP
>PO03|6666666.126357.peg.934
-----MSDPEDQAALEEAASKLFSGPVDFLLSAPQLKFLPDPVVPEIAFCGRSNVGKSSL
LNALTGRKAIARASVTPGRTQELNFFDVGRPRDESVEDGALPLFRLVDMPGYGFAKAPLK
VVEKWKALVNSYLRGRQVLSRTLVLVDSRHGLKEVDRAMMKMLDEAAVGYRIVLTKTDKI
KASELAAVTERTIAEARKHVAAHPEIHQTSAEKGMGIERLRAAVVADALGEDWTG-----
>PO04|6666666.126260.peg.2212
-----MDDPEDYAQAEEAASRLFSGPVDFLRSAPQLQFLPDPVVPEIAFCGRSNVGKSSL
LNALTGRKAIARASVTPGRTQELNFFDVGRPEE----EGALPLFRLVDMPGYGFAKAPVK
VVDKWKALVNSYLRGRAVLARTLVLVDSRHGLKDVDRAMMKMLDEAAVGYRVVLTKTDKI
KASKLDKVAEATAAEVRKHVAAYPELHLTSSEKGMGIAALRAAVVADALGEGWMG-----
>PO05|6666666.126363.peg.2385
-----MTDPDDWQAREDAASRLFSGPVDFLRSSPQLQFLPDPDVPEIAFCGRSNVGKSSL
LNALTGRRAIARASVTPGRTQELNFFDVGRPEK----EGALPLFRLVDMPGYGFAKAPVK
VVEKWKALVNSYLRGRAVLVRTLVLVDSRHGVKEVDRAMMKMLDEAAVGYRVVLTKTDKI
KASELDKVAEATAAEIRKHVAAYPELHLTSSEKGMGIDTLRAAVVSDALGEGWMG-----
>PO06|6666666.126376.peg.646
-----MTDPEDQATREEAASKLFSGPVDFLLSAPQLKFLPEPQVPEIAFCGRSNVGKSSL
LNALTGRKAIARASVTPGRTQELNFFDVGRPEE----DGALPLFRLVDMPGYGFAKAPIK
VVEKWKSLVNSYLRGRQVLARTLVLVDSRHGLKEVDRAMMKMLDEAAVGYRIVLTKTDKI
KASELAAVAEKTAAEAKKHVAAHPELHLTSAEKGMGIAALRAAVLADALGEGWTG-----
>PO07|6666666.125928.peg.1931
-----MNDPDDQARCEEAAAKLFSGPVDFLLSVPQLKFLPDPLVPEIAFCGRSNVGKSSL
LNALTGRKAIARASVTPGRTQELNFFDVGRPRQ----EGALPLFRLVDMPGYGFAKAPVK
VVEKWKALVNSYLRGRPVLARTLVLVDSRHGLKQVDREMMSMLDQAAVGYRIVLTKTDKI
KASELAAVTEKTAAEARQHVAAHPEIHQTSAEKGMGIARLRAAVLDDALGEGWMG-----
>PO08|WP_039096724.1
--MEQLVPPELPPELVEQARRLFAGKVDFLLSAPQLQFLPEPDFPEVAFGGRSNVGKSSL
INAVTGRKSIARASVTPGRTQELNFFEVGDPVQ----------LRLVDMPGYGFAKAPVK
VVERWKELVRTFLMGRTVLRRTMVLIDSRHGVKPPDLEMMKMLDEAAVGYRLVLTKADKV
KASELEATRAAVAAEARKHSAAYPQLHVTSAEKGMGIAELRAAILADAMQR---------
