# Supplementary material for: Investigation of the thermophilic mechanism in the genus Porphyrobacter by comparative genomic analysis
Source: BMC Genomics. 2018 May 23;19:385. doi: 10.1186/s12864-018-4789-4 (PMC5966882; doi:10.1186/s12864-018-4789-4)
Supplement: Supplementary file 1 — Alignment results of protein amino acid sequences encoded by single-copy genes found in eight Porphyrobacter strains. (ZIP 1510 kb) [file 12864_2018_4789_MOESM1_ESM.zip › Additional file 1/PO_1009.fasta]

>PO01|6666666.126375.peg.376
MTATKTLYAAYAALIESVLTELVAEGTLPAGTSFANVTLEPPRDASHGDLATNAAMVLAK
PAGLNPRALAEAITGKLAAHAGITSAEIAGPGFINLRLAPAAWLDELAAIATLGADYGRS
QMGEGRMVNVEYVSANPTGPMHMGHCRGAVVGDALAGLLEFAGHRVTKEYYVNDAGAQVD
VLARSVHMRYREALGEAI-IIPEGLYPGDYLVPVGQALAAEFGDRYAAAPEAEWLLTFRT
RAVAAMMDMIRADLATLGIAHDLFSSEAELQASGKVDAAEAWLRAHDLVYDGVLEAPKGK
APPEDWEPVSLPLFRSTNFGDDQDRPIKKSNGAWTYFGADLAYHFQKAQSADALVDIWGA
DHAGTVKRIKAAVAALTSADGAAPKPFEVKLVQMVQLMKGGQPFKMSKRAGNFVTLADVV
EMVGKDVVRFTMLTRKPDAQMDFDFDKVVEASKDNPVFYVQYAHARIRSTLRKAADIGIV
PSDAALDRLGAEELALVARAAQFPREIEAAARAREPHRIAFYLYDLAADLHSYWNLGNDR
PEKRFIVEQDAELTAARLFLAQAIGQVIRNGLGVLGVEAVESM
>PO02|6666666.125937.peg.1562
--MTKTLYAAHAALIETVLGELIAEGTLPAGTSLAPVTIEPPRDPAHGDLATNAAMVLAK
GAGLAPRALAETIVTRLAAQPSITSAEIAGPGFINLRLSPEVWRDELKAIHTLGADYGRS
GLGAGTTVNVEYVSANPTGPMHMGHCRGAVVGDALAGLLEFAGHKVIREYYINDAGAQVD
VLARSVHLRYREALGEAIGEIPSGLYPGDYLKPVGAALAAEFGTRYAAAPESEWLGLFRS
RAVAAMMEMIRADLATLGIVHDVFSSEAELQASGKVDAAEAWLRAHDLVYDGMLEAPKGK
APPEDWEPTVLPLFRSTRFGDDQDRPIKKSNGAWTYFGADLAYHFEKAQRADALVDIWGA
DHAGTVKRIKAAVAALTSADGASPKPFEIKLVQMVQLLKGGQPFKMSKRAGNFVTLADVV
EMVGKDVVRFTMLTRKPDAQMDFDFDKVVEASKDNPVFYVQYAHARISSTLRKAAEAGHA
PAAHALERLGAEELALIARAAQFPREIEMAARAREPHRIAFYLYDLAADFHAYWNLGNDR
PEKRFILEQDAALTAARLYLAAAIGQVIRNGLGVLGVTAVESM
>PO03|6666666.126357.peg.2723
MTQTKTLYAAYAALIESVLTELVGEGVLPAGTSLANVTLEPPRDPAHGDLATNAAMVLAK
AAGMNPRALAEAITAKLAKLPSITSVDIAGPGFINLRLAPEIWLDELRAIARLGAEYGRS
AMGGGRVVNVEYVSANPTGPMHMGHCRGAVVGDALSSLLEFAGHRVIREYYVNDAGAQVD
VLARSVHMRYREALGESI-TIPEGLYPGDYLVPVGEALAAEFGDRYAAAPESEWLVLFRT
RAVAAMMDMIRADLAQLGIRHDLFSSEAELQASGKVDAAEKWLRDHDLVYDGVLEAPKGK
APPEDWEPVELPLFRSTRFGDDQDRPIKKSNGAWTYFGADLAYHFQKAQDADALVDIWGA
DHAGTVKRIKAAVAALTSADGGEPKPFEVKLVQMVQLMKGGQPFKMSKRAGNFVTLADVV
EMVGKDVVRFTMLTRKPDAQMDFDFDKVVEASKDNPVFYVQYAHARIRSTLRKAADMGLT
PSDAALDRLGPEELALVARAAQFPREIEAAARAREPHRVAFYLYDLAADLHSFWNLGNDR
PEKRFIVEQDAGLTAARLFLADAIGQVIRGGLGVLGVEAVETM
>PO04|6666666.126260.peg.920
MTTPKTLYAAYTALIETVLTDLVAEGVLPAGTSFANVTLEPPRDPSHGDLATNAAMVLAK
PAGMNPRALAEAITAKLAVQPSITSADIAGPGFINLRLAGEAWLDELRAIASLGADYGRS
QMGGGATVNVEYVSANPTGPMHMGHCRGAVVGDALAGLLEFAGHRVIKEYYVNDAGAQVD
VLARSVHLRYREALGESI-TIPEGLYPGDYLVDIGQKLAAEFGDKYAAAPEEEWLILFRT
RAVAAMMDMIREDLATLGIAHDLFSSEAELQASGKVDAAEAWLRDHDLVYDGVLEAPKGK
APPEDWEPVQLPLFRSTKFGDDQDRPIKKSNGAWTYFGADLAYHFQKAQTADALVDIWGA
DHAGTVKRIKAAVAALTSADGASPKPFEVKLVQMVQLMKGGQPFKMSKRAGNFVTLADVV
DMVGKDVVRFTMLTRKPDAQMDFDFDKVVEASKDNPVFYVQYAHARIRSSLRKAADMGIT
PSDAALDKLGTEELALIARAAQFPREIEAAARAREPHRIAFYLYDLAGDLHSYWNLGNDR
PEKRFIVEQDPALTAARLFLASAIGQVICGGLGVLGVEAVESM
>PO05|6666666.126363.peg.1146
MTERKTLYAAHAALIESVLTELVAEGTLPAGTSFANVTLEPPRDASHGDLATNAAMVLAK
PAGLNPRELAEAITGKLAAHPGITSSDIAGPGFINLRLAPQAWLDELAAIAAMGGDYGRS
AMGGDKVVNIEYVSANPTGPMHMGHCRGAVVGDALAGLLEFAGHRVTKEYYVNDAGAQVD
VLARSVHLRYREALGETV-VIPEGLYPGEYLKPVGETLAAEFGDRYAAAPEAEWLPLFRT
RAVAAMMDMIREDLATLGIKHDLFSSEAELQASGKVDAAEQWLRDHDLVYDGVLEAPKGK
APPEDWEPVQLPLFRSTKFGDDQDRPIKKSNGAWTYFGADLAYHFQKAQSADALVDIWGA
DHAGTVKRIKAAVAALTSADGATAKPFEVKLVQMVQLMKGGQPFKMSKRSGNFVTLADVV
EMVGKDVVRFTMLTRKPDAQMDFDFDKVVEASKDNPVFYVQYAHARIRSSLRKAAEMGIT
PSDAAVDRLGPEEHALIARAAQFPREIEAAARAREPHRIAFYLYDLAADLHSYWNLGNDR
PEKRFIVEQDSALTAARLFLASAIGQVIRNGLAVLGVEAVESM
>PO06|6666666.126376.peg.955
MTETKTLYAAYAALIEKVLTDLVADGVLPAGTSFANVTLEPPRDASHGDLSTNAAMVLAK
GAGTSPRALAEAITAKLAAHPAITSADIAGPGFINLRLAPDAWLTELQAIAALGDQYGRS
QMGTGRRVNVEYVSANPTGPMHMGHCRGAVVGDALASLLEWAGHEVIREYYINDAGGQVD
VLARSVHLRYLEALGVDIGEIPAGLYPGAYLQPVGEALASELGERFRDAPEDEWLLIFRA
EAVTRMMDLIKSDLAMLGIHHDVFSSEAALQAAGKPEAAEAWLRQHDLVYDGVLEAPKGK
APPEDWEPVTLPLFRSTKFGDDQDRPIRKSNGAWTYFGADLAYHMQKAESADELIDIWGA
DHAGTVKRIKAAVAALSEGEG-RPIPFDVKLVQMVQLMRGSEPAKMSKRSGNFITIADMI
DEVGKDVVRFTMLTRKPEAQMEFDFLKVVEASKDNPVFYVQYAHARIRSTLRKAAEAGFA
PDPAGLDKLGEEEIALIRRAAQFPREIESAARAREPHRIAFYLYDLAGDLHAFWNLGNDR
PEKRFIVEQDASLTAARLFLGQAIGQVIHNGLGVLGVDAVETM
>PO07|6666666.125928.peg.1432
MTKPKTLYAAYAALIETVLTDLVDEGVLPADTSFANVTLEPPRDVAHGDLATNAAMVLAK
GAGMNPRALAEAIAARLSAHPMITSAEIAGPGFINLRLDRQVWLDELVVIAQLGADYGRS
DMGGGRVVNVEYVSANPTGPMHMGHCRGAVVGDALAGLLEFAGHKVIKEYYVNDAGAQVD
VLARSVHLRYREALGEQI-TIPEGLYPGDYLVPVGQQLAAEFGSRYVSAPEAEWLMLFRT
RAVAAMMDMIRADLATLGIKHDLFSSEAELQASGKVDAAEAWLRAHDLVYDGVLEAPKGK
APPEDWEPVSLPLFRSTRFGDDQDRPIKKSNGAWTYFGADLAYHFQKAQTADALVDIWGA
DHAGTVKRIKAAVAALTSADGAPPKPFEVKLVQMVQLMKGGQPFKMSKRAGNFVTLADVV
EMVGKDVVRFTMLTRKPDAQMEFDFDKVVEASKDNPVFYVQYAHARIRSTLRKAAEAGLA
PSDAALDRLGSEELALVARAAQFPREIEAAARAREPHRIAFYLYELAADLHSYWNLGNDR
PEKRFIVEQDAELTGARLFLANAIGQVIRGGLGVLGVEAVESM
>PO08|WP_039093526.1
MTDTPTLYAAFAARIDAALAALEMEGALPPGTPRTNVSLEPPRDPAHGDLSTNAAMVLAK
QAKTNPRALAEKIVEKLAGDPLLTGAEIAGPGFINLRLADRNWVTELEAIAATGADYGRS
TKGAGRRVNIEYVSANPTGPMHMGHCRGAVVGDALAALLEFGGHEVTREYYVNDAGAQVQ
VLARSVHMRYLEALGQGIGAIPEGLYPGDYLVPVARDLAAEFGTRYAAAPENEWLDLFRE
RSVAAMMDMIRADLALLGIHHAVFSSEAELQRAGKPAAAEAWLRKHDLVFDGVLEAPKGK
L-LEDWEAVELPLFRSTRFGDDQDRPIRKSDGNWTYFGADLAYHMQKADSADELIDIWGA
DHAGTVKRIKAAVEALAEGEG-RPIPFDVKLVQMVALLRDGEPVKMSKRSGNFITLAEVV
EEVGKDVVRFTMLTRKPEAQMEFDFAKVVEASKDNPVFYVQYANARISSTLRKAAAQGLA
PAAEALERLGRPELTLVKLAAQFPREVEAAAQAREPHRIAFYLYEVAAAFHAFWNMGNDD
HALRII-TEDAELTQARLFLATQIGQVVKNGLALLGVEAVEEL
