# Supplementary material for: Investigation of the thermophilic mechanism in the genus Porphyrobacter by comparative genomic analysis
Source: BMC Genomics. 2018 May 23;19:385. doi: 10.1186/s12864-018-4789-4 (PMC5966882; doi:10.1186/s12864-018-4789-4)
Supplement: Supplementary file 1 — Alignment results of protein amino acid sequences encoded by single-copy genes found in eight Porphyrobacter strains. (ZIP 1510 kb) [file 12864_2018_4789_MOESM1_ESM.zip › Additional file 1/PO_101.fasta]

>PO01|6666666.126375.peg.1373
------MAALAGALALAGCDSGTAPEAAATGTASAEAPAEAPLAANAVELRGDGLA----
-AGAESFFFAAGQAEVEAALAKALGP-KLRSGENPECGAGPVTFSDYAGGLTAHFQQGQL
VGWNWHAMQDGDTAAKGTIKLAGT-VQLGSARSVVEAAPGFAKVDGSTLGEEFTLRENR-
--GGFI----AGDKVEMLYAGTQCFFR
>PO02|6666666.125937.peg.397
------------------------------------------------------------
----------------------MLGP-AMRSGANPDCPAGPITFTDFPGGLTAHFQEGRL
VGWNWHQRQDGDAPGRGRLRLSGSKVALASPRALVEAAPGFAPIAGSTLGEEFALGEKI-
--GGFI----KDDAVEMLYAGTQCFFR
>PO03|6666666.126357.peg.2294
--MRLGLMALTGALALAGCDSGEVPSPAERQQ---GEVAGLAVAADVVELRPEGLA----
-AGPEAFYFAAGQREVETALAKALGP-ALRSGSNKECGAGPITFTDFSGGLTAHFQDGRL
VGWNWHLAQEGDAPASGVVKLAGE-VQVGSPRSLAEAAPGYAPVEGSTLGEEFALGQRI-
--GGFI----AGDSVEMLYAGTQCFFR
>PO04|6666666.126260.peg.1884
MTMRMPLVMLAGALALAGCDSGDVPSPAERQQ---GEGAQAPVAADMVELRAEGLT----
-AGAEAFYFAAGQQEVEAALAAALGP-VLRSGQNPECGAGPMTFTDFGGGLTAHFQQGRL
VGWNWHTPQDGDSAARGTIRLPGD-VQLGSPRATLEAAPGFAKVEGSTLGEEFALGKAI-
--GGFV----TGDKVEMFYAGTQCFFR
>PO05|6666666.126363.peg.678
MIQLWRLMAVAAALAIAGCDSGDVPNPADKRA---PESQSAPLSDNAVELRADGVA----
-AASESFYFAAGQTEVEAALVKALGP-VQRSGENPECGAGPITFTDFAGGLTAHFQEGRL
VGWNWHAPRDGDAASKGVIRLPGA-VQVGTARSEVEAARGFAKVEASTLGEEFALGPKI-
--GGFI----AGDKVEMLYAGTQCFFR
>PO06|6666666.126376.peg.2550
MIRNYALLALFGAFVLAGCDSGDVPSPAERQQ---GQTAEQPIAADVVELRPEGLA----
-AGPEAFFFAAGQKEVETALGRALGA-PLRQGSNNECGAGPVTFTDFSGGLTAHFQQGRL
VGWNWHGPQEGDPPATGTIRLAGA-VEVGSPRSLAQAASGYAPLEGSTLGEEFALGQSI-
--GGFI----AGDAVEMLYAGTQCFFR
>PO07|6666666.125928.peg.1704
--MRRIVLALAGVLVLAGCDGGEVPSPAEREQ---GGMPAGEVAADAVELRPEGLV----
-AGPEAFYFAAGQKEVETALAKALGA-ALRSGSNPECGAGPVTFTDFPGGLTVHFQNDRL
VGWNWHLAQDGDTPGRGTVRLAGA-VQVGSARGVAEAAPGFAPVEGSTLGEEFALGGRI-
--GGFI----AGDKVEMLYAGTQCFFR
>PO08|WP_039094395.1
MRIVRSAAAIAAAFLPCACD--DPPAPAAPRA---------------LILDAQGVVFAGD
DGSYDRLPFGSARATVEAMGAAAYGDGVARRAASDACTAGAMAFTSY-GPIQLGFQHDRL
VGWTMRGGADVAAE--GG-------IAPGITRARLQRLTGLRMVPEPALRGEFAYRTPAG
EIRGVLAGSGPEAPVEALFAGITCTGR
