# Supplementary material for: Investigation of the thermophilic mechanism in the genus Porphyrobacter by comparative genomic analysis
Source: BMC Genomics. 2018 May 23;19:385. doi: 10.1186/s12864-018-4789-4 (PMC5966882; doi:10.1186/s12864-018-4789-4)
Supplement: Supplementary file 1 — Alignment results of protein amino acid sequences encoded by single-copy genes found in eight Porphyrobacter strains. (ZIP 1510 kb) [file 12864_2018_4789_MOESM1_ESM.zip › Additional file 1/PO_1010.fasta]

>PO01|6666666.126375.peg.3766
-------------------------------------------MKLIIGNKNYSSWSLRG
WLAVKQSGLHFDELTVPIMGEEWDRLKHDMGEVQPSSGKVPILWDGDTVVWDSLAILEYC
ADKVGRERFWPKDETARGMARAMVAEMHSGYQSLRRELPMNIRRRVELPGLTETTRHDIV
RILTLWAEARARHGSAGPYLFGTFGAADIFYAPVVTRFVTYGIGVPGFAQAYMQAICEHD
WMREWIEAAEHEEWVIEQYEVVA
>PO02|6666666.125937.peg.2413
-------------------------------------------MKLIIGNKNYSSWSLRG
WLAAKQSGLSFEELTVPIMGEEWDRIKQDMGEVQPSSGKVPILWDGETVVWDSLAILEYL
ADKVGRERFWPRAEAARGMARAMVAEMHSGYQALRRELPMNIRRRIALPGLSDQTRQDIV
RILTLWAEARARHGSGGPYLFGTFGAADIFYAPVVTRFVTYGIAVPGFAQAYMEAIWEHE
WMQHWNRAAEEEEWVIEQYELAG
>PO03|6666666.126357.peg.960
-------------------------------------------MKLIIGNKNYSSWSLRG
WLAAKQSGLHFDELTVPIMGEEWDRLKHDMGEVQPSSGKVPILWDGEAVVWDSLAIMEYL
ADKVGRDRFWPKDEVARAMARAMVAEMHSGYQSLRKEMPMNIRRRVQLADVSEQTQHDIV
RILTLWAEARARHGSSGPYLFGTFGAADIFYAPVVTRFVTYGIGVPGFAQAYMEVIAEHE
WMRAWTGAAEEEQWVIEQYELAV
>PO04|6666666.126260.peg.2200
MEGGQGHGGGSLSARDSPFTLDRKSLNIYGSPIISPGKVEQADMKLIIGNKNYSSWSLRG
WLAVKQSGLHFDELTVPIMGEEWDRLKQDMGEVQPSSGKVPILWDGEAVVWDSLAIMEYC
ADKVGRERFWPKDEAARAMARAMVAEMHSGYLSLRREMPMNIRRRVELPGLSDTTKHDIV
RILTLWAEARARHGSSGPYLFGTFGAADIFYAPVVARFVTYGIGVPGFAQAYMEAITEHD
WMREWAGAAEEEEWVIEQFEMVR
>PO05|6666666.126363.peg.2373
-------------------------------------------MKLIIGNKNYSSWSLRG
WLAVKQSGLHFDELTVPIMGEEWDRLKHDMGEVQPSSGKVPILWDGDTVVWDSLAILEFC
ADKVGRERFWPKDETARGMARAMVAEMHSGYQSLRRELPMNIRRRVELPGLSEATRDDIV
RILTLWAEARARHGSAGPYLFGTFGAADIFYAPVVTRFQTYGIGVPGFAQAYIEAICEHD
WMREWIGAAEEEDWVIEQYEVMA
>PO06|6666666.126376.peg.2343
-------------------------------------------MKLIIGNKNYSSWSLRG
WLAARQSGLHFDELTVPIMGEEWDRLKHDMGEVQPSSGKVPILWDGEAVVWDSLAIMEYL
ADKVGRERFWPKDEAARAMARAMVAEMHSGYQSLRKEMPMNIRRRVQLAGVSDQTKHDIV
RILGLWAEARARHGNSGPYLFGTFGAADIFYAPVVTRFVTYGIGVPGFAQAYMQAIEEHD
WMREWTGAAEEEQWVIEQYELLA
>PO07|6666666.125928.peg.1925
-------------------------------------------MKIIIGNKNYSSWSLRG
WLAVKQSGLHFEELTVPIMGEEWDRLKHDMGEVQPSSGKVPILWDGEAVVWDSLAIMEYL
ADKVGRERFWPKDDTARAMARAMVAEMHSSYQSLRKELPMNIRRRTALAGLSEQTKHDIL
RILTLWAEARARHGRSGPYLFGTFGAADIFYAPVVTRFVTYGIGVPGFAQAYMEAITGHE
WMREWIGAAEEEQWVIEQFELVR
>PO08|WP_039096719.1
-------------------------------------------MKLIIGNRNYSSWSLRG
WLAARQAGLPFEELTVHIDGDDWQATKRLDGEFQPSAGKVPVLWDDDVVVWDSLAILEYL
SDKVGRERFWPKDPAARGMARAMVAEMHSGYLPLRRLCPMNIRRRITGLTLTDEARENIV
RILGLWAEARARFGAGGPFLFGSFSAADIFYAPVISRFITYGIGVPGFAQAYMQAVWDHA
WMQEWIAAAEAEEWVIEQFEVA-
