# Supplementary material for: Investigation of the thermophilic mechanism in the genus Porphyrobacter by comparative genomic analysis
Source: BMC Genomics. 2018 May 23;19:385. doi: 10.1186/s12864-018-4789-4 (PMC5966882; doi:10.1186/s12864-018-4789-4)
Supplement: Supplementary file 1 — Alignment results of protein amino acid sequences encoded by single-copy genes found in eight Porphyrobacter strains. (ZIP 1510 kb) [file 12864_2018_4789_MOESM1_ESM.zip › Additional file 1/PO_1011.fasta]

>PO01|6666666.126375.peg.377
MMVDAEYEELGEA--------DGELDLA-DTDSLPWLESDEEDEEAGGLDTSQIMLFALG
LVALLGVVVAGVWWVSNRAANSEIVADGSVIAAPEGPIKTRPDDPGGKEFAGTGNVAPVV
GEGGSRPAVVAEPTMPALPGPAAS--------PSAAATKPMPAAS-PSAAPVPGVGVQLA
AYGTRARAEEGWQQVSRRTDALTGVKYRIVEGKVDIGTVYRLQAVAGSRAEADRLCAALK
ADGVDCQVK-
>PO02|6666666.125937.peg.1561
-MIEAEYEELEPD--------EGALGLA-DTDSLPWLESGAEDEEPGGLDPGQVMLFLAA
LVLLLGAAVGAVWYFTSRAEGGQGVPEGGVIAAPEGPVKERPEDPGGKQFAGTGNVAPVV
SEGGSRPAVVAAPPAAASATSAPAAAPAPAASAAAGAAAPAT----TAAGDAGGVAVQLA
AYSNRARAEQGWGDLARRTDALAGVRHRVVEAKVDSGTVYRLQALAPNRAEAEKLCSALK
ADGLACQIK-
>PO03|6666666.126357.peg.2722
-MIDAEYEELDEG--------DGELDLA-DTDNLPWLESDEEDEDSGGLDIAQILGFLAL
LLVLLAAVVGAVWYVSNRATGSEAVADGSVIEAPEGPIKERPEDPGGKTFAGTGNVAPVV
GEGGTREAVVASKDSAPAPKPEPSASPSA---------APAP----APAADMSGVGVQLA
AYSSRARAEQGWSELSRRTDVLAGIRHRVVEGKVDIGTVYRLQAIAATRAEAEALCAALK
SDGLDCQVK-
>PO04|6666666.126260.peg.921
-MIDAEYEELDEGMDGGNDGLGDELDLA-DTDNLPWLESDEDDEDAGGFDMMQIAGFFTL
MVALLAVVVGGVWWVSHRAASGDVVADGSVISAPEGPVKTKPDDPGGKTFAGTGNVAPVV
GEGGSRPAVVADTNLPPLPGGTPGSKPAPAPTPSAGATKPVPVTPAAEPAPAAGTAVQLA
AYGTRARAEQGWVDAQRRTDKLAGIKHRVVEGKVDIGTVYRLQAVTGSRAEADRLCAAIK
ADGLECQVK-
>PO05|6666666.126363.peg.1145
MMVDAEYEELAEP--------ESELDLV-DTDSLPWLEADEEDDEAGGLDGSQIMLFAAG
LIALLAVVVGGVWWFTNRAGDDALVADGSVIEAPEGPIKQAPEDPGGKTFAGTGNVAPVV
GEGGSRNAVVAEPAMPALPGGTPGATPAASATASGGAVKPTPAAT-PSPAPVPGTGVQLA
AYGTRARAEQGWLDAQRRTDKLSGVKYRIVEGKVDIGTVYRLQAVAGSRAEADRLCGALK
ADGVDCQVK-
>PO06|6666666.126376.peg.956
-MINAEYEELDVA--------ESELDLA-DTDNLPWLESDEEDEDAGGLDIGQIIGFAAL
LLVLLAAVVSAVWYVSNRAAGNQAVADGSTIAAPEGPFKERPENPGGKTFAGTGNVAPVV
GEGGTREAVVAAPEVTPAAQPAPSASAAP------------A----AAAVDMSGVGVQLA
AYSSRERAQQGWSDLTRRTDVLSGLKHRVVEGKVDIGTVYRLQAIAATRAEADALCAALK
GDGLDCQVK-
>PO07|6666666.125928.peg.1431
-MIDAEYEELDAG--------DGELDLA-RTDNLPWLEADTDDAEAGGFDIGQILAFAGV
LLLVLAAIVGAVWYVSNRASSADVVADGSVIEAPAGPIKERPQDPGGKQFAGTGNLAPLV
GEGETREAVVAAPAAATSSASTPAPAAGA---------RAAP----PLAPALSGVGVQLA
AYSTRARAEQGWSELLRRTEALAGVKHRVVEGKVDIGTVYRLQAVAGSRAEAERLCAALK
ADGLDCQIK-
>PO08|WP_052207810.1
-------------MAR---DEDGTLRLALEDEQHPWLDGDEDE--DAGLDTARVAQAGLV
TLVVLVALGIAGWWLLAGPGEAAPEADGSLIEAPAGPYKVRPGDRGGRTVEGTGDTSFQV
AEGRRVEARITEQRPA-----------------------------GPAAPATGLVGVQIG
AYPSQEAATAGWQLMVQRLQLLQGRSHRVVEGRADSGTVWWLQVVAGSVAEAHDFCAALR
REGGDCQVKG
