# Supplementary material for: Investigation of the thermophilic mechanism in the genus Porphyrobacter by comparative genomic analysis
Source: BMC Genomics. 2018 May 23;19:385. doi: 10.1186/s12864-018-4789-4 (PMC5966882; doi:10.1186/s12864-018-4789-4)
Supplement: Supplementary file 1 — Alignment results of protein amino acid sequences encoded by single-copy genes found in eight Porphyrobacter strains. (ZIP 1510 kb) [file 12864_2018_4789_MOESM1_ESM.zip › Additional file 1/PO_1012.fasta]

>PO01|6666666.126375.peg.3770
------------MLDVTDLAKRLIAAPSVTPATGAVFDALAAMLEPLGFAVHRFTRGEGA
EGSDEAPVENLFAIRQGPEGTKHFAFAGHLDVVPPG-----EGWASDPFEPQVRGELLHG
RGAVDMKGAIAAMVAAVAEVPAEAGTISFLITGDEEGPALHGTRALIDYMAAEGIRPDLC
LVGEPTSVNRLGDMVKIGRRGSVNIFIDVEGTQGHVAYPHLADNPLPKLVAILGELDSLT
LDTGTKWFQPSNLEITDINVGNKAHNVIPAGGAARISIRFNDLHTGKSLSERVMAIAEKH
GGKARPVISGEPFLTEPGAFSKLVSAAVEAETGIAPELSTTGGTSDARFLRAVCPVIEFG
LCNATMHKRDEAVAIPDLAVLARIYARIAADALALADTE--
>PO02|6666666.125937.peg.2416
------------MSDVLDLAKRLIAAPSVTPASGIVFDVLEAMLAPLGFAVHRFTRGAGP
QGSDEAPVENLFAIRPGPPGSRHFAFAGHLDVVPPG-----EGWASDPFAPQVRGELLHG
RGAVDMKGAIAAMVAAVAEVPQAAGTISFLITGDEEGPALHGTRALIDHLAAQGIRPDLC
LVGEPTSVHRLGDMVKIGRRGSVNIFLTVEGTQGHVAYPHLADNPLPRLVAMLAELDALV
LDSGTEWFQPSNLEITDINVGNRAHNVIPARGEARISIRFNDLHSGKSLSERVAAIAARH
GGTARAVISGEPFLTAPGAFSRLVSEAIEAETGTTPELSTSGGTSDARFLRALCPVIEFG
LTNATMHKRDEAVAIPDLAVLARIYARIARDALALEEG---
>PO03|6666666.126357.peg.964
-----------MMLDPLDLAKRLISAPSVTPATGAVFDELAAMLAPLGFAVHRFTRGEGP
DGSEEAPVENLFAIRQGPPGSRHFAFAGHLDVVPPG-----EGWASDPFEPQVRGELLHG
RGAVDMKGAIAAMVAAVAEVPANAGTISFIITGDEEGPALHGTRALIDYMAAEGHQPDLC
LVGEPTSVHRLGDMVKIGRRGSVNIFIDAEGTQGHVAYPHLADNPLPRLVAILAELDALT
LDTGTDWFQPSNLEITDINVGNRAHNVIPALGQARISIRFNDLHTGKSLSERVMAIAEKH
GGKARPIISGEPFLTEPGAFSMLVSDAVESETGIAPELSTSGGTSDARFLRSVCPVIEFG
LCNATMHKRDEAVAIPDLAILARIYARIARAALALEEGQAA
>PO04|6666666.126260.peg.2196
------------MLDTLDLAKRLIAAPSVTPATGAVFDELEAMLAPLGFAVHRFTRGEGP
EGSDEAPVENLFALRAGPPGSRHIAFAGHLDVVPPGPIGGENGWASDPFTPEERGELLHG
RGAVDMKGAIAAMVAAVADVPAEAGTISFIITGDEEGPALHGTRALIDYMAAEGIQPDLC
LVGEPTSVNRLGDMVKIGRRGSVNIFIDVAGTQGHVAYPHLADNPLPKLVAILAELDALT
LDTGTKWFQPSNLEITDINVGNRAHNVIPAAGAARISIRFNDLHTGKSLSERVMAIAAKH
GGTARPVISGEPFLTEPGPFSKLVSDAVEAETGMKPELSTTGGTSDARFLRAVCPVIEFG
LCNATMHKRDEAVAIPDLAALARIYTRIARAALALEEGNSA
>PO05|6666666.126363.peg.2371
------------MLDTLDLAKRLIAAPSVTPATGSVFAELEAMLVPLGFAVHRFTRGDGP
EGSDEAPVENLFAIRQGPEGSRHFAFAGHLDVVPPGPIGGENGWASDPFAPEVRGELLYG
RGAVDMKGAIAAMVAAVAEVPQDAGTISFIITGDEEGPALHGTRALIDFMAAQGHQPDLC
LVGEPTSVNRLGDMAKIGRRGSVNIFIDAEGTQGHVAYPHLADNPLPKLVAILAELDALT
LDTGTRWFQPSNLEITDINVGNKAHNVIPAAGQARISIRFNDLHTGKSLSERVMAIAEKH
GGSARPVISGEPFLTEPGAFSALVSAAVAAETGIVPELSTTGGTSDARFLRSVCPVIEFG
LCNATMHKRDEAVAIPDLAVLARIYARIARAGLALEATE--
>PO06|6666666.126376.peg.2345
------------MSDVPDLAKRLIAAPSITPATGAVFDELAAMLTPLGFAIHRFTRGEGP
EGSDEAPVENLFAIRPGPAGSRHFAFAGHLDVVPPG-----EGWASDPFVPQVRGELLHG
RGAVDMKGAIAAMVAAAAQVPQDAGTVSFIITGDEEGPALHGTRALIDYMNAAGIRPDLC
LVGEPTSVNRLGDMVKIGRRGSVNIWIDAHGTQGHVAYPHLADNPLPRLVAILAELDALT
LDTGTHWFQPSNLEITDINVGNRAHNVIPALGQARISIRFNDLHTGNSLSERVMAIAEKH
GGKAWPIISGEPFLTEPGAFSKLVSDAVEAETGLSPELSTSGGTSDARFLRAVCPVIEFG
LCNATMHKRDEAVAIPDLAVLARIYARIAAQALALEEGHAI
>PO07|6666666.125928.peg.1923
------------MSDVLDLAKRLIAAPSVTPARGAVFAALEAMLVPLGFAVHRFTRGEGP
DGSEQAPVENLFAIRHGPEGSSHFAFAGHLDVVPPG-----EGWASDPFAPQVRGQLLHG
RGAVDMKGAIAAMVAAVAEVPQQAGTISFIITGDEEGPALHGTRALIDYMAAEGIRPDLC
LVGEPTSVNRLGDMVKIGRRGSVNIFITVEGTQGHVAYPHLADNPLPRLVAILAELDALT
LDTGTAWFQPSNLEITDINVGNKAHNVIPAKGEARISIRFNDLHTGKSLSERVMAIAARH
GGTARPVISGEPFLTEPGAFSALVSAAIQAETGLVPELSTTGGTSDARFLRALCPVIEFG
LCNATMHKRDEAVAIPDLAVLARIYARIAAQALALDAAAA-
>PO08|WP_052208483.1
MGHRTVRGGLTTLPAAPELAARLLACASVTPARGPVFDALESMLVPLGFTCHRFIAGN--
------AVENCLAIRPGPPGSRHFAFAGHLDVVPAG-----EGWSGDAFVPEVRGPLLYG
RGAVDMKGAIACFVAACASIPADAGTISLIITGDEEGEAIHGTRALIAWMSERAIRPDLC
LVGEPTSVHRLGDTMKIGRRGSVNLWLEVAGREGHVAYPHLADNPAPRLVALLAELDALV
LDGGTDWFQPSNLEITEIAIGNPATNVIPGRASARISIRFNDLHTGQALADRVAAIAARH
GGTARAVISGEPFLTAPGAFSQLVADAVQAEVGLVPEASTSGGTSDARFLTALCPVIELG
LNNATMHKRDEAVALDDLHALTNIYRRVAAAALEPGVAA--
