# Supplementary material for: Investigation of the thermophilic mechanism in the genus Porphyrobacter by comparative genomic analysis
Source: BMC Genomics. 2018 May 23;19:385. doi: 10.1186/s12864-018-4789-4 (PMC5966882; doi:10.1186/s12864-018-4789-4)
Supplement: Supplementary file 1 — Alignment results of protein amino acid sequences encoded by single-copy genes found in eight Porphyrobacter strains. (ZIP 1510 kb) [file 12864_2018_4789_MOESM1_ESM.zip › Additional file 1/PO_1013.fasta]

>PO01|6666666.126375.peg.3773
----MTLRPLA-LAALPLLALAGCSPRDPEAIAAADA---ARTPAVKELGEGVSCINRSQ
VRATVVRTDKVIDFEMQGGKVYRNTLKARCPGLGWDRAIAYETSIDQLCTPQIIYVLQTT
GGTLQRGAGCSLGAFVPVEYVKD-------
>PO02|6666666.125937.peg.2418
----MLL-RTPAVLALP-LLVAACAPAEGPGATD----PTAVVPAVKVLGPGQSCIFRDQ
VRQTIVRSSQVIDFEMNSGKVFRNTLASPCPGLNFDRAITYETSINQLCRPEIIYSLQRI
GNTLQRGAGCSLGDFVPVEYVKKAKAK---
>PO03|6666666.126357.peg.967
-----MQKTHP--LIAVTMVAAACAPV----ERDPDADPAAGAPEVRVVGEAQSCINRPQ
IRQTMVRSDRVIDFEMRGGKVYRNILPSKCPGISIERAFTYNTTIDQLCTPEIIYVLTNI
GGVPQRGAGCGLGKFIPVEYVKDDKAD---
>PO04|6666666.126260.peg.2194
-----MPPRLFALAPLP-LILSACAPPDPAAEASRTAAAIAAAPEVTVKGPGERCINRSQ
LRNTVVRSERVIDFEMHGGKVYRNTLRQSCPGLNFDRAIAYETSIDQLCTQQIVYSLQNI
GGVPRRGAGCSLGEFVPVEYVRKTEG----
>PO05|6666666.126363.peg.2369
----MMPRPLVPAATAALLLLGGCTPTDPAARADAEA---ARVPAATAIGEPQSCISRSQ
VRATVVRSDSVIDFEMYGGKTFRNTLKARCPGLGWDRAITYETSVDQLCTPQIVYTLTNI
GGVPQRGAGCSLGAFVPVEYEKD-------
>PO06|6666666.126376.peg.2348
MDMRFPPTALP--FLAPLLLAAACAPV----ERDPDADPAAGAPAVRVLGQPQTCINRPQ
IRQTMVRNDRVIDFEMRGGKVYRNILPQSCPGLRLERAFTYNTTIDQLCTPEIIYVLQNL
GGVPQRGAGCGLGRFVPVEYVKDGKAE---
>PO07|6666666.125928.peg.1921
MTIRLDVRALLPVLALQLL-ATACTSE---RERPSDANPTAGAPPVIVKGEPVSCINRSQ
VRNTVVRSDRVIDFEMQGGKVYRNTLTSNCPGLGMDRAITYNTSTDQLCTPQIVYVLQNV
GGQPRQGAGCGLGKFVPVEYERKAKAEN--
>PO08|WP_039096744.1
------MRAF--ALVLP-VLLSACTAAKD--RAPGTIADADQVPAARVVGPAQRCLPTSR
IQNTRVEGSQVIDFLALGGETWRTTLRAPCPGLAFEERFSYETSIGQLCRTDTIQVLRAG
GTGLVPGVRCQLGDFVPVELVEGRPDNAPD
