# Supplementary material for: Investigation of the thermophilic mechanism in the genus Porphyrobacter by comparative genomic analysis
Source: BMC Genomics. 2018 May 23;19:385. doi: 10.1186/s12864-018-4789-4 (PMC5966882; doi:10.1186/s12864-018-4789-4)
Supplement: Supplementary file 1 — Alignment results of protein amino acid sequences encoded by single-copy genes found in eight Porphyrobacter strains. (ZIP 1510 kb) [file 12864_2018_4789_MOESM1_ESM.zip › Additional file 1/PO_1015.fasta]

>PO01|6666666.126375.peg.3778
---------MLQFGVIGHKGRMGQALEAAIADAGHVLCVGVDAGGSIGPHAAQCDVLVDF
SAPDALAANLGAAKVAGKPIVVGTTGLEEPHFVMLAEAAKAVPVLQSGNFSLGVTLLAHL
VHEAAARLGPEWDIEVLEMHHRMKVDAPSGTAKLLGEAAAKGRGIVLGDNMESGRHGMTG
ARAEGAIGFATLRGGTVAGEHSVIFAGSEERLTLSHSAENRMIFARGAVKAAAWLTGQPA
GRYTMQDVLGL
>PO02|6666666.125937.peg.2421
-------MAQLKFGVIGHKGRMGRALEAAISEAGHELGFGVDAGGSIAPFAAQCDVLVDF
SAPDALGANLEAARQAGKPIVIGTTGLEEPHFVMLAEAARAVPVLQSGNFSLGVTLLAHL
VHEAAARLGPEWDIEVLEMHHRMKVDAPSGTAKLLGEAAAKGRGIALADNMESGRHGLTG
ARREGAIGFATLRGGTVAGEHAVIFAGPEERLTLAHSAENRMIFARGAVKAAAWIIGKPA
GRYTMHDVLGL
>PO03|6666666.126357.peg.969
MIGRGEAMAQLQFGVIGHKGRMGHALEAAIADAGHIMHVGVDAGGSIGPFAAHCDVLVDF
SAPDALSANLGAARVSGKPILVGTTGLEEEHFVMLAEAARAVPVLQSGNFSLGVTLLAHL
VREAAARLGPEWDIEVLEMHHRMKVDAPSGTAKLLGEAAAAARGIDLAANMESGRHGQTG
ARREGNIGFATLRGGTVAGEHSVIFAGPEERLTLSHSAENRMIFARGAVKAAAWLVGKPA
GRYTMNDVLGL
>PO04|6666666.126260.peg.2190
---------MLQFGVIGHKGRMGQALETAIADAGHALCVGVDAGGNIGPLAVQCDVLVDF
SAPDALAANLGAARVAGKPIVVGTTGLEEPHFVMLAEAARAIPVLQSGNFSLGVTLMAHL
VREAAARLGPDWDIEVLEMHHRMKVDAPSGTAKLLGEAAAAGRGIALSDNMESGRHGMTG
KRAEGAIGFATLRGGTVAGEHSVIFAGSEERLTLSHSAENRMIFARGAVKAAEWLTGKPA
GRYTMNDVLGL
>PO05|6666666.126363.peg.2367
-------MAQLKFGVIGHKGRMGQALEAAIADAGHCLCVGVDAGGDIAAHAGQCDVLVDF
SAPQALADNLAAAVAAGRPIVVGTTGLEAAHFAMLADAARSVAVLQSGNFSLGVTLLAHL
VQEAAARLGNDWDIEVLEMHHRMKVDAPSGTAKLLGEAAAAGRGIALADHMESGRHGMTG
ARAVGAIGFATLRGGTVAGEHSVIMAGNEERIVLSHSAENRMIFARGAVRAAEWLTGQGA
GRYTMQDVLGL
>PO06|6666666.126376.peg.2351
MIGRGEAMAQLQFGVIGHKGRMGQALEQAIDEARHSMCIGVDAGGNVGPLAGQCDVLVDF
SAPDALSQNLGAARVAGIPIVVGTTGLGEEHFVMLAEAARTIPVLQSGNFSAGVTLLAHL
VREAAARLGPDWDIEVLEMHHRLKVDAPSGTAKLLGEAAAEARGIELSANMESGRHGQTG
ARGQGNIGFATLRGGTVAGEHSVIFAGPEERLTLSHSAENRMIFARGAVKAACWLIGKPA
GRYTMNNVLGL
>PO07|6666666.125928.peg.1919
-------MAQLQFGVIGHKGRMGQALEVAIADASHALFAGVDAGGSIGPFASQCDVLVDF
SAPDALAANLGAARVAGKPIVIGTTGLEEPHFVMLAEAARAVPVLQSGNFSLGITLMAHL
VREAAARLGPDWDIEVLEMHHRMKVDAPSGTAKLLGEAAAKGRGIVLADNMESGRHGMTG
ARREGAIGFATLRGGTVAGEHSVIFAGSEERLTLSHSAENRMIFARGAVKAAEWLVGKPA
GRYTMNDVLGL
>PO08|WP_039096747.1
---------MARIGIIGSEGRMGEALRRAIAAAGFELAGGADRGDDPARLADASDALVDF
SAPAALEGTIHAAVGAGVPILIGTTGLDAVHHAMIDSAAGAIPVLQTGNTSFGITLLAHL
VEEAAARLGQEWDLEVLEMHHRMKVDAPSGTALLLGEAAAAGRGIALTEHSERGRDGHTG
VRAPGAIGFASLRGGTVAGEHSVILAGEQERIVLSHMAEDRMIFAHGAIRAAAWLIGRAP
GRYTMGQVLGL
