# Supplementary material for: Investigation of the thermophilic mechanism in the genus Porphyrobacter by comparative genomic analysis
Source: BMC Genomics. 2018 May 23;19:385. doi: 10.1186/s12864-018-4789-4 (PMC5966882; doi:10.1186/s12864-018-4789-4)
Supplement: Supplementary file 1 — Alignment results of protein amino acid sequences encoded by single-copy genes found in eight Porphyrobacter strains. (ZIP 1510 kb) [file 12864_2018_4789_MOESM1_ESM.zip › Additional file 1/PO_1016.fasta]

>PO01|6666666.126375.peg.3779
-----MGQPSSIVILTGAGISAESGIDTFRSAG-----GLWEQHRVEDVATPEGFARNPN
LVLNFYDMRRAALANVAPNPAHEALARLEREFRGDLLLVTQNVDDLHERGGSARVLHMHG
ELKSALCTSCEMRSPWLGTMIERPACPVCRAPTLRPDVVWFGEMPYEMGRIYQALEACDL
FVSIGTSGAVYPAAGFVQEARANGARTLELNLERSEGSRFFHETRLGAASVLVPEWVEEV
LAG---
>PO02|6666666.125937.peg.2422
-----MAEIARIVILTGAGISAESGIDTFRAAG-----GLWEQHRVEDVATPEGFARNPD
LVLNFYDMRRAALARVAPNAAHLALARLEREFAGDLLLVTQNVDDLHERGGSARVLHMHG
ELKSALCQACGMRSRWEQAMIDRPPCPVCQARALRPDVVWFGEMPYQMGRIYQALAACDL
FVSIGTSGAVYPAAGFVAEARDAGARCLELNLEPSEGSHLFHETRLGAASRLVPEWVEEV
LGG---
>PO03|6666666.126357.peg.970
MLEGLMAEIERIVILTGAGISAESGIDTFRSAG-----GLWEQHRVEDVATPEGFARNPN
LVLNFYDMRRAALAHAAPNAAHMALARLEREFSGELLLVTQNVDDLHERGGSASVLHMHG
ELKSALCTSCETRSRWEATMIDRPPCPVCRAPTLRPDVVWFGEMPYQMGRIYQALETCDL
FVSIGTSGAVYPAAGFVQEARRLGARTLELNLEPSEGSRLFHETRLGPASRLVPEWVEEV
LDAQGP
>PO04|6666666.126260.peg.2189
----MGAGIERIVILTGAGISAESGIDTFRSSG-----GLWEQHRVEDVATPEGFARNPN
LVLNFYDMRRAALAEVAPNAAHMALARLEREFAGDLLLVTQNVDDLHERGGSARVLHMHG
ELKSALCTSCETRAPWQATMIERPPCPVCRAPTLRPDVVWFGEMPYQMGRIYQALERCDL
FVSIGTSGAVYPAAGFVQEARSNGARTLELNLEPSEGSRFFHESRHGPASVLVPQWVGEV
LGG---
>PO05|6666666.126363.peg.2366
-----MAEIERIVILTGAGISAESGIDTFRSAG-----GLWEQHRIEDVATPEGFARNPD
LVLNFYDMRRAALADAEPNAAHMALGRLEREFAGELLLVTQNVDDLHERGGSGRVLHMHG
ELKSALCSACETRAPWLGTLIDRPACPVCQAPSLRPDVVWFGEMPYQMGRIYQALEACDL
FVSIGTSGAVYPAAGFVQEARSHGARTLELNLEHSEGSRMFHETRLGLASRLVPEWVDEV
LAG---
>PO06|6666666.126376.peg.2352
-----MAEIERIVILTGAGISAESGIDTFRSAGGQNGPGLWEQHRVEDVATPDGFARNPD
LVLGFYDMRREALAQAEPNPAHSALARLEREFSGDLLLVTQNVDDLHERGGSADVLHMHG
ELKSALCTSCETRSPWRATMIDRPPCPVCRAPTLRPDVVWFGEMPYQMSRIYQALETCDL
FVSIGTSGAVYPAAGFVQEARASGARTLELNLDPSEGSRLFDESRLGPASVLVPEWVEEV
LGD---
>PO07|6666666.125928.peg.1918
-----MAEIKRIVILTGAGISAESGIDTFRSAG-----GLWEQHRVEDVATPEGFARNPD
LVLNFYDMRRAALANVVPNPAHMALARLEREFSGELLLVTQNVDDLHERGGSARVLHMHG
ELKSALCTSCETRSPWFGPLIDRPPCPACRAPTLRPDVVWFGEMPYQMGRIYQALEACDL
FVSIGTSGAVYPAAGFVQEARANGARCLELNLEPSEGSHLFDESRHGPASVLVPQWVEEV
LGG---
>PO08|WP_039097512.1
-----MTSSRNIVILTGAGISAESGLATFRAED-----GLWEEHRVEDVATPEAFARDPV
LVQRFYDMRRSAVLAAQPNAAHRALARLDREWPGDLLIVTQNIDDLHERAGATRVLHMHG
EALSAWCMACDARHPWREPLGDNPPCPACGMAALRPDIVWFGEMPYQMERILAAVTRADL
FVSIGTSGAVYPAAGFVQAATEARAGTLELNLDRSLGSRLFDETRLGPASALVPAWVEEL
LAD---
