# Supplementary material for: Investigation of the thermophilic mechanism in the genus Porphyrobacter by comparative genomic analysis
Source: BMC Genomics. 2018 May 23;19:385. doi: 10.1186/s12864-018-4789-4 (PMC5966882; doi:10.1186/s12864-018-4789-4)
Supplement: Supplementary file 1 — Alignment results of protein amino acid sequences encoded by single-copy genes found in eight Porphyrobacter strains. (ZIP 1510 kb) [file 12864_2018_4789_MOESM1_ESM.zip › Additional file 1/PO_1017.fasta]

>PO01|6666666.126375.peg.378
MIPAIFGISGPVLTPDERAFFRDCDPAGYILFGRNIVDPEQLRALTDDLRAIHGRERLLV
SIDQEGGRVARLRPPHWVGYPAGQSFEKLYEIAPASAIEAARANATAMALELSAMGITVD
YHPPLDLRVPGAHDVIGDRSFGEDPMQVAAIGRAILEGLAAGGVAGCIKHMPGHGRTDVD
THKALPTVTASADELEADLAPFRTLN-HALVGMTGHLVFTAWDAENPATLSQTVIRDVIR
GRIGFDGLLLTDDIDMEALGGSIPERAARAHAAGCDIVLNCWAKMDDMTGICEVLPAMSE
ATTARLDRALAGTRVADGIAPQATELLAKRDALLALTGTPA
>PO02|6666666.125937.peg.1560
MIPAIFGLSGPVLTDEERAFFRAADPAGYILFARNCIAPEQLRALTDDLRSLHGREQLLI
AIDQEGGRVARLRPPHWAAYPPGAAFDRLYALAPASAIEAARANATAMALELSAMGITVD
FHPPLDLRVPGAHEVIGDRALGSSPMQVAALGRAILEGLAAGGVTGCIKHLPGHGRSTVD
SHEALPVVSAAPEVLEDDLAPFARLS-HALIGMTGHLVFTAWDGENPATLSPFVIKHIIR
ERIGFDGLLLSDDIDMKALGGTIAERARRAHDAGCDIILNCWARLDDMEAICAALPTMSA
ATAERLARALAPTRIAPGLAAEARELIAIRDRLLALVESAA
>PO03|6666666.126357.peg.2721
MIPAIFGLSGPHLTADERDFFREADPAGYILFGRNCIDPQQLRALTDDLRSIHGRDGLLV
SIDQEGGRVARLRPPHWAAYPCGDAFAKLYDLAPASAIEAARANATAMALELSAMGITVD
YHPPLDLRVPGAHDVIGDRALGPEPMQVAAIGRAILEGLGAGGVTGCIKHMPGHGRSDVD
THKSLPTVTASAEELEADLAPFRALN-HAKIGMTGHLVFTAWDAENPATLSPTVIREVIR
GAIGFDGLLLTDDIDMEALGGGIPVRAARAHAAGCDIILNCWAKMEDMEGICNVLPAMSQ
VTAARLDAALAGTRIAPALAPEAEDLLAKRDALLALAGAAA
>PO04|6666666.126260.peg.922
MIPAIFGLGGPQLTPDERAFFRDCDPAGYILFGRNCVDPEQLRALTDDLRSIHGRDRLLI
SIDQEGGRVARLRPPHWASYPAGAAFERLYAIAPASAIEAARANATAMGLELSYMGITVD
YHPPLDLRVPGAHDVIGDRAFGSDPVAVAAIGRAVLEGLAAGGVTGCVKHMPGHGRTDVD
THKALPTVTASAAELEDDLAPFRTLS-HALIGMTGHLVFTAWDADNPATLSETVIRDVIR
GAIGFDGLLLTDDIDMEALGGSIPERAARAHAAGCDIILNCWAKMDDMEGICEVLPTMPP
TTAARLERALEGTRIAPTLAPEAGALLSKRDALLALTGAAA
>PO05|6666666.126363.peg.1144
MIPAIFGLSGPVLTADERAFFRDCDPAGYILFGRNCVDPVQLRRLTDDLRAIHGRDRLLV
SIDQEGGRVARLRPPHWAAYPAGDAFEKLYQIAPASAIEAARANATAMALELSAMGITVD
YHPPLDLRVPGAHDVIGDRAFGSDPTQVAAIGRAVLEGLAAGGVAGCIKHMPGHGRTDVD
THKALPTVTASPAELEADLEPFRALN-QALIGMTGHLVFTAWDAENPATLSQKVIRDVIR
GKIGFDGLLLTDDIDMEALGGAIPERAARAHAAGCDIVLNCWAKMDDMQGICAALPAMSD
ASAVRLDRALAQTRVADQIPARAGELLAKRDALLALATASA
>PO06|6666666.126376.peg.957
MIPAIFGLSGTHLTADERAFFREADPAGYILFGRNCLDPEQLRALTDDLRSIHGRDHLLV
SIDQEGGRVARLRPPHWSAYPPGDAFARLYRIAPASAIAAARANATAMALELGAMGITVD
YHPPLDLRLPGAHDVIGDRAFGADPMQVAAIGRAVLEGLAAGGVTGCIKHMPGHGRTDVD
THKALPTVCASAAELEADLAPFRSLN-HALIGMTGHLLFPVWDADNPATLSPTIIRDVIR
GQIGFDGLLLTDDIDMEALGGTIPERAARAHAAGCDIILNCWAKMADMEGICNILPTMPD
ATAARLEKALAGTRILPAIGSDHHAWLAQRDALLALTGAAA
>PO07|6666666.125928.peg.1430
MIPAIFGLGGPHLTADERAFFREADPAGYILFGRNCVDPEQLRALTDDLRSIHGRDRLLI
SIDQEGGRVARLRPPHWSAYPCGEVFARLYQTAPASAIAAARANATAMGLELAAMGITVN
YHPPLDLRVPGAHDVIGDRAFGADPVQVAALGRAVLEGLAAGGVTGCIKHMPGHGRSDVD
THKALPTVTASAAELEADLAPFRRLN-HALIGMTGHLVFTAWDAENPATLSPIVIREVIR
GAIGFDGLLLTDDIDMEALGGAIVERAARAHAAGCDIILNCWAKMDDMAGICEVLPAMSD
ATAARLDRALAGTRIAPALATEQRELLATRDALLALAEQAA
>PO08|WP_039096039.1
MTPAIFSPAGLTLSAEERAFFREAQPAGYILFGRNVADREQLRALTDELRALHGRDRLLI
SIDQEGGRVARMKPPVWDAYPTGQAFADLWQIAPSSAIEAARCNGALLGLDLAEVGINVD
YSPLLDVRQPGAHDVIGDRALGTEPLQVAALGRAVLDGLAAAGVAGCIKHMPGHGRAGAD
SHKELPTVTADAEALALDLAPFRTLAARARIGMTAHVRYTAWDDAAPGTLSPFVVGRIIR
ETIGFAGLLLSDDLDMEALSGSVPERAAAAHRAGCDLALNCWAKMDDMVGMANLLPAMDD
ARLARLDAALAVADAAEP--LDRGALLASRDALLRIAA---
