# Supplementary material for: Investigation of the thermophilic mechanism in the genus Porphyrobacter by comparative genomic analysis
Source: BMC Genomics. 2018 May 23;19:385. doi: 10.1186/s12864-018-4789-4 (PMC5966882; doi:10.1186/s12864-018-4789-4)
Supplement: Supplementary file 1 — Alignment results of protein amino acid sequences encoded by single-copy genes found in eight Porphyrobacter strains. (ZIP 1510 kb) [file 12864_2018_4789_MOESM1_ESM.zip › Additional file 1/PO_1018.fasta]

>PO01|6666666.126375.peg.3783
---MTLSSARLDRFARHIVLPEVGGAGQVRLAESRVAIIGLGGIGSPALQYLAASGIGRL
ALVDDDIVDVSNLQRQTIFTTRDVGYGKAVSARRWLANFDDALQVDVSDARITPENAASL
IAGADLVLDGTDNFATRLAVSDACVAAGIPLLSAAVGRFQGQVGAWAGHLPQEACYRCFV
GDAFDAEDCDTCADDGMLGAMAGWVGSFAAMQAVKVLLAGVSTLGAPGWSRLHILDGLEP
GMRTIRIAPDPACKACAASD--------
>PO02|6666666.125937.peg.2423
---MTLSPARLDRFARHIVLPEVGGAGQVRLAQSKVAVIGLGGIGSPALQYLAASGIGRL
ALVDDDVVDVSNLQRQTIFTTRDVGHGKAVSARRWLANFDDALSVDVSDARITADNAPAM
IAGADLVLDGTDNFATRLAVSDACVAAGIPLISAAVGRFQGQVGAFAGHLPGAACYRCFV
GDAFDAEDCDTCADDGMLGAMAGWTGTFAALQAIKVLLEGVSTLGAPGWGQLHILDGLGP
AMRTIRIAKDPACRACSSAA--------
>PO03|6666666.126357.peg.972
MPSAPLSPARLERFARHIVLPEVGGAGQVTLASSRVAVIGLGGIGSPALQYLAASGIGRL
ALVDNDVVDASNLQRQTIFTQRDVGHGKAVSARRWLANFDDALQVDVSDARITPQNAAGL
IAGCDLVLDGTDNFATRLAVSDACVTAGVPLLSAAVGRFQGQVAAFAGHLPDEACYRCFV
GDAFDAEDCDTCADDGMLGAMAGWAGTFAALQAVKVLLAGTAALGDPGWGKLHILDGLAP
GMRTIRIARDPTCRGCGARPGSDDVSSG
>PO04|6666666.126260.peg.2188
---MSLSPARLERFARHIVLPEVGGAGQVRLAQSKVAIIGLGGIGSPALQYLAASGIGRL
ALVDDDVVDVSNLQRQTIFTTRDVGYGKAVSARRWLANFDDALHVDVSDARITPDNAAGL
IAGSDVVLDGTDNFATRLAVSDACVASGIPLLSAAVGRFQGQVGAWTGHLPGEACYRCFV
GDAFDAEDCDTCADDGMLGAMAGWVATFAAMQAIKVLLAGVSAMGDPGFGKLHILDGLDP
GMRTIRIAKDPACKACGSPA--------
>PO05|6666666.126363.peg.2365
---MTLAPARLDRFARHIVLPEVGGAGQVRLAEVRVAIIGLGGIGSPALQYLAASGIGRL
ALVDDDVVDVSNLQRQTIFTTRDVGYGKAVSARRWLANFDDGLQVDVSDARITPDNAPAL
IAGCDLVLDGTDNFATRLAVSDACVAAGIPLLSAAVGRFQGQVGAWAGHLDGEACYRCFV
GDAFDAEDCDTCADDGMLGAMAGWVGSFAAMQAIRVLLADVSGFGAPGWGRLHILDGLEP
GMRTIRIAKDPGCRACNSAG--------
>PO06|6666666.126376.peg.2353
MGSAPLSPARLARFARHIVLPEVGGAGQATLAASHLAIIGLGGIGSPALQYLAASGVGRL
TLVDDDVVDASNLQRQTIFTTRDVGHGKAVSARRWLANFDDTLQVDVSDARITPDNAARL
IGACDLVLDGTDNFATRLAVSDACVAAGIPLLSAAVGRFQGQVAAFAGHLAEQACYRCFV
GDAFDAEDCDTCADDGMLGAMAGWAGTFAALQAIKVLLAGTAALGDPGWGRLHILDGLAP
GMRTIRIAKDAGCKGCS-----------
>PO07|6666666.125928.peg.1917
---MSLSAARLDRFARHIVLPEVGGAGQVKLGESHVAVIGLGGIGSPALQYLAASGIGRL
TLVDDDVVDVSNLQRQTIFTTRDVGHGKAVSARRWLANFDDGLQIEVSDARITPENAAGL
IAGADLVLDGTDNFATRLAVSDACVAAGIPLMSAAVGRFQGQVAAFAGHLPGEACYRCFV
GDAFDAEDCDTCADEGMLGAMAGWVGTFAALQAVKVLLAGTAALGDPAWGKLHILDGLAP
AMRTIRIAKDPGCTACGSAA--------
>PO08|WP_039096748.1
----MLAPDRLERFARHIVLPELGGVGQQRLADARVVLVGLGGIGSPALQYLAGAGIGHL
LLVDDDRVDASNLQRQTIYTERDIGHLKVVGAKRWTTNFDAALDIQLSDERISTGNAAGL
VAGADLVLDGCDNFATRLAVSDACVAAGVPLLSAAVGRFQGQVAAFAG----APCYRCFV
GDAFDAEDCDTCAADGMLGAMAGWVGTFAAMQAVRILT---GTMGDPQWGRLHLLDGLAP
GMRHITIAADPACAACGSVG--------
