# Supplementary material for: Investigation of the thermophilic mechanism in the genus Porphyrobacter by comparative genomic analysis
Source: BMC Genomics. 2018 May 23;19:385. doi: 10.1186/s12864-018-4789-4 (PMC5966882; doi:10.1186/s12864-018-4789-4)
Supplement: Supplementary file 1 — Alignment results of protein amino acid sequences encoded by single-copy genes found in eight Porphyrobacter strains. (ZIP 1510 kb) [file 12864_2018_4789_MOESM1_ESM.zip › Additional file 1/PO_1019.fasta]

>PO01|6666666.126375.peg.3785
-------------------------MEDAEAVNLAADWSDISQGLRKDLGHQLHSQWIKP
IQLGALSRDTGTLDLYLPTEFSANWVRDRFHDRLQLAWSIARSEVRKVNIMVHPGRRQLP
DLRLDDGRRAANDGASAIAMAAGALGDATFTSSVGLDPSLTFAAFVTGEANILACNAAQR
MAALEQPQFSPLYLKAATGQGKTHLLHAIGHGYLHAHPRARIFYCSAERFMVEFVQALKS
SQTIEFKARLRSFDLLLVDDIQFIIGKASAQEELLYTIDALLAEGKRLVFAADRAPQALD
GVEPRLLSRLSMGLVADIQPADIELRKKILVSKLARFAPLSVPEDVVDFLARTITRNVRE
LVGGLNKLIAYAQLTGQDVSLQLAEEQLTDILSANRRRITIDEIQRTVCQFYRIDRAEMS
SKRRARAVVRPRQVAMYLSKVLTPRSYPEIGRKFGGRDHSTVIHAVRLIEDLRQRDADMD
GDVRSLLRQLES
>PO02|6666666.125937.peg.2425
-------MHRIEKARTSGRQADEHLMEDAEAVNLAADWADISQGLRKDLGHQLHSQWIKP
IQLGTLNRETGTLDLYLPTEFSANWVRDRFLDRLQLAWKIARSEVRQVNVLVHPGRRQMP
DLRIDDGRRPANDGASTLAVAAGTLSDSGFTSSVGLDPSLTFAAFVTGEANILACNAAQR
MAALEAPQFSPLYLKAATGQGKTHLLHAIGHGYLQVHPRARIFYCSAERFMVEFVQALKT
SQTLEFKARLRSFDLLLVDDIQFIIGKASAQEELLYTIDALLAEGKRLVFAADRAPQALD
GVEPRLLSRLSMGLVADIQPADIELRKKILLSKLTRFAPMAVPEDVVDFLARTITRNVRE
LVGGLNKLIAYAQLTGQEVSLQLAEEQLTDILSANRRRITIDEIQRTVCQFYRIDRAEMS
SKRRARAVVRPRQVAMYLSKVLTPRSYPEIGRKFGGRDHSTVIHAVRLIEDLRQRDADMD
GDVRSLLRQLES
>PO03|6666666.126357.peg.973
-------------------------MEDAEAVNLAADWSDISQGLRKDLGHQLHSQWIKP
IQLGSLNRDSGTLDLYLPTEFSANWVRDRFHDRLQLAWKIARSEVRKVNIMVHPGRRQLP
DLRLDDGRRPANDGASAIAVAAGTMSDSTFTSSVGLDPSLTFAAFVTGEANILACNAAQR
MAALEQPQFSPLYLKAATGQGKTHLLHAIGHGYLQAHPRARIFYCSAERFMVEFVQALKA
SQTIEFKARLRSFDLLLVDDIQFIIGKASAQEELLYTIDALLAEGKRLVFAADRAPQALD
GVEPRLLSRLSMGLVADIQPADIELRKKILVSKLTRFAPLSVPEDVVDFLARTITRNVRE
LVGGLNKLIAYAQLTGQEVSLQLAEEQLTDILSANRRRITIDEIQRTVCQFYRIDRAEMS
SKRRARAVVRPRQVAMYLSKVLTPRSYPEIGRKFGGRDHSTVIHAVRLIEDLRQRDADMD
GDVRSLLRQLES
>PO04|6666666.126260.peg.2186
----------MDKARANGRQADEHLMEDSEAVNLAADWADISQGLRKDLGHQLHSQWIKP
IQLGALNRECGTLDLYLPTEFSANWVRDRFHDRLQLAWSIARSEVRKVNIVVHPGRRQLP
DLRLDDGRRPANDGASAIALAAGALGDASFTSSVGLDPSLTFAAFVTGEANILACNAAQR
MAALEQPQFSPLYLKAATGQGKTHLLHAIGHGYLQAHPRARIFYCSAERFMVEFVQALKS
SQTIEFKARLRSFDLLLVDDIQFIIGKASAQEELLYTIDALLAEGKRLVFAADRAPQALD
GVEPRLLSRLSMGLVADIQPADIELRKKILVSKLTRFAAITVPEDVVDFLARTITRNVRE
LVGGLNKLIAYAQLTGQDVSLQLAEEQLTDILSANRRRITIDEIQRTVCQFYRIDRAEMS
SKRRARAVVRPRQVAMYLSKVLTPRSYPEIGRKFGGRDHSTVIHAVRLIEDLRQRDADMD
GDVRSLLRQLES
>PO05|6666666.126363.peg.2363
-------MHRIDKARTHGRQADEHLMEDAEAVNLAADWSDISQGLRKDLGHQLHSQWIKP
IQLGALNRECGTLDLYLPTEFSANWVRDRFHDRLQLAWSIARSEVRKVNIIVHPGRRQLP
ELRLDDGRRPANDGVSAIAMAAGSMGDASFTSSVGLDASLTFAAFVTGEANILACNAAQR
MAALEQPQFSPLYLKAATGQGKTHLLHAIGHGYLNAHPRARIFYCSAERFMVEFVQALKS
SQTIEFKARLRSFDLLLVDDIQFIIGKASAQEELLYTIDALLAEGKRLVFAADRAPQALD
GVEPRLLSRLSMGLVADIQPADIELRKKILVSKLARFAPLSVPEDVVDFLARTITRNVRE
LVGGLNKLIAYAQLTGQDVSLQLAEEQLTDILSANRRRITIDEIQRTVCQFYRIDRAEMS
SKRRARAVVRPRQVAMYLSKVLTPRSYPEIGRKFGGRDHSTVIHAVRLIEDLRQRDADMD
GDVRSLLRQLES
>PO06|6666666.126376.peg.2354
-------MHRIDKARSTRRPADDDLMEDAEAVNLAADWSDISQGLRKDLGHQLHSQWIKP
IQLGSLDRESGMLDLYLPTEFSANWVRDRFHDRLQLAWKIARSEVRKVNIMVHPGRRQLP
DLRINDGRRPANDGASAMAVAAGSMSDSGFTSSVGLDPSLTFTAFVTGEANVLACNAAQR
MAAVEAPQFSPLYLKAATGQGKTHLLHAIGHAYLQAHPRARIFYCSAERFMVEFVQALKS
SQTIEFKARLRSFDLLLVDDIQFIIGKASAQEELLYTIDALLAEGKRLVFAADRAPQALD
GVEPRLLSRLSMGLVADIQPADIELRKKILVAKLVRFAPLDVPADVVEFLARTITRNIRE
LVGGLNKLIAYAQLTGQEVSLQLAEEQLTDILSANRRRITIDEIQRTVCQFYRIDRAEMS
SKRRARAVVRPRQVAMYLSKVLTPRSYPEIGRKFGGRDHSTVIHAVRLIEDLRQRDADMD
GDVRSLLRQLES
>PO07|6666666.125928.peg.1915
-------MQRIDKSRNPRRPADDDLMEDAEAVNLAADWSDISQGLRKDLGHQLHSQWIKP
IQVGSLNRDTGTLDLYLPTEFSANWVRDRFHDRLQLAWKIARSEVRQVNIMVHPGRRHLP
DLRLDDGRRPANDGASAIAVAAGTMSDANFTSSVGLDPSLTFAAFVTGEANILACNAAQR
MAALEQPQFSPLYLKAATGQGKTHLLHAIGHGYLQVHPRARIFYCSAERFMVEFVQALKA
SQTIEFKARLRSFDLLLVDDIQFIIGKASAQEELLYTIDALLAEGKRLVFAADRAPQALD
GVEPRLLSRLSMGLVADIQPADIELRKKILVSKLSRFAPLAVPEDVIDFLARTITRNVRE
LVGGLNKLIAYAQLTGQEVSLQLAEEQLTDILSANRRRITIDEIQRTVCQFYRIDRAEMS
SKRRARAVVRPRQVAMYLSKVLTPRSYPEIGRKFGGRDHSTVIHAVRLIEDLRQRDADMD
GDVRSLLRQLES
>PO08|WP_052208489.1
MIRMGPQTGRFARDGADLTAAERDAVQDAEAVALAADWADIVSGLRKDLGHQLFTQWIRP
IELGPLCKATGTLDLYLPTEFSANWVQDRLQDRLALAWKIARAEVRTVRIAVHPGRRKPV
DLDLRTGEDGLGHRAANDGPRPADTGAEPLSAPVGLDPTLTFAAFVTGTANILARNAAER
MAAAEQPQFSPLYLKAATGQGKTHLLHAIGHAFTQTHPRGRIFYCSAERFMVDFVQALKS
GEMIAFKGRLRGFDLLLVDDLQFIIGKASAQEELLYTIDALLAEGKRLVFAADRAPQALD
GVEPRLLSRLSMGLVADIQPADIELRRQILHSKLARFAPLSVPEDVIEFLARTISRNVRE
LVGGLHKLIAYAQLTGQEVSLLLAEDQLTDILSANRKRITIDEIQRTVCSFYRIDRSEMA
SKRRARAVVRPRQVAMYLAKVLTPRSYPEIGRKFGGRDHSTVIHAVRLIEDLRQRDSEMD
GDVRSLLRQLED
