# Supplementary material for: Investigation of the thermophilic mechanism in the genus Porphyrobacter by comparative genomic analysis
Source: BMC Genomics. 2018 May 23;19:385. doi: 10.1186/s12864-018-4789-4 (PMC5966882; doi:10.1186/s12864-018-4789-4)
Supplement: Supplementary file 1 — Alignment results of protein amino acid sequences encoded by single-copy genes found in eight Porphyrobacter strains. (ZIP 1510 kb) [file 12864_2018_4789_MOESM1_ESM.zip › Additional file 1/PO_102.fasta]

>PO01|6666666.126375.peg.1377
MEGLGLGLAGSDEIGGNAFEHRGKGRAFGGVEAFEHFLGQAFDTVAHAGNDAAALVGQVQ
DARAAIGGIGLPLDPAGILQPVDDAGEGDRLDLEPFGIEGLVLGRVALEREQKPRLRAGE
PEPAHPLVEQTAQLARIVGESVSGLDCHARTYNKRAYYIQGCWPLRGNRASRRAMTDTTE
HFASFDGTRLAVHIVG---E-GPPVVLLHGLFSSAQMNWLKWGHGDRLAASGFRSIMLDF
RVHGESEAPRDPQAYPPGVLVRDVAALAEHYGLEAGGFDLVGFSLGARTAIHTVAHGILE
PRRLAICGMGVAGLAGWERRANHFKRVIDEFDTIKPGDPAYTARTFLKSQGVDRVAARLL
LDAMDDFDLAMLANITMPTAVICGDEDRDNGSAPELAALLPDARYIEVPGTHLNSVTKPE
LGAAIAAFLAA
>PO02|6666666.125937.peg.392
------------------------------------------------------------
------------------------------------------------------------
------------------------------------------------------MSITTH
MFDSFDGTRLAYHSAG---AGGRTAILLHGLFSSAEMNWIKWGHAARLAEAGMRVVMLDF
RVHGHSAAPHDPAAYPPGVLVRDVAALIDHLALEEEGYDLVGFSLGARTAAHGCASGVFA
PRRLVLAGMGVSGLADWQRRGAFFRRVIDEFDTITREDPAWLSRQFLKSQGVDRVAARLL
LDTFTNLDPASLVAVEVETLVICGARDQDNGSAPDLARLLPRARYQEIPGGHLDSATRPE
LAEGILAFLTA
>PO03|6666666.126357.peg.2291
------------------------------------------------------------
------------------------------------------------------------
--------------------------------------------------------MSTG
HFVSFDGTRIAIHTEG---E-GRPVVLLHGLFSSAQMNWIKFGHADRLAASGFRAIMPDF
RVHGESEAPHDPAAYPAGVLVRDVAALAEHLELGEGVFDLVGFSLGARTAIHAVAHGVLT
PRRLAICGMGVSGLGEWQRRADFFKRVIDEFDTIRPGDPAYLARTFLKSQGVDPVAARLL
LDAMDDFDLARLANITMPTAVICGDEDQDNGSAEDLAALLPDAHYVEVPGTHMSSVTKPE
LGEAIADFLAA
>PO04|6666666.126260.peg.1882
------------------------------------------------------------
------------------------------------------------------------
--------------------------------------------------------MMRE
DFASFDGTRLAYHIEG---E-GRPVILLHGLFSSAHMNWIKWGHGARLAAAGFRAIMLDF
RVHGESEAPRGPSAYPPGVLVRDVAALAEHLALEPGGFDLVGFSLGARTATHAVAHGILE
PRRLALCGMGVAGLAGWERRADFFKRVIDEFDTIRPGDPAFTARTFLKSQGIDRIAARLL
LDAMDDFDLALLANVTMPVAAICGDADDDNGSASELAALLPDARYIEVPGTHMNSVTQPE
LGEAIAAFLSA
>PO05|6666666.126363.peg.676
------------------------------------------------------------
------------------------------------------------------------
------------------------------------------------------MTSEIQ
HLGSFDGTSLAIHIEG---E-GRPVILLHGLFSSATMNWIKWGHGAALAAAGMRAIMPDL
RVHGQSAAPHDPAAYPRGVLVRDAAAVADHFGLAPGEYDLVGFSLGARTAIHATAHGILE
PRRLAICGMGVAGLDGWQRRADHFKRVIDEFDTIKPGDPAYTARTFLKSQGVDRIAARLL
LDAMGDFDLAMLANITMPAAVICGADDHDNGSAPDLAARLPDARYIEVPGNHMNSVTKPE
FGKAIVDFLAT
>PO06|6666666.126376.peg.2548
------------------------------------------------------------
------------------------------------------------------------
---------------------------------------------------------MPD
HFNSFDGTAIAVHTEG---E-GRPVIMLHGLFSSAHMNWMKWGHGQRLAAAGFRAIMPDF
RVHGDSDAPHDPAAYPVGVLVRDVAALVEHLGLLPGEFDLVGFSLGARTAIHAVAYGILE
PRRLAICGMGVAGLAEWERRAGFFKRVIDEFDTIGPGDPAYVARTFLKSQGVDRVAARLL
LDAMDDFDLARLSAIRMPAAAICGAEDQDNGSAEELAAMLPDATYIEVPGSHMSSVTKPE
MGEAIVGFLQA
>PO07|6666666.125928.peg.1699
------------------------------------------------------------
------------------------------------------------------------
--------------------------------------------------------MSLE
HFTSFDGTRLAIHREG---A-GRPVILLHGLFSSAHMNWIKWGHDQRLVAAGFAAIMLDF
RVHGDSEAPQDPARYPPGVLVRDVAALIDHLGLAEGEYDLCGFSLGARTSVHGCATGVFA
PRRLVLAGMGVSGLADWRRRAAFFTRVIDEFDTITRDDPAWLSRQFLKSQGVDRAAARLL
LNGFEDLDLAGLAKITCPTLVICGAQDQDNGSARDLADLLPNATYAQVPGGHLDSATKPE
LGAGIVRFLAA
>PO08|WP_039094399.1
------------------------------------------------------------
------------------------------------------------------------
------------------------------------------------MLEDEIVSLRTQ
MVEGHAGTRLAVHRLGPEDGGGRPVLLLHGLFSNAHTNWIKFGHAQKLADAGFEAIMPDL
RAHGQSEAPTDAAAYPAGVLLRDVTLLVQALQL--DDFDLVGFSLGARTSAGAVIAG-LR
PRRLVLAGMGLSGLTGWDRRADFFIDAIDRFDDVVRGDPAWLAVQFMRTMGVNRAAARLL
LGSVGDIEPAELAAIAAPTLVVCGSEDRDNGSPEELVAALPDGREAEVPGTHMSSVTFAA
LGQAIVDFLAR
