# Supplementary material for: Investigation of the thermophilic mechanism in the genus Porphyrobacter by comparative genomic analysis
Source: BMC Genomics. 2018 May 23;19:385. doi: 10.1186/s12864-018-4789-4 (PMC5966882; doi:10.1186/s12864-018-4789-4)
Supplement: Supplementary file 1 — Alignment results of protein amino acid sequences encoded by single-copy genes found in eight Porphyrobacter strains. (ZIP 1510 kb) [file 12864_2018_4789_MOESM1_ESM.zip › Additional file 1/PO_1021.fasta]

>PO01|6666666.126375.peg.3788
MPELPEVETTVRGLAAFLEGERITRVTLNRADLRRPFPADLVQVMTGATVTALSRRAKYG
LLHLDRGATMIFHLGMSGRWRIDPETPDTHDHLLMETESHRFALCDPRRFGSVDLVGTDA
LEAWPQFAALGPEPLGPGLTAAHLKAALKGKTQSIKLCLLDQRIVAGLGNIYVCEALWRA
GIRPTKPAGKVTGPQLARLVPAIVAVLEASIRDGGSTLRDYARPDGELGYFASSFDVYGR
EGEACRRDDGGVIQRIAQGGRSTWFCPVCQR
>PO02|6666666.125937.peg.2427
MPELPEVETTVRGLARFLEGERIARVTINRHDLRRPFPADLVQVLTGARVMGLARRAKYG
LVHLDRAATMIFHLGMSGRWRIDPEAPHPHDHLILETASHRFALCDPRRFGSVDLVETGA
LAQWPQFVALGPEPLGPGLTPAHLKAAFKGKSQAIKLALLDQRIVAGLGNIYVCEALWRA
GIRPTKPAGKVTGAQIARLVPAIQAVLEAAIRDGGSTLRDYVRPDGELGYFASSFDAYGR
EGAPCRRDDGGTIRRIVQGGRSTWHCPVCQK
>PO03|6666666.126357.peg.976
MPELPEVETTVRGLARFLEGERIARISLNRPDLRRPFPNDLVQVMTGATVTALSRRAKYG
LVHLDRGRTMIFHLGMSGRWRIDPDVPDTHDHLLMETATHRFALCDPRRFGSVDLVETDA
LEQWPQFAALGPEPLGPGLTPAHLKAALRGKTQSIKLCLLDQRIVAGLGNIYVCEALWRA
GIRPTKQAGKVTGPQLQRLVPAIVDVLEASIRDGGSTLRDYARPDGELGYFASSFDVYGR
EGEACRRDDGGIIRRIAQGGRSTWFCPICQK
>PO04|6666666.126260.peg.2184
MPELPEVETTVRGLAAFLEGERITRVQLNRPNLRRPFPADLVQVMTGATVSALSRRAKYG
LMHLNRGATMIFHLGMSGRWRIDPEVPDTHDHLLLETAHHRFALCDPRRFGSVDLVGTET
LDAWPQFAALGPEPLGPGLTPAHLKAALKGKTQSIKLCLLDQRIVAGLGNIYVCEALWRA
GIRPTKPAGKVTGPQLARLVPAIVAVLEASIRDGGSTLRDYARPDGELGYFASSFDVYGR
EGQACRRDDGGVIQRIAQGGRSTWFCPVCQK
>PO05|6666666.126363.peg.2361
MPELPEVETTVRGLARFLDGEQITRVQLNRANLRRPFPDDLVQVLTGATITGLGRRAKYG
LIGLDRGATMVFHLGMSGRWRIDPETADPHDHLVLETTSHRFALCDPRRFGSVDLVGTDV
LEAWPQFAALGPEPLGPGLTAAHLKTAFKGKTQSIKLCLLDQRIVAGLGNIYVCEALWRA
GIKPTRQAGKVTGPQLARLVPAIVDVLEASIRDGGSTLRDYAAPTGELGYFASAFDVYGR
TGEACHREDGGTIRRIAQGGRSTWFCPVCQK
>PO06|6666666.126376.peg.2356
MPELPEVETTIRGLARFLDGARITRVHLNRADLRRPFPADLVQVMTGAQVTGLTRRAKYG
LIHLDRDATMIFHLGMSGRWRIDPETPDAHDHLLLETAQHRFALCDPRRFGSVDLVSTAA
LEQWPQFAALGPEPLGPGLTAGHLKAALKGKVQSIKLCLLDQRIIAGLGNIYVCEALWRA
GIRPTRPGGKVTGPQLQRLVPAIRDVLEASIRDGGSTLRDYARPDGELGYFASSFDVYGR
TDEACRREDGGTIRRIAQGGRSTWYCPVCQR
>PO07|6666666.125928.peg.1913
MPELPEVETTVRGLAAFLEGERITRVTLNRPDLRRPFPADLVQVMTGARVSALSRRAKYG
LMHLDRGATMIFHLGMSGRWRIDPVVPDTHDHLLLETARHRFALCDPRRFGSVDLVGTDA
LDSWPRFAALGPEPLGPGLSVAHLKTALKGKTQSIKLCLLDQRIVAGLGNIYVCEALWRA
GIRPTKPAGKVTGSQLARLVPAIVAVLEASIRDGGSTLRDFARPDGELGYFASSFDAYGR
EGKACRRDDGGVIRKIAQGGRSSWFCPVCQS
>PO08|WP_039097504.1
MPELPEVETTMRGLSRVLEGARLERVEPRRPDMRFPFPPDLVQALTGATVTGLGRRAKYG
LIHTDRDRTMIFHLGMSGRWRIDPDEVGKHDHLLLATGDHLLALCDPRRFGFVSLADTPL
LADYPAFAAMGPEPLGPELTAAHLHAAFAGRKQAIKLLLLDQRIVAGLGNIYVCEALHRA
RIDPRKAAGAVSRAALVRLVPAIRAVLELAIEQGGSSLRDYAHPDGQLGYFASSFTVYDR
EGEPCLRDDGATITRIAQGGRSTWFCSRCQR
