# Supplementary material for: Investigation of the thermophilic mechanism in the genus Porphyrobacter by comparative genomic analysis
Source: BMC Genomics. 2018 May 23;19:385. doi: 10.1186/s12864-018-4789-4 (PMC5966882; doi:10.1186/s12864-018-4789-4)
Supplement: Supplementary file 1 — Alignment results of protein amino acid sequences encoded by single-copy genes found in eight Porphyrobacter strains. (ZIP 1510 kb) [file 12864_2018_4789_MOESM1_ESM.zip › Additional file 1/PO_1022.fasta]

>PO01|6666666.126375.peg.3789
-MSETTDETVSFGYQQVTPQEKTRKVGEVFSSVARKYDIMNDAMSGGMHRLWKDRFVKRV
KPQPGEQILDMAGGTGDIAFRMAARGAHITVADINQDMLDVGAERALERGFDEEDGALVF
TCQNAEQVSFSNNTFDAYTIAFGIRNVTHIDKALAEALRVLRPGGRFFCLEFSTVEWSGL
KEAYDLYSEHLLPRMGQAIAGDADSYRYLAESIRKFPPMPAFEQMIRKAGFVNTKVEPIM
GGLVAIHSGWKI
>PO02|6666666.125937.peg.2428
-MSDTTPETVSFGYSEVTPEEKTRKVGEVFSSVARKYDIMNDAMSGGLHRLWKDKFVRRV
KPQPGEQILDMAGGTGDIAFRLAARGAHVTVADINQDMLDVGAERALARGMGPEEGTLVF
TRQNAEETSFASGSFDAYTIAFGIRNVTHIDRALAEAHRVLKPGGRFFCLEFSTVEWAGL
RQAYDLYSEHVLPRMGQVIAGDAASYRYLAESIRRFPPMPAFAAMIAQAGFASVRIEPIL
GGLVAIHSGWKI
>PO03|6666666.126357.peg.977
-MSETTDETVSFGYQQVTPQEKTRKVGEVFSSVARKYDIMNDAMSGGMHRLWKDRFVKRV
KPQPGEQILDMAGGTGDIAFRMAAKGAHITVADINQDMLDVGAERALERGFSEEDGSLVF
TCQNAESVSFASNTFDAYTIAFGIRNVTHIDLALAEALRVLRPGGRFFCLEFSTVEWSGL
KEAYDLYSEHLLPRMGQAIAGDADSYRYLAESIRKFPPMPAFEQMIRKAGFANTKVEPIM
GGLVAIHSGWKI
>PO04|6666666.126260.peg.2183
-MTHSTDDTVSFGFEDVTPEEKTRRVGEVFSSVAKKYDIMNDAMSFGMHRGWKDRFVRRV
KPQPGENILDMAGGTGDIAFRMADRGANVTVADINQEMLDVGAERAMERDEAEGAGSLVF
SHQNAEEVTFSANTFDAYTIVFGIRNVTFKDKALAEAYRVLRPGGRFFCMEFSVTDWSGF
REIYDLYSMHIMPRMGQAIAGDADSYRYLAESIRKFPRAPEFESMIRAAGFVNTKAEIIL
GGAVAIHSGWKI
>PO05|6666666.126363.peg.2360
-MSDNIDDTVSFGYTQVTPEEKTRKVGEVFSSVARKYDIMNDAMSGGLHRLWKDRFVKRV
KPQAGEQILDMAGGTGDIAFRMAERGAHITVADINQDMLDVGAERALERGFDEEDGSLVF
TCQNAESVSFASGTFDAYTIAFGIRNVTHIDRALKEALRVLRPGGRFFCLEFSTVEWAGL
RQAYDIYSEHLLPRMGQAIAGDADSYRYLAESIRKFPPMPAFEQMIRQAGFANTRVEPIM
GGLVAIHSGWKI
>PO06|6666666.126376.peg.2357
-MTEISDDTVSFGYTQVSPQEKTRKVGEVFSSVARKYDVMNDAMSGGMHRLWKDRFVKRV
KPQPGEQILDMAGGTGDIAFRMVERGAHITVADINQDMLDVGAERALERGAGEGEGSLVF
TCQNAEQVSFPNNSFDAYTIAFGIRNVTHIDRALAEAHRVLKPGGRFFCLEFSTVEWSGL
KEAYDIYSEHLLPRMGQAIAGDADSYRYLAESIRKFPPMPAFEAMIRSAGFANTRVEPIM
GGLVAIHSGWKI
>PO07|6666666.125928.peg.1912
-MSEITDETVSFGYQQVTPQEKTRMVGEVFSSVARKYDIMNDAMSGGMHRLWKDRFVKRV
KPQPGEQILDMAGGTGDIAFRMAARGAHVTVADINQDMLDVGAERALARGFDEEDGSLVF
TCQNAEQVSFASNSFDAYTIAFGIRNVTRIDRALAEALRVLRPGGRFFCLEFSTVEWAGL
KQAYDLYSEHLLPRMGQVIAGDADSYRYLVESIRKFPPMSAFEQMIRAAGFANTRVEPIM
GGLVAIHSGWKI
>PO08|WP_039096718.1
MIDNTSAEQVSFGYQDVAPEEKTRRVGAVFSNVAAKYDVMNDAMSVGMHRLWKDRFVRRV
KPRSGEAILDMAGGTGDIAFRLAAGGGSVTVADINQDMLDVGIERAVERGI----DTLVW
SRQDASQLTYPDKVFDAYTIAFGIRNVTDVQAGLDEAYRVLRYGGRFFCLEFSTTTWPGF
KEAYDLYSHQLVPRIGQAIAGDAESYRYLVESIRRFPSMPEFEAMIRKAGFVRTKVEPIL
GGAVAIHSGWKA
