# Supplementary material for: Investigation of the thermophilic mechanism in the genus Porphyrobacter by comparative genomic analysis
Source: BMC Genomics. 2018 May 23;19:385. doi: 10.1186/s12864-018-4789-4 (PMC5966882; doi:10.1186/s12864-018-4789-4)
Supplement: Supplementary file 1 — Alignment results of protein amino acid sequences encoded by single-copy genes found in eight Porphyrobacter strains. (ZIP 1510 kb) [file 12864_2018_4789_MOESM1_ESM.zip › Additional file 1/PO_1023.fasta]

>PO01|6666666.126375.peg.379
MTAPDQPFMFAAD-----------AGRPDTDALYLELDGWEGPLDLLLDLARRQKVDLRQ
ISILALVDQYLNYIERAGALKLELAADYLVMAAWLAYLKSAMLLPKAEQEDPSPEELALR
LQIRLQRLGAMREAAGRLMGRDRIGRDVFLRGAPEGLRTDRKTVWRSDLFTLIQAYGQVK
ARTAPRIYHVANRPVMTLDSALERVSAMLGVTLEWMEIRDFLPPH----ASPELKRSALA
SSFVAALELAKRGRAELEQEGAFAPLRIRRLKDAAA-----
>PO02|6666666.125937.peg.1559
MSEAEAPFMLAGAAP-----------REKDDALYLELGAWEGPLDLLLDLARRQKVDLRQ
ISILALVDQYLGYIERAGALKLELAADYLVMAAWLAYLKSALLLPKAEQEDPSPEELALR
LQLRLQRLGAMREAAARLMARDRIGRDVFLRGAPEGLRTDRRIVWRSDLFSLIQAYGQVK
ARTAPRVYYVAARPVMTLESALERVSAMLGVTLEWMEIRDFLPPH----ASPELRRSALA
SSFVAALELAKRGRAEIAQEEAFAPLRIRRLRDSAA-----
>PO03|6666666.126357.peg.2720
-------MFPPSD-----------SARPDADALYLAIDGWEGPLDLLLDLARRQKVDLRQ
ISILALVDQYLTYIERAGALKLELAADYLVMAAWLAYLKSALLLPKDEQEDPSPEELALR
LQLRLQRLGAMREVAARLMARDRIGRDVFLRGAPEGLRTDRKIVWRSDMFSLIQAYGQVK
ARTAPRIYHVANRPVMTLDSALERVSAMLGVTLEWMEIRDFLPPH----ASPELKRSALA
SSFVAALELTKRGRAELEQDGAFAPLRIRRLKDSTSA----
>PO04|6666666.126260.peg.923
MSEADQPFMFPPE-----------ASRPDSDALYLELGAWEGPLDLLLDLARRQKVDLRQ
ISILALVDQYLTYIERAGAMKLELAADYLVMAAWLAYLKSAMLLPKEEQEDPSPEELALR
LQLRLQRLGAMREAAGRLMGRDRIGRDVFLRGSPEGLRTDRKTVWRSDLFSLIQAYGQVK
ARTAPRIYHVANRPVMTLDSALERVAAMLGVTLEWMEIRDFLPPH----ASPELKRSALA
SSFVAALELAKRGRAELEQEAAFAPLRIRRLKDGTGQGLGA
>PO05|6666666.126363.peg.1143
MTADDQAFLFAPE-----------AARPDPEALYLELDGWEGPLDLLLDLARRQKVDLLQ
ISILALVDQYLDFIEQAGELKLELAADYLVMAAWLAYLKSAMLLPKAEQEDPSPEELALR
LQIRLQRLGAMREAAARLMGRDRIGRDVFLRGKPEGLRTDRKTAWRSDLFSLIEAYGQVK
ARTAPRIYHVANRPVMTLDTALERVAAMLGVTLEWMEIRDFLPPH----ASLELKRSALA
SSFVAALELAKRGRAQLEQDGAFAPLRIRACRDAAQ-----
>PO06|6666666.126376.peg.958
MSTGEEPFMLADAGAGSTDAALVQGAQAGDEALYLELDGWEGPLDLLLDLARRQKVDLRQ
ISILALVDQYLTYIERAGAMRLELAADYLVMAAWLAYLKSALLLPKEEQEDPSPEELALR
LQLRLQRLGAMREAAARLMGRDRIGRDVFLRGAPEGLRTDRKTVWRSDMFALIQAYGQVK
ARTAPRIYHVANRPVMTLDSALERVSAMLGVTLEWMEIRDFLPPH----AEPALRRSALA
SSFVAALELARRGRAELAQDGAFAPLRIRRLKEGATA----
>PO07|6666666.125928.peg.1429
MSGIEQPFMLADAGAGEGDAALVQGAKPGEEALYLELDGWEGPLDLLLDLARRQKVDLRQ
ISILALVDQYLGYIARAGALRLELAADYLVMAAWLAYLKSALLLPKEEQEDPSPEELALR
LQLRLQRLGAMREAAARLMARDRIGRDVFLRGAPEGLRTDRKTVWRSDLFTLIQAYGQVK
ARTAPRIYHVANRPVITLDSALERVSAMLGVTLEWMEIRDFLPPH----ASPELKRSALA
SSFVAALELAKRGRAELAQEGAFAPLRIRRLKNSAQARVEA
>PO08|WP_039093528.1
----------------MNEPDLFSPPAAEADKLHLELDGWEGPLDLLLDLARRQKVDLRQ
ISILALVDQYLAFIEA-ERMRLELAADYLVMAAWLAYLKSALLLPREEQPDPDPEELALR
LQLRLQRLNAMRDAAARLMARDRLGRDVFARGAPEGLRLDRRTRWQCDWFGLVSSYGQVQ
VRTRPVVHMVRERPVMTLDSALDRVSAMLGITLDWMELREFLPARDGEWTEPRLRRSALA
SSFVAALELAKQGRAQLRQDVTFGPLHLRRLA---------
