# Supplementary material for: Investigation of the thermophilic mechanism in the genus Porphyrobacter by comparative genomic analysis
Source: BMC Genomics. 2018 May 23;19:385. doi: 10.1186/s12864-018-4789-4 (PMC5966882; doi:10.1186/s12864-018-4789-4)
Supplement: Supplementary file 1 — Alignment results of protein amino acid sequences encoded by single-copy genes found in eight Porphyrobacter strains. (ZIP 1510 kb) [file 12864_2018_4789_MOESM1_ESM.zip › Additional file 1/PO_1024.fasta]

>PO01|6666666.126375.peg.3790
MTSSVVHLSRLARWGVTLARRRALVGIENDPNAPAAVRQFVRLARLATLTGKRGKPDYAG
AFRAIGPAAIKLGQSLATRPDLVGEEAANNLLSLQDSLPPVPFAQIRAAIESSFGQPLEN
LFSEIDPEPVGAASIAQVHKAVTTDGRKVAVKVLRPGIREKFAQDIQTYEWAAAHVEQMG
GEASRLRPRLTIANFKRWTNSELDLRREAASASELAEQMAGVPGYRIPNVDWDRTNGRVM
TIEWIDGIKISRVDELRARGHDLAAISEKLVISFLTQAISAGFFHADMHQGNLFVEDDGT
IVAIDFGIMGRIDRRARQWLAEILYGLTTGNYQRVAEIHFEAQYVPSYHSVGEFATALRA
VGEPMRGKPVKELSVGQMLDGLFAITRDFDMQTQPHLLLLQKTMVMVEGIATQLNPDINM
WDTAAPYVREWIRDELGPEAALADRLKQDAETLLRLPGLIRRVEEMFPPKGGAPEPPPLP
EIVLLTD---KREGRGWLGYA-LTALAGAGAVWGAMALGWIG
>PO02|6666666.125937.peg.2429
MTSAAVHLARLARWGVTLARRRALVGIENDPNAPLALRQLVRLARLATLTGKRGKPDYAG
AFRAIGPAAIKLGQSLATRPDLVGEEAASNLLSLQDSLPPVPFAEIRKVIEQSFGQPLEA
LFAEIEPEPVGAASIAQVHKGITSDGRKVAVKVLRPGIREKFARDIATYEWAAAQLEAMG
GEAARLRPRLTIANFKRWTNSELDLRREAASASELAEQMAGVPGYRIPAVDWDRTNGRVM
TIEWIDGIKISRIDELRARGHDLPAIAERLVISFLTQAISAGFFHADMHQGNLFVEDDGT
IVAIDFGIMGRIDRRARQWLAEILYGLTTGDYQRVAEIHFEAQYVPSYHSVGEFATALRA
VGEPMRGKPVKELSVGQMLDGLFAITRDFDMQTQPHLLLLQKTMVMVEGIATQLNPDINM
WDTAAPYVRSWLRDELGPEAALADRLKQDAETLLRLPGLIRRIEEMFPPKGGAPEPPPLP
EIPLLGA---QGTGSGWLGYLLAA-GLGAGAAWAALALG---
>PO03|6666666.126357.peg.978
MPSSATHLIRLARWGVTLARRRALVGIENDPNAPAALRQLVRLARLATLTGKSGPRDYAG
AFRAIGPAAIKLGQSLATRPDLVGEEAANNLLSLQDSLPPVPFAQIRAVIESSFGQPLEN
LFSEIDPEPVGAASIAQVHRGVTTDGRKVAIKVLRPGIREKFARDIQTYEWAAAHVEAMG
GEASRLRPRLTIANFKRWTNSELDLRREAASASELAEQMAGVPGYRIPTIDWDRTNGRVM
TIEWIDGIKISRVDELRARGHDLAAISEKLVISFLTQAISAGFFHADMHQGNLFVEDDGT
IVAIDFGIMGRIDRRARQWLAEILYGLTTGNYQRVAEIHFEAQYVPSYHSVGEFATALRA
VGEPMRGKPVKELSVGQMLDGLFAITRDFDMQTQPHLLLLQKTMVMVEGIATQLNPDINM
WDTAAPYVREWIRDELGPEAALADRLKQDAETLLRLPGLIRRVEEMFPPKGGAPEPPPLP
EIPLITD---RREGRGWLGYL-LAGSVGAGAAWGALAMGWIG
>PO04|6666666.126260.peg.2182
------------------------MGIENDPNAPAPVRQFVRLARLATLTGKGGTRDYAG
AFRAIGPAAIKLGQSLATRPDLVGEEAANNLLSLQDSLPPVPFAQIKAAIESSFGQPIDK
LFAEIDPEPVGAASIAQVHKGVTTDGRKVAIKVLRPGIREKFARDITTYEWAAAHVEAMG
GEASRLRPRLTIANFKRWTNSELDLRREAASASELAEQMAGVPGYRIPGIDWDRTNGRVM
TIEWIDGIKISRVDELRSRGHDLAALSEKLVISFLTQAISAGFFHADMHQGNLFVEDDGT
IVAIDFGIMGRIDRRARQWLAEILYGLTTGNYQRVAEIHFEAQYVPSYHSVGEFATALRA
VGEPMRGKPVKELSVGQMLDGLFAITRDFDMQTQPHLLLLQKTMVMVEGIATQLNPDINM
WDTAAPYVRSWIRDELGPEAALADRVKQDTETLLRLPGLIRRVEEMFPPKGGAPEPPPLP
EVRLITD---KREGSGLLGHLILGALVGAGAMWGAVALGWIG
>PO05|6666666.126363.peg.2359
MTAPIVHFSRLARWGITLARRRALVGIENDPNAPAAVRQLVRLARLATLTGKNGPRDYAG
AFRAIGPAAIKLGQSLATRPDLVGDEAANNLLSLQDSLPPVPFAQIKAAIESSFNQPIER
LFSEIDPVPVGAASIAQVHKGTTTDGRKVAIKVLRPGIREKFARDIVTYEWAAAHVEAMG
GEASRLRPRLTIANFKRWTNSELDLRREAASASELAEQMAGVPGYRIPKVDWDRTNGRVM
TVEWIDGIKISRVDELRARGHDLAEISERLVISFLTQAISTGFFHADMHQGNLFVEDDGT
IVAIDFGIMGRIDRRARQWLAEILYGLTTGNYQRVAEIHFEAQYVPSYHSVGEFATALRA
VGEPMRGKPVKELSVGQMLDGLFAITRDFDMQTQPHLLLLQKTMVMVEGIATQLNPDINM
WDTAAPYVREWIRDELGPEAALAQRIKDDTETLLRLPGLIRRLEEKYPPKGGAPEPQPLP
DIVLVTD---KREGRGWLGYA-MTALAGAGAAWGAIALGFIG
>PO06|6666666.126376.peg.2358
MPSPALHLVRLARWGVTLARRRALVGIENDPNAPAALRRLVRLARLATLTGKAGPRDYAG
AFRAIGPAAIKLGQSLATRPDLVGEEAANNLLSLQDSLPPVPFGEIKASIESSFGQPIDK
LFAEVDPEPVGAASIAQVHKGVTTDGRSVAIKVLRPGIREKFARDIQTYEWAAAYVEAMG
GEASRLRPRLTIANFKRWTNSELDLRREAASASELAEQMAGVPGYRIPAVDWDRTNGRVL
TVEWIDGIKISRTQELRARGHDLAAISDKLVISFLTQAISAGFFHADMHQGNLFVEDDGT
IVAIDFGIMGRIDRRARQWLAEILYGLTTGNYQRVAEIHFEAQYVPSYHSVGEFATALRA
VGEPMRGKPVKELSVGQMLDGLFAITRDFDMQTQPHLLLLQKTMVMVEGIATQLNPDINM
WDTAAPYVRSWIRDELGPEAALADRLKQDTETLLRLPGLIRRLEEKFPPKGGAPETPPLP
VIPLVTD---KREGRGWPGYA-AAALAGAGAVWGALMVGWIG
>PO07|6666666.125928.peg.1911
MPSPATHLFRLARWGVTLARRRALVGIENDPNAPTALRQLVRLARLATLTGKSGTRDYAG
AFRAIGPAAIKLGQSLATRPDLVGEEAANNLLSLQDSLPPVPFPEIRQVIESSFGQPIAA
LFADIDPDPVGAASIAQVHKGITTDGRKVAIKVLRPGIREKFARDIQTYEWAAAHIEAMG
GEAARLRPRLTIANFKRWTNSELDLRREAASASELAEQMAGVPGYRIPAVDWDRTNGRVM
TIEWIDGIKISRVEELRARDHDLKAISERLVISFLTQAISAGFFHADMHQGNLFVEDDGT
IVAIDFGIMGRIDRRARQWLAEILYGLTTGNYQRVAEIHFEARYVPSYHSVGEFATALRA
VGEPMRGKPVKELSVGQMLDGLFAITRDFDMQTQPHLLLLQKTMVMVEGIATQLNPDINM
WDTAAPYVRSWLRDELGPEAALADRIKQDTKTLLRLPGLIRRVEEMFPPKGGAPEPPPLP
EIPLITG---SHEGRGWFGYV-LAGLVGAGAAWAALAAGWIG
>PO08|WP_039096709.1
MTAPATHILRLLGWGRTLARHGALRGIERNPNTPAPVRRLVRIARLGTR--QQAAPDYAA
AFRAIGPAAIKLGQSLATRPDIVGDEAANNLLSLQDNLPPVPFDGIRAAIESSFEAPLDR
LFASVDPVPVGAASIAQVHKGVTLDGRTVAIKVLRPGVRERLARDIDTYEWAAAHLEALG
GEAGRLRPRLTIANFKRWTNRELDLRREAASASELAEAMRGFAGYNVPTIEWDRTNGRVM
TVEWIDGIKIADIAALRAAGHDMPDLARRLVLAFLTQAISGGFFHADMHQGNLFVRADGG
IVAIDFGIMGRIDKRARQWLAEILYGLTTGNYRRVAEIHFEAQYVPAHHSVEEFATALRA
VGEPMRGKPVSELSVGQMLDGLFAITRDFDMQTQPHLLLLQKTMVMVEGIATQLDPGINM
WDVAAPFVRSWIRDELGPEAALADRLRTDADTLLRLPGLIRRMEERYPPKGGAPDPPPLA
KVDLIWERRGQGKGRFWPGYLLAA-ATGGVLVWAGTLLGWIG
