# Supplementary material for: Investigation of the thermophilic mechanism in the genus Porphyrobacter by comparative genomic analysis
Source: BMC Genomics. 2018 May 23;19:385. doi: 10.1186/s12864-018-4789-4 (PMC5966882; doi:10.1186/s12864-018-4789-4)
Supplement: Supplementary file 1 — Alignment results of protein amino acid sequences encoded by single-copy genes found in eight Porphyrobacter strains. (ZIP 1510 kb) [file 12864_2018_4789_MOESM1_ESM.zip › Additional file 1/PO_1025.fasta]

>PO01|6666666.126375.peg.3792
----MSKQEAATGTHPRILLVVGGGIAAYKACELVRLIRKGG----GEVTCVLTRGGQQF
VTPMSLAALSENQVYTNLFDLKNEAEMGHIQLSREADLVVVCPATADLLAKMAAGIADDL
ATTLILATDKPVMAVPAMNVRMWEHEATQRNIGLLKAAGVTVLHPDKGAMACGEFGYGRL
PEPEVIWREIAAQFGIEVPEAQPLAPAAP------AIAVEAIEAEDEEDAS---------
AAIPEGLLSGMLSRIIPRSTAKRTHEEIEAEYEELPEPEGGFEDFAMPEEPEPEFKPDFG
GPLLAKKGKAGAAPPMDTGALNHLIDPRKAAPAPQAPEIPEEIEVEYGEVPEGGDFGLAP
SHRPLHGRHVLVTAGPTWEAIDPVRYIANRSSGKQGFAIAAAAAAMGARVTLVAGPVALK
TPAGVSRIDVESAMQMAEAVKRSLPADVAVMVAAVADWRPKEYRGEKIKKRGDAPPALML
TENPDILTNVAAAPRRPELVIGFAAETENMLEFAKQKRKRKGADWIVANDVSGDVMGGDR
NRVTIVTGEGIEVLDDMPKAAVAMALVERIAASLTAEAAE
>PO02|6666666.125937.peg.2431
-----------MAGRPRILLVVGGGIAAYKACELVRLIRKGG----AEVTCVLTRGGQQF
VTPLALAALSENPVYTNLFDLKNEAEMGHIQLSREADLVVVCPATADLLAKMAAGIADDL
ATTLILATDKPVLAVPAMNVRMWEHAATQRNVALLQAAGVTVLHPDQGPMACGEFGYGRL
PEPEAIWRAIADQLGLAVPVPLA---------------SEALEPEEEEDSA---------
AELPAGGLGGLLSRLIPRSTPKRSHAEIEAEYEALPAPEPEAETAPPP-EESPPFAPDFS
GPLLAKKGKASAAPPIDREAINHVVDPRKAAPETFIPAVPEQIEEVLGDVTAGADFTRSG
APLSLTGRHVLVTAGPTWEAIDPVRYIANRSSGKQGFAIAAAAAALGARVTLVAGPVALK
TPAGVERIDVESARDMAEAVRRALPADVAVMVAAVADWRPKEYRAEKIKKRGDAPPALML
AENPDILTNVASAPNRPALVIGFAAETEDVIENAKAKRKRKVADWIVANDVSGDVMGGDR
NRVHIISAEGVETLDDMPKSAVAMALVERIAAAFRAEAAE
>PO03|6666666.126357.peg.980
----------MTGTGPRILLVVGGGIAAYKACELVRLIRKGG----GEVTCVVTKGGQQF
VTPMALAALSENQVYTNLFDLKNEAEMGHIQLSREADLVVVCPATADLLAKMAAGIADDL
ATTLILATDKPVIAVPAMNVRMWEHETTQRNVELLASAGVTVLHPDEGPMACGEFGYGRL
PEPDAIWRVIADHFGIAVAEP--EPALLSPR-DRQAIEVEALEPEDEEEG--------AA
TPAGGGGLGGLLARIIPRSTAKRTHEEIEAEYQDLPEPDD--EDLPPPEEPVPDFAPDLG
GPLLASKGKASAAPPVDADAINHKVDTRKSAPETIAPAIPDEIEAVLGEVTEGADFDLPA
DHRPLAGRHVLVTAGPTWEAIDPVRYIANRSSGKQGFAIAAAAAALGAKVTLVAGPVSLK
TPAGVKRVDVESAEDMAKAVKTALPADVAVMVAAVADWRPKEYRGEKIKKRSSAPPALML
TENPDILANVAAGAKRPELVVGFAAETDNVLENAKTKRKRKSADWIVANDVSGDVMGGDK
NRVHIVSADGVETLDEMPKSAVAMALVERIAATLKAEAAE
>PO04|6666666.126260.peg.2180
----MSKQEAKLGKAPRILLVVGGGIAAYKACELVRLARKGG----AEVTCVLTKGGQQF
VTPLSLAALSENQVYTNLFDLKNEAEMGHIQLSREADLVVVCPATADLVAKMANGIADDL
ATTLILATDKPVMAVPAMNVRMWEHEATRRNIATLKAAGVTVLHPDEGPMACGEFGYGRL
PEPEAIWREVAGALGLEVPEPALASAPSPARLPAPDFEVEALEPEEEDDGS---------
AAMPEGGLGGFLSRLIPRSTAKRTHEEIEAEFEELPEPEDL---PLPEEEPTPDFAPDLG
GPLLARKGSAAAAPPIDAGAINHTVDPRKAAPEFLAPEVPEEIEADLGEVPDGDSFGVDA
GYRPLAGRHVLVTAGPTWEAIDPVRYIANRSSGKQGFAIAAAAAALGAEVTLVAGPVALK
TPLGVNRIDVESANDMAQAVRQALPADVAVMVAAVADWRPRDYRNRKVKKRESAPPVLML
TENPDILINLSAGVNRPGLLIGFAAETDKVIENAKAKRKRKGADWIIANDVSGSVMGGDR
NRVSIISADGIETLEEMPKAAVAMALVERIAATLHAEAAE
>PO05|6666666.126363.peg.2357
MNDVAVAHAAPAGHAPRILLVVGGGIAAYKACELVRLIRKGG----GSVTCVLTKGAQQF
VTPMSLAALSENQVYTNLFDLRNEAEMGHIQLSREADLVVVCPATADLLAKMATGIADDL
ATTLILATDKPVMAVPAMNVRMWEHAATQRNIELLKAAGVTVLHPDKGMMACGEFGYGRL
PEPEAIWREIAAHFGIVVDAP-AAPAAAP------QIAVEAIEPEDEDSSA---------
AAFPEGILGGMLSRLIPRSTAKRTHDEIDAEFEELPEPS--FEDL-PPEEPVTEFKPDFG
GPLLAKKGKAGAAPPMDTGALNHLIDPRKAAPLPPVPEVPDAIEAELGAVAEGSDLGIAP
GHRPLHGRHVLVTAGPTWEAIDPVRYIANRSSGKQGFAIAAAAAALGARVTLVAGPVALK
TPAGVSRIDVESALQMADAVKRALPADVAVMVAAVADWRPKEYRPDKIKKRGDAPPALML
TENPDILTNVSAAPRRPELVIGFAAETGNVLEFAKAKRKRKGADWIVANDVSGDVMGGDL
NRVTIITGAGVETLDEMPKSAVAMALVERMAAALRAEAAE
>PO06|6666666.126376.peg.2361
----------MTGTSLRILLVVGGGIAAYKACELVRLIRKGANGISGDVTCVVTKGGQQF
VTPMALAALSENQVYTNLFDLKNEAEMGHIQLSREADLVVVCPATADLLAKMASGIADDL
ATTLILATDKPVMAVPAMNVRMWEHEATQRNIALLENAGVTVLHPDEGPMACGEFGYGRL
PEPEAIWRAIADHFGIAVPAPQPAPALIPAN-DRQLIEVEALEPEDEGEGEGEGEEAGDG
APASASGLGGLLSRIIPRSTAKRTHEDIEAEYQDLPEPDD--GDLPADDEPAPEFAPDLG
GPLLASKGKANAAPPVDADAINHKVDPRKSAPEVLAPEVPDEVETVLGDVAEGADFGIAA
SHRPLSGRHVLITAGPTWEAIDPVRYIANRSSGKQGFAIAAATAALGAKVTLVAGPVALK
TPAGVTRIDVESAEDMSQAVKAALPADVAVMVAAVADWRPKEYRGEKIKKRGSAPPALML
SENPDILTNVAAGGKRPELVIGFAAETENVIDNAKQKRKRKGSDWIVANDVSGDVMGGDM
NRVHIVSADGVETLDEMPKSAVAMALAERIAATLKAEAAE
>PO07|6666666.125928.peg.1910
----------MTGKAPRILLVVGGGIAAYKACELVRLIRKGG----GDVTCVVTKGGQQF
VTPMALAALSENQVYTNLFDLKNEAEMGHIQLSREADLVVVCPATADLLAKMAAGIADDL
ATTLILATDKPVIAVPAMNVRMWEHEATQRNVALLAAAGVTVLHPDEGPMACGEFGYGRL
PEPEAIWRVIAAHFGMAVPEAQ--PARIAAH-DRAAIEVEAIEPEDEDDK----------
-STVTSGLGGLLARIIPRSTARRTHAEIEAEYLDLPEPPE--GE-PLPEEPAPEFAPDFS
GPLLAKKGQAGAAPPVDAGAINHEVDPRKSAPEVLAPVVPDEIETLLGEVPEGADFGVAA
DHRPLSGRHVLVTAGPTWEAIDPVRYIANRSSGKQGFAIAAAAAALGARVTLVAGPVALK
TPAGVKRVDVESAQEMAKAVKHALPADVAVMVAAVADWRPKEYRGQKIKKRGDAPPALVL
TENPDILSNIAGGTKRPGLVIGFAAETENVIEHAKAKRKRKGCDWIVANDVSGDVMGGDS
NRVTIVAGDGIETLEEMPKSAVAMALVERIAASLKADAAE
>PO08|WP_039097502.1
-------------MQRRVLLIVGGGIAAYKSCELVRQLARRD----VAVTCVLTDAGAEF
VTPMTLATLSGNRVHTSLWDAGEEAEIGHIQLSRAADLVVVCPATADLLAKMAGGIAGDL
ATTLLLATDTPVLAVPAMNVRMWQHPATQRNLATLRADGVMVMDPDEGPMACGEYGPGRL
PEPEQIAAEIARLL----------------------------------------------
---------------------------------------------PDPLAGQPDFA----
----------------------------------------------------------PA
SPRPLHGRHLLVTAGPTHEAIDPVRYIANRSSGRQGFAIAAAAAEAGARVTLVSGPVALP
TPVGVDRIDVESAAEMQAAVIAALPADVAVMVAAVADWRPVAAAGRKLPKSALTDEGIRL
APNADILADLGRHPQRPRLLVGFAAETGDPRASAAEKLVRKGADWIVANDVSGDVMGGTA
NQIHLVTTDGAESWPHLPKEEVARRLVARMAQALQNHGND
