# Supplementary material for: Investigation of the thermophilic mechanism in the genus Porphyrobacter by comparative genomic analysis
Source: BMC Genomics. 2018 May 23;19:385. doi: 10.1186/s12864-018-4789-4 (PMC5966882; doi:10.1186/s12864-018-4789-4)
Supplement: Supplementary file 1 — Alignment results of protein amino acid sequences encoded by single-copy genes found in eight Porphyrobacter strains. (ZIP 1510 kb) [file 12864_2018_4789_MOESM1_ESM.zip › Additional file 1/PO_1026.fasta]

>PO01|6666666.126375.peg.3793
--------MQVKRLPHGAGLPLPAYATDGAAGMDVVSAEDVTIAPGARHAVATGVAMAIP
VGYEIQVRPRSGLALKHGISVPNTPGTIDSDYRGELKVILINLGSEPFAIARGDRVAQLV
LAPVVQAAWDEVAELDATERGEGGFGSTGGHAKL
>PO02|6666666.125937.peg.2432
----MTIPVKVKRLPHGEGLPLPAYATPGAAGMDVVSAEDVTLAPGARHAVATGLALAIP
QGYEIQVRPRSGLALKHGITVPNTPGTIDSDYRGELKVILINHGPDPFVIARGDRIAQLV
LAPVVQAVWDEVEELDATARGAGGFGSTGGHARL
>PO03|6666666.126357.peg.981
----MSIPVQVKRLPHGAGLPLPAYATSGAAGMDVVSAEDVTLAPGARHAVATGLALAIP
QGYEVQVRPRSGLALKHGITVPNTPGTIDSDYRGELKVILVNHGAEPFAIARGDRVAQLV
LAPVVQAAWDEVAELDATERGDGGFGSTGGHAKL
>PO04|6666666.126260.peg.2179
----------MKRLLHGSGLPLPAYATAGAAGMDVVSAEDVTLAPGARHAVATGLALAIP
EGYEIQVRPRSGLALKHGITVPNTPGTIDSDYRGELKVILINHGTEPFVIARGDRVAQLV
LAPVVQAAWDEVEQLDATTRGEGGFGSTGGHAKL
>PO05|6666666.126363.peg.2356
----MTARVAIMRLPHGNGLPLPAYATDGAAGMDVVSAEDVTLPPGARHAVATGLAMAIP
HGFEIQVRPRSGLALKHGITVPNTPGTIDSDYRGELKVILINLGAEPFAIARGDRIAQLV
LAPVVQAAWDEVAQLDDTARGTGGFGSTGGHARL
>PO06|6666666.126376.peg.2362
--------MAVKRLPHGAALPLPAYATSGAAGMDVVSAEDVVIAPGARHAVATGLALAIP
QGYEIQVRPRSGLALKHGITVPNTPGTIDSDYRGELKVILINHGTEPFTIARGDRVAQLV
LAPVVQAAWDEVAELDVTDRGAGGFGSTGGHAKL
>PO07|6666666.125928.peg.1909
----------MKRLPHGAGLPLPAYATSGAAGMDVVSAEEVTIAPGARHAVATGLALAIP
QGYEIQVRPRSGLALKHGISVPNTPGTIDSDYRGELKVILINLGSEPFAIARGDRIAQLV
LAPVVQAAWNEVGELDATDRGEGGFGSTGGHAKL
>PO08|WP_039096707.1
MAMTDPVSVRILRLPHGAGLALPAYATAGAAGMDVLAAEDVTLAPGARHAVATGLALAIP
PGFEIQVRPRSGLALKHGISVPNTPGTIDSDYRGELKVILINHGSEPFAIARGDRVAQLV
LAPVVQAAWDEVEALDTTERGAGGFGSTGGHARL
