# Supplementary material for: Investigation of the thermophilic mechanism in the genus Porphyrobacter by comparative genomic analysis
Source: BMC Genomics. 2018 May 23;19:385. doi: 10.1186/s12864-018-4789-4 (PMC5966882; doi:10.1186/s12864-018-4789-4)
Supplement: Supplementary file 1 — Alignment results of protein amino acid sequences encoded by single-copy genes found in eight Porphyrobacter strains. (ZIP 1510 kb) [file 12864_2018_4789_MOESM1_ESM.zip › Additional file 1/PO_1027.fasta]

>PO01|6666666.126375.peg.3797
MLPSMPSLKTFTRAALPVALAIGLSACTTTPFKADVSRFAVPLPAPAGQTFAVVAEDPKL
AGGLEFATYANAVAAELTQLGYARAASPENADMLVRFDYRVDGGREKVRTDF----NGAG
AFGPWGR-WGGWGG-------RYGAWGLGFNDP---------FFGGPDVRSYTVYTSGVD
VKIDRRADGQRLFEGKAEAVSRSNRLPRLVPNLVDALFTDFPGNSGETVRITIRDDEKTV
RPTD-
>PO02|6666666.125937.peg.2434
MIPGMKSNKSLARLALPLVLALGAAGCATP-FKADVSRFTAPLPAPQGQSFAVVPEDPKL
AGSLEFATYARSVAAELREIGYTEAASPESADLLVRFDYHVDGGRERVRTDFAGVGAFGP
AWGPWG----GWY--------GRGYWGYGFYDP---------YFGGPNVRSYTIYTSGID
LKIDRRADGQRLFEGKAEAVSRSNRLPRLVPNLVDALFTGFPGNSGETVRITIRDDGEKA
VRRVD
>PO03|6666666.126357.peg.982
------------------MLAASLAACSTL-FKADVSRFTVPLPAPQGQSFAVVPEDPKL
AGGLEFATYANVVAAEMEQLGYTRAASPETADMLVRFDYRVDNGRERVRTD-PGVGFAGG
PWGPWG----PWGG-------GFGAWGFGFNDP---------WLGGPNVRSYTIFTSGIE
LKIDRAADGQRLFEGRAEAVSRSNRLPRLVPNLVDAMFTDFPGNSGETVRITIRDDEKTV
-RQQD
>PO04|6666666.126260.peg.2175
MLPKMNSMKPLARVALPLALALGLSACATP-FKADVSRFAVPLPAPQGQTFAVVPEDPKL
AGGLEFATYANAVAAEMQQLGYTRAASPETADMLVRFDYDVDNGRERVRST-PGVGGAFG
PWGRWG----GWGG-------GFGAWGFGFNDP---------FFGGPDVRSYTVYTSAVD
LKIDRRADGQRLFEGKAEAVSRSNRLPRLVPNLVDALFTDFPGNSGETVRITIRDDGENT
VRPTD
>PO05|6666666.126363.peg.2354
----MPSLKTIARAALPVALALGLSACATTPFRADVSRFAVPLPAPQGQTFAVVAEDPKL
AGGLEFATYANAVAAELNQLGYARAASPEVADMLVRFDYRVDNGRERVRTTPGAIGIGAG
RWGPWGP-WGGWGN-------GFGGWGYGFNDP---------FFGGPDVRSYTVFTSGVD
VKIDRRADGQRLFEGKAEAVSRSNRLPNLVPNLVDALFTDFPGNSGETVRITIREDEKTV
RPAN-
>PO06|6666666.126376.peg.2363
MLTAMSSKKSLRRIGLPLLLVASLAACSTP-FKADVSRFAVPLPAPQGQSFAVVPEDPKL
AGGLEFATYANSVAVEMEQLGYVRAASPESADLLVRFDYRVDNGRERIRTD-PGVGFAGG
PWGPWGRGFGGWGG-------GFGGWGFGFNDP---------WLGGPNVRSYTIFTSGIE
MKIDRAADGQRLFEGSAQAVSRSNRLPNLVPNLVDAIFTDFPGNSGETLRITIRDDEKTV
-RQQD
>PO07|6666666.125928.peg.1908
MLIAMSSLKSLRRFALPLALAAGLAGCTSPSFKADVSRFAVPLPAPSGQTFAVVPEDPKL
AGGLEFATYANSVAAEMEQLGYVRAPAPERADLLVRFDYRVDGGRERVRTDLSGAGFAAG
PWGPWG----PWGG-------GFGRWGWGFYDP---------WLAGPNVRSYTVYTSGID
LKIDRAADGQRLFEGKAEAVSRSNRLPRLVPNLVDALFTGFPGNSGETVRITIRDDEKTV
RTVD-
>PO08|WP_039096699.1
-MSFLSKYSRTAKLATVPLLLLGVAACASP-FRADVSRFQAQLPAPQGQTFAVVPEDPQL
ANSLEFATYSNWVAQEMQQLGYAPAPSADSATLLVRFDYGVDNGRERIRTTP-----GLG
PWGAWGGGFGGYGGYGRFSRFGGGPWGYGWNPGFFGGGWGGGWGGGPDVRSYTVFTSGID
VKIDRVADGQRLFEGKAQAVSTSNRLQYLVPNLVEAMFTDFPGNSGETLRISIAPENQPV
QRSR-
