# Supplementary material for: Investigation of the thermophilic mechanism in the genus Porphyrobacter by comparative genomic analysis
Source: BMC Genomics. 2018 May 23;19:385. doi: 10.1186/s12864-018-4789-4 (PMC5966882; doi:10.1186/s12864-018-4789-4)
Supplement: Supplementary file 1 — Alignment results of protein amino acid sequences encoded by single-copy genes found in eight Porphyrobacter strains. (ZIP 1510 kb) [file 12864_2018_4789_MOESM1_ESM.zip › Additional file 1/PO_1028.fasta]

>PO01|6666666.126375.peg.3798
MRVVSGIQPTGNLHLGNYLGAIRNWAAMQDS-LEPGSEALFFLADLHALSQPHDPATLHQ
GTLEMVAALVACGIDPDRSVLFNQAQVPQHAELQWLLNGTARMGWLNRMTQWKDKAGKNR
EGQSVALFTYPVLQAADVLLYQATHVPVGEDQKQHLELARDIAQKFNNDFASEDAPVFTL
PEPIIPAEAARIMSLRDGNAKMSKSDPSDMSRINLVDDADTMAQKIRKAKTDPEPLPSEE
AGLADRPEAKNLVGIYAALAGEPVAAVLSQYGGQGFGAFKPALADLLVASLGPIRDRFVA
LKDDREALDAILARGAAKARERGTPTLDAAYKALGLVRH
>PO02|6666666.125937.peg.2435
MRVVSGIQPTGNLHLGNYLGAIRNWVAMQDA-LEDGAEALFFLADLHALSQPHDPAVLTA
ATLEMTAALVACGIDPDRSVLFNQAQVPLHAELQWLLNGTARMGWLGRMTQWKDKAGKNR
EGQSVALFTYPVLQAADVLLYQATHVPVGEDQKQHLELARDIAQKFNNDFCTEDAPVFTL
PEPIIPAEAARIMSLRDGSAKMSKSDPSDMSRINLADDADTMAQKIRKARTDPEPLPSEE
AGLAERPEARNLVGIYAALSGESVAGVLRQFGGQGFGSFKPALAELLVETLGPIRARFVE
LKEDRETLDAILARGAAKARERGAPTLAAAYRALGLVRH
>PO03|6666666.126357.peg.983
MRVVSGIQPTGNLHLGNYLGAIRNWVRMQDE-MADGSECLFFLADLHAISQPHDPATLRA
ATLEMAAALVACGIDPDRSVLFNQAQVPAHAELQWLLNGTARMGWLNRMTQWKDKAGKNR
EGQSVALFTYPVLQAADVLLYQATHVPVGEDQKQHLELARDIAQKFNNDFCPEEAPVFTL
PEPIIPGEAARIMSLRDGSAKMSKSDPSEMSRINLVDDADTIMQKVRKAKTDPEPLPSET
DGLEGRPEAANLVGIFGALAGKEPASVLAEFGGQGFGAFKPALGELLVETLAPISERFRA
LKGDSETLDAILARGAAKARERGTPTLDAAYRALGLVRH
>PO04|6666666.126260.peg.2174
MRVVSGIQPTGNLHLGNYLGAIRNWAAMQDS-LEPGSEALFFLADLHALSQPHDPAGLKA
ATLEMTAALVACGIDPDRSVLFNQAQVPQHAELQWLLNGTARMGWLNRMTQWKDKAGKNR
EGQSVALFTYPVLQAADVLLYQTTHVPVGEDQKQHLELARDIAQKFNNDFCPEDAPVFTL
PEPIIPAEAARIMSLRDGSAKMSKSDPSDMSRINLADDADTMAQKVKKAKTDPEPLPSEE
AGLADRPEAKNLVGIYAALSGDPVAAVLAQYGGQGFGAFKPALADLLVTTLGPIRDRFVA
LKEDTEALDAILARGAAKARERGTPTLDAAYKALGLVRH
>PO05|6666666.126363.peg.2353
MRVVSGIQPTGNLHLGNYLGAIRNWVAMQDS-LEEGSEALFFLADLHAISQPHDPATLYR
GTLEMVAALVACGIDPDRSVLFNQAQVPQHAELQWLLNGTARMGWLNRMTQWKDKAGKNR
EGQSVALFTYPVLQAADVLLYQATHVPVGEDQKQHLELARDIAQKFNNDFASEDAPVFTL
PEPIIPAEAARIMSLRDGSAKMSKSDPSDMSRINLSDDADTMAQKIKKAKTDPEPLPSEA
AGLAERPEARNLVGIFAALSGTSVDTVLTQYGGQGFGVFKPALADLLVTKLGPIRDRFVA
LQSDREALDAILARGAAKARLRGAPTLDAAYTALGLVRH
>PO06|6666666.126376.peg.2364
MRVVSGIQPTGKPHLGNYLGAIRNYVALQDDAHAAGGECLIFIADLHALSMPHDPADLRA
STLELVATLVACGLDPDKAILFNQAQVPQHPELQWLLSGTARMGWLGRMTQWKDKAGKNR
EGQSVALFTYPVLQAADVLLYQATHVPVGEDQKQHLELARDIAQKFNNDFASDDAPIFTL
PDPIIPAQAARIMSLRDGSAKMSKSDPSDMSRINLSDDADTMAQKIKKAKTDPEPLPSEE
AGLADRAEARNLVGIYAALSGQSAAAVLGQYGGQGFGSFKPALAELLVATLGPIRERFVM
LKEDGETLDAILARGAAKARERGAPTLTAAYRALGLVRP
>PO07|6666666.125928.peg.1907
MRVVSGIQPTGKPHLGNYLGAIRNYVKLQDDAHAVGGECLIFIADLHALSMPHDPAELRS
STLELVATLVACGLDPDKAILFNQAQVPQHCELQWLLNGTARMGWLNRMTQWKDKAGKNR
EGQSVALFTYPVLQAADVLLYQATHVPVGEDQKQHLELARDIAQKFNNDFGTEEAPVFTL
PEPIIPAEAARIMSLRDGSAKMSKSDPSDMSRINLSDDADTMAQKVKKAKTDPEPLPSEE
AGLAERPEAKNLVGIYAALSGEPIEAVLRQFGGRGFGAFKPALADLLVAKLGPIRDRFVA
LKDDGEALDAILARGAAKARERGAPTLTAAYRALGLVRH
>PO08|WP_039096691.1
MRIVSGIQPTGQLHLGNYLGAIRNWVRMQDE-LPDGAECLFFLADMHAISMPHDPAALRA
GTLELAAALVACGIDPARSILFNQAQVPQHAELQWLLNGTARMGWLSRMTQFKDKSGKNR
EGASVALFTYPVLQAADVLLYQATHVPVGEDQKQHLELARDIAQKFNNDFATEDQPVFTL
PDPIIPPAAARIMSLRDGTAKMSKSDPSDLSRINLTDSADEIMKKVKKAKTDPEPLPGEP
AGLAGRPEALNLLTIHAALTDQTVDQVLAEHAGQGFGAFKPKLGELLVEVLAPITVRFTQ
LLDDRTALAQVLADGAARARELAKPTLEQAYSALGMVR-
