# Supplementary material for: Investigation of the thermophilic mechanism in the genus Porphyrobacter by comparative genomic analysis
Source: BMC Genomics. 2018 May 23;19:385. doi: 10.1186/s12864-018-4789-4 (PMC5966882; doi:10.1186/s12864-018-4789-4)
Supplement: Supplementary file 1 — Alignment results of protein amino acid sequences encoded by single-copy genes found in eight Porphyrobacter strains. (ZIP 1510 kb) [file 12864_2018_4789_MOESM1_ESM.zip › Additional file 1/PO_1029.fasta]

>PO01|6666666.126375.peg.3799
MSLLRNVGTIGGLTAVSRVFGFARDILLARALGAGLAADAFQLAFTLPNTFRRLFAEGAF
SVAFVPLYSRALHGRDGEPGSEEAATAFANDVLSVFVWVLLAFTGLCMIAMPGIVWMLAR
EY-ATVPGKFELSVFLSRVTFPYLGLVSLVAMLSGLLNARSRFGPGAAAPILLNICLISG
IIIGDWWRAGSGNDVLVVYALASAVSLSGVAQLGYLAWATRRAGVRLKVTLPKFTPEVKR
LGMLILPATFGAGIYQVSQLVDTFFATSLPQGSLTLLKLADRLNQMPLGIVGIALGTAIL
PMLSRHIHTGDNAEAQRLQANAFEIATLLTLPAAAALAVCAPAFCTAFFVGGKFTAADGA
IMANIVVALVAGLPAYVIVKVLNPGFFAREDTRTPVWTALASLIFNVGLNLYVVERFGIV
GLAGATAASASLNCLLLYAILHKRGWFHFTPKLMGRVARQLVATGAMTAVLWYLMPLMQD
RYGGNLIEKLWSLGALVAGGGIVFFGMAFAVGALDKSLLAQLRRRRPARDKADDEILEVE
>PO02|6666666.125937.peg.2436
MSLLKNVGTIGGLTLVSRLFGFARDIMLARVLGAGGVADAWQLAFQLPNLFRRLFAEGAF
ASAFVPLFNRHMGE------DESAARRFAGEVLAVLLPILVVFGAVMMLAMPWVLWAFAN
EELRGDARTYALAVTMGRIAFPYLMFMSLATLMAAILNSLSRFAAAAAAPILLNICLLAA
LGWGALQPASEATRAATGTYLAIAVSVSGLLQLLWLYWFMRRAGFRIPRLAPKITVRVKE
MGVLIVPAVFGAGVYQISRFIDLAFIRGLPDGSLTYMAMADRWNQLPLGIIGIALGTAIL
PALSRYISRKEDDEAVRLQANAIELAMLLTLPCAAALFITGFAFVKAFMEGQAFTPEDAR
TTGMVTSALVVGLPAYVLVKVLTPNFFARADTRTPVYTAAASLVVTVAANLVLVPLIGVV
GLALGGAIGAWVNIALLGAILARRGHFRLPARVLWRIGRIALATGVMGAALMVLMPLVTP
WLDGALVMRLAAIGAILGVSLVSYGGACVLFGVLDKATVERLMRRQS-------------
>PO03|6666666.126357.peg.984
MSLLKNVGTIGSLTLVSRVFGFARDIMLARVLGAGGVADAWQLAFQLPNLFRRLFAEGAF
ASAFVPLFNRHMTE------GENQAKQFAGEVLAVLLPILVLFGALMMLSMPWVLWAFAN
ADLRGNAATYDLAVTMGRIAFPYLMFMSLATLVAAILNSLSRFAAAAAAPILLNICLLTA
LVWGAMQPGGEATRAATGIGLAIAVSVSGALQLAWLYWFMRRAGFRIPRLTPQITARVKE
MGALIVPAVFGAGVYQISRFIDLAFIRGLPDGSLTYMAMADRWNQLPLGIIGIALGTAIL
PALSRYISRAEDEEAVRLQANAIELAMLLTLPCAVALFITGGAFVKVFMQGQAFTPEDAR
VTGMVVSALVVGLPAYVLVKVLTPNFFARADTKTPVYTAAASLAVTVVMNFLLVPRFGVV
GLALAGAIGAWINIVLLGTILARRGFFRLPARVVGRLVRIAVASAAMGGALLALMQAIAP
LLEGSLAERLMAIAAIGGVGLVTYGAGAVILGILDKATVQRLMRRQT-------------
>PO04|6666666.126260.peg.2173
MSLLKNVGTIGGLTAVSRLFGFARDILLARVLGAGGVADAWQLAFQLPNLFRRLFAEGAF
ASAFVPLFNRHMAA------DENAARRFAGEVLAVLLPILVLFGAVMMVAMPWVLWAFAN
EDLRGDAATYDLAVTMGRIAFPYLMFMSLATLVAAILNSLSRFAAAAAAPILLNICLLTA
LTWGALQPAGEATRAATGVGLAIAVSVSGLLQLLWLYWFMRRAGFRIPRSMPRITAEVKQ
MGVLIVPAVFGAGVYQISRFIDLAFIRGLPDGSLTYMAMADRWNQLPLGIIGIALGTAIL
PALSRYIAKAEDEEAVRLQANAVELAMLLTLPCAVALFVTGFAFVKAFMEGQAFTAEDAQ
TTGMVTSALVVGLPAYVLVKVLTPNFFARADTRTPVYTAAASLVVTVGLNIALVPVLGVV
GLALAGAIGAWVNIALLGTILARRGYFRLPPRVLGRIGRIALASGAMGAALWGLMQAITP
WLDGPFLTRLAAIGAILGVSFVTYGAGTVLLGVLDKATVQRLLRRQP-------------
>PO05|6666666.126363.peg.2352
MSLIRNVGTIGGLTAVSRVFGFARDILLARALGAGLAADAFQLAFTLPNTFRRLFAEGAF
SVAFVPLYSRALHGRDGEPGSEEAATAFANDVLSVFVWVLLAFTGVCMLFMPGIVWLLAR
EY-ASVPGKFELSVFLARVTFPYLGLISLVAMLSGLLNARSRFGPGAAAPILLNIFLISG
IIIGDRLRGDSSNDVVVVNALAIAVALSGAAQLAYLAWATRRAGVRLKVTLPRFTPEVKR
LGMLILPATFGAGIYQISQLVDTFFATSLPQGSLTLLKLADRLNQMPLGIVGIALGTAIL
PMLSRHIHTGDNAEAQRLQGNAFEIATLLTLPAAAALAVCAPAFCTAFFVGGKFTPADGA
LMASIVVALVAGLPAYVIVKVLNPGFFAREDTRTPVWTALASLIFNIALNLYVVGRYGIV
GLAGATAASASLNCVLLYIMLHRRGWFRFTAKLFSRVARQLIATGAMTAVLWYLMPLMAD
RYAGNLFEKVWSLAVLVGVGGAVFFGVAFAVGALDKDLLGQLRRRKPVRTKADDEILEVE
>PO06|6666666.126376.peg.2365
MSLLRNVGTIGSLTLVSRIFGFARDILLARVLGAGGVADAWQLAFQLPNLFRRLFAEGAF
ASAFVPLFNRHMTE------GESEAKRFAGEVLAVLLPILVVFGAIMMLAMPWVLWAFAN
ADLRGDGATYDLAVLMGRIAFPYLMFMSLATLVAAILNSLSRFAAAAAAPILLNICLLTA
LVWGAVQAPGEATRAATGIGLAIAVSVSGVLQLAWLYWFMRRAGFRIPLGRPKITARVRQ
MGALIVPAVFGAGVYQISRFIDLAFIRGLPDGSLTYMAMADRWNQLPLGIIGIALGTAIL
PALSRYISKADDEEAVRLQANAIELAMLLTVPCAVALFISGSAFVKVFMQGQAFTAEDAR
VTGMVVSALVVGLPAYVLVKVLTPNFFARADTRTPVYTAAASLVVTVALNFLLVPVLGVV
GLALAGAAGAWVNIGLLGTILARRGFFHLPARVVGRLVRILVAAAAMGAALWALMQAIAP
WLDGTMPEKLLAIAAIGLVSLATYGAGAVMLGILDKATVQRLMRRQT-------------
>PO07|6666666.125928.peg.1906
MSLLRNVSTIGGLTLVSRLFGFARDILLARVLGAGGVADAWQLAFQLPNLFRRLFAEGAF
ASAFVPLFNRHMTE------GESEAKRFAGEVLAILLPILVVFGAAMMLAMPWVLWAFAN
EDLRGDAATYDLAVMMGRIAFPYLMFMSLATLVAAILNSLSRFAAAAAAPILLNICLLTA
LVWGALQPGSDWARAATGVGLAIAVSVSGLLQLLWLYWFMRRAGFRIPRQRPRITSRVKA
MGVLIVPAVFGAGVYQISRFIDLAFIRGLPDGSLTYMAMADRWNQLPLGIIGIALGTAIL
PALSRYISRNEDGEAVRLQSNAIELAMLLTLPCAVALSITGFAFVKAFMEGQAFTAEDAR
TTGMVTSALVVGLPAYVLVKVLTPNFFARRDTMTPVYTAGASLVVTVGLNFVLVPLLGVV
GLALAGAIGAWVNITLLGLILARRGYFRLPARVLGRIGRIVLASALMGAALWALMQALAA
WLDGTFLLRLAAIGAILATSLVTYGTATVALGVLDKATIQRLMRRQS-------------
>PO08|WP_039096689.1
MSLVRNVGTIGGLTAVSRVFGFIRDMLVARVLGAGLAADAWQLAFTLPNTFRRLFAEGAF
SVAFVPMYTRRLHGTEDGASGEEAADRFAGDVLSVFVWVLLGFSALAMLAMPGIVWLLAR
EY-QAVPGKFELAVTLSRVTFPYLLLVSLVAMLSGLLNARSRFAPGAFVPVLLNLVLIAG
VVTGYFWRQRTGSDVSVAWALACALAAAGVAQLAYMAWATRRAGVRLRVTRPRFTPDVRR
LGMLILPATFGAGIYQISQLVDTFFATSLPQGSLTLLKLADRLNQMPLGIFGIALGTAIL
PMLARHIQGGDMREAQRLQANAVEVATLLTLPAAAALAICAPAFVTAFFVGGKMTLASGA
IMADIVVALVCGLPAYVLVKVFQPAFFSREDTRTPVWSAAATLAVNIALNFYVVPRYGIV
GLAAATAFTATLNVAVLYAVLQLRGWFRFTARLGSRIARQLLATGVMSAVLWLLMPLLAP
YFGGTVVERVLSLAVLVGAGVVVFFGVAYAAGAIDRDLLGQLRRRRPAKPVDLAE-----
