# Supplementary material for: Investigation of the thermophilic mechanism in the genus Porphyrobacter by comparative genomic analysis
Source: BMC Genomics. 2018 May 23;19:385. doi: 10.1186/s12864-018-4789-4 (PMC5966882; doi:10.1186/s12864-018-4789-4)
Supplement: Supplementary file 1 — Alignment results of protein amino acid sequences encoded by single-copy genes found in eight Porphyrobacter strains. (ZIP 1510 kb) [file 12864_2018_4789_MOESM1_ESM.zip › Additional file 1/PO_103.fasta]

>PO01|6666666.126375.peg.138
MMLRQYELVEKVLDYDPDADEAMLNRAYVYTVQKHGSQKRASGDPYFSHPVEVAGLMTDL
KLDQATIITALLHDTVEDTLATIDDIEAHFGPEVARLVDGVTKLSKIEAMPENERAAENL
RKFLLAMSEDIRVLLVKLADRLHNMRTLHFIKNPEKRQRIARETMDIYAPLAERVGMYEY
MHEMQALAFRELEPEAHATITGRLEQLRSQDGGQVDAIALTIKQRLAEAGLKVEVYGREK
HPYSIWHKMAERHVSFEQVTDIMAFRVLTDTEEDCYRALGVLHTTWQFLPGRFKDYISTP
KSNGYRSLHTSLMYENSMRVEVQIRTRDMHRTNEFGLAAHWAYKQGDKPDGEVGWLRDLI
EIVDASHDAEELLEHTRMAIYQDRIFAFTPKGALFQLPKGATAVDFAFAVHTNLGLQTAG
VKINGRHMPLRTPLANGDVVEIIKNPHASPQLSWLAFVVTGKARAAVRRAVRMKERAEVA
AIGSKLFDEISARVPARIGKKAIRAAVERLGMEEPDDLMYAIGAAKISDREVMEALVPGC
TAGIEEDEHWERRERAISIRGLTPGVAFELAPCCHPVPGDRIVGIRRKG----EPVLVHA
IDCLELASGVDSDWIDLAWGNQSSGATGQLSVTIYDRLGTLAEMAGIFAQNKANIITLM-
QAHIDHPFVTYDVEVEVEDVSHLNRIVSALRASDAVAQAERQ
>PO02|6666666.125937.peg.940
-MLRQYELVEKVLDYDPNADEAMLNRAYVYTVQKHGSQKRASGDPYFSHPIEVAGLMTDL
KLDQATIITALLHDTVEDTLATIEDIEAHFGPEVARLVDGVTKLSKIETMAETERAAENL
RKFLLAMSEDIRVLLVKLADRLHNMRTLHFIKSPEKRQRIARETMDIYAPLAERVGMYEY
MREMQALAFRELEPEAYATITGRLEQLRSQDGGQVDAIALKIKQRLAEAGLKVEVSGREK
HPYSIWRKMAERHVSFEQVTDIMAFRVITETEEDCYRALGILHTTWQFLPGKFKDYISTP
KSNGYRSLHTALMYENSMRVEVQIRTREMHRINEFGLAAHWAYKQGDRPDGQVGWLRDLI
EIVDASHDAEELLEHTRMAIYQDRIFAFTPKGALFQLPKGATAVDFAFAVHTNLGLQTAG
VKINGRHVPLRTPLANGDVVEIIKNPHASPQLSWLGFVVTGKARAAIRRAVRMKERAEVA
AIGAKLFDEIAARVPARIGKKAIRAALGRLGMEEPDDLMYAIGAAKITDREVMEALVPGC
TAGAEAEADWTRRERAISIRGLTPGVAFELAPCCHPVPGDRIVGIRRKG----EPVLVHA
INCLELASGVDSDWIDLAWGNRSVGAVGQLSVTIYDRLGTLAEMAGIFAQNKANIITLT-
QAQIEHPFVTYDIEVEVEDAAHLNRIISALRASDAVAQAERQ
>PO03|6666666.126357.peg.1855
-MLRQYELVEKVLDYDPNADEAMLNRAYVYTVQKHGTQKRASGDPYFSHPVEVAGLMTDL
KLDQATIITALLHDTVEDTLATIDDIEAHFGPEVARLVDGVTKLSKIETMPENERAAENL
RKFLLAMSEDIRVLLVKLADRLHNMRTLHFIKNPAKRQRIARETMDIYAPLAERVGMYEY
MREMQALAFRELEPEGYATITDRLEQLRSKDGGQVDAIALKIKQRLAEAGLKVEVSGREK
HPYSIWHKMAERHVSFEQVTDIMAFRVLTDTEEDCYRALGILHTTWQFLPGRFKDYISTP
KTNGYRSLHTSLMYENSMRVEVQIRTREMHRRNEFGLAAHWAYKQSDKADGQVGWLRDLI
EIVEQSHDAEELLEHTRLAIYQDRIFAFTPKGALFQLPKGATAVDFAFAVHTDLGLACVG
AKINGRHMPLRTPLSNGDVVEIIKNPGAAPQLSWLAFVVTGKARAAIRRAVRLKERDEVA
AIGSKLFDEIAARVPAKIGKKAIRGALQRLGMDEPDDLMYAIGAAKISDREVMEALVPGC
TAGIEEDEHWTRRERAISIRGLTPGVAFELATCCHPVPGDRIVGIRRKG----ETVLVHA
IDCLELASGVDSDWIDLAWGNRSVGAVGQLSVTLYDRPGTLAEMAGIFAQNKANVTTLV-
QTQLDHPFTSYDIEIEVQDVAHLNRILSALRASDAVAQAERQ
>PO04|6666666.126260.peg.2004
-MLRQYELVEKVLEYDPDADEAMLNRAYVYTVQKHGSQKRASGDPYFSHPVEVAGLMTDL
KLDQATIITALLHDTVEDTLATIDDIEVHFGPEVARLVDGVTKLSKIEAMPENERAAENL
RKFLLAMSEDIRVLLVKLADRLHNMRTLHFIKSPEKRQRIARETMDIYAPLAERVGMYEY
MHEMQALAFRELEPEAHATITNRLEQLRSQDGGQVDAIALTIKQRLAEAGLKVEVYGREK
HPYSIWHKMAERHVNFEQVTDIMAFRVLTETEEDCYRALGILHTTWQFLPGKFKDYISTP
KSNGYRSLHTSLMYENSMRVEVQIRTRDMHRTNEFGLAAHWAYKQGDQPDGAVGWLRDLI
EIVDASHDAEELLEHTRMAIYQDRIFAFTPKGALFQMPKGATAVDFAFAVHTNLGLQTAG
VKINGRHMPLRTPLANGDVVEIIKNPHASPQLSWLAFVVTGKARAAIRRAVRAKERAEVA
TIGSKLFDEIAARVPARIGKKAIRAAIERLGMEEPDDLMYAIGAAKITDREVMEALVPGC
TAEIAEDEQWERRERAISIRGLTPGVAFDLAPCCHPVPGDRIVGIRRKG----ETVLVHA
IDCMELASGVDSDWIDLAWGNQSSGAVGQLSVTIYDRLGTLAEMAGIFAQNKANIITLM-
QAQIDHPFVTYDVEVEVQDSVHLNRIISALRASDAVAQAERQ
>PO05|6666666.126363.peg.1287
-MLRQYELVEKVLDYDPDADEAMLNRAYVYTVQKHGTQKRASGDPYFSHPVEVAGLMTDL
KLDQATIITALLHDTVEDTLATIDDIEAHFGPEVARLVDGVTKLSKIEAMPENERAAENL
RKFLLAMSEDIRVLLVKLADRLHNMRTLHFIKKPEKRLRIARETMDIYAPLAERVGMYEY
MHEMQALAFRELEPEAHATITARLEQLRSQDGGQVDDIALKIKQRLAEAGLKVEVYGREK
HPYSIWHKMSERHVSFEQVTDIMAFRVIAETEEDCYRALGILHTTWQFLQGKFKDYISTP
KSNGYRSLHTALLFENSMRVEVQVRTREMHRTNEFGLAAHWAYKQGDKPDGEVGWLRDLI
EIVDASHDAEELLEHTRMAIYQDRIFAFTPKGALFQLPKGATAVDFAFAVHTNLGLQTAG
VKINGRHMPLRTPLANGDVVEIIKNPHASPLLSWLAFVVTGKARAAIRRAVRMKERDEVA
AIGAKLFDEIAARVPARIGKKAIREAAERLGMEEPDDLMYAIGAAKIDDREVMEALVPGC
TADLAEDEQWERRERAISIRGLTPGVAFELATCCHPVPGDRIVGIRRKG----EPVLVHA
IDCLELASGVDTDWIDLAWGKQSSGATGKLSVTIYDRLGTLAEMAGIFAQNKANIITLM-
QAHIDPPFVTYDVEVEVENVAHLNRIVSALRASDAVAQAERQ
>PO06|6666666.126376.peg.844
-MLRQYELVEKVLDYDPQADEAMLNRAYVYTVQKHGTQKRASGDPYFSHPVEVAGLMTDL
KLDQATIITALLHDTVEDTLATIEDIEAHFGPEVARLVDGVTKLSKIETMPENERAAENL
RKFLLAMSEDIRVLLVKLADRLHNMRTLHFIKSPEKRQRIARETMDIYAPLAERVGMYEY
MHEMQALAFRELEPEAYATINTRLEQLRSQDGGQVDAIALKVKQRLAEAGLRVEVYGREK
HPFSIWHKMAERHVSFEQVTDIMAFRVLTDSEEDCYHALGVLHTTWQFLPGKFKDYISTP
KTNGYRSLHTSLMYENSMRVEVQIRTREMHRRNEFGLAAHWAYKQADKADGQVGWLRDLI
EIVEQSHDAEELLEHTRLAIYQDRIFAFTPKGSLFQLPKGATAVDFAFAVHTDLGLACVG
AKINGRHMPLRTPLSNGDVVEIIKNPGAAPQLSWLAFVVTGKARAAIRRAVRLKERDEVA
AIGSKLFDEIAARVPARIGKKAIRGALQRLDMDEPDDLMYAIGAAKLTDREVMEALVPGC
TAGFEEDEEWSRRERAISIRGLTPGVAFELATCCHPVPGDRIVGIRRKG----ETVLVHA
IDCLELASGVDNDWIDLAWGNRSVGAVGQLTVTLYDRPGTLAEMAGIFAQNKANVTTLV-
QTQLDHPFTSYDIEIEVQDLAHLNRILSALRASDAVAQAERQ
>PO07|6666666.125928.peg.617
-MLRQYELVEKVLEYDPAADEAMLNRAYVYTVQKHGSQKRASGDPYFSHPVEVAGLMTDL
KLDQATIITALLHDTVEDTLATIEDIEAHFGPEVARLVDGVTKLSKIETMPENERAAENL
RKFLLAMSEDIRVLLVKLADRLHNMRTLHFIKSPEKRQRIARETMDIYAPLAERVGMYEY
MREMQALAFRELEPEAYATITGRLEQLRSQDGGQVDAIALKIKQRLAEAGLKVEVSGREK
HPYSIWRKMAERHVSFEQVTDIMAFRVLTDTVEDCYRALGILHTTWQFLPGKFKDYISTP
KSNGYRSLHTSLMYENSMRVEVQIRTREMHRTNEFGLAAHWAYKQGDKPDGAVGWLRDLI
EIVDASHDAEELLEHTRLAIYQDRIFAFTPKGALFQLPKGATAVDFAFAVHTNLGSQTAG
VKINGRHMPLRTPLNNGDVVEIIKNPHASPQLSWLSFVVTGKARAAIRRAVRMKERAEVA
EIGAKLFDEIAARVPARIGKKAIRAAVHRLGMEEPDELMYAIGAAKISDREVMEALVPGC
TASIAADEHWERRERAISIRGLTPGVAFELAPCCHPVPGDRIVGIRRKG----EPVLVHA
IDCMELANGVDSDWIDLAWGNRSVGAAGQLSVTIYDRLGTLAEMAGIFAQNKANIITLI-
QAQIDHPFVTYNIEVEVEDAAHLNRIISALRASDAVAQADRQ
>PO08|WP_039094004.1
-MLRQYELVERVKAYDPGADEALLNRAYVFTVQKHGSQKRASGDPYFSHPVEVAGLMTDL
KLDQETIATALLHDTVEDTLATIADIEAQFGPEIARLVDGVTKLSKIETMPENERAAENL
RKFLLAMSEDIRVLLVKLGDRLHNMRTLHFIKSPDKRRRIARETMEIYAPLAERVGMYEY
MREMQALAFEQLEPDAFKTLSGRLEQLRSQDHGQVDQVALAIKQALAAEGLQVMVWGREK
QPYSIWRKMAERHVAFDQVTDIMAFRVLTQSPQDCYRALGVLHTTWQFLPGRFKDYISTP
KSNGYRSLHTALIYENSMRVEVQVRTGEMHRTNEFGLAAHWAYKQGNRPDGQVGWLRDLI
EIVDASHDAEELLENTKMAIYQDRIFAFTPKGALFQLPKGASAVDFAFAVHTDLGAAAVG
AKINGRHVPLRTQLENGDVVEVVKGQSAEPQLSWLGFVTTGKARAAIRRALRAKERAEVI
ETGRRLYDEIADRLPARVGRKALREALERLGLEDEDDLLFAIGAARLSAREVMEALVPGS
TADLPDE----PEERAITIKGLRPGSGFHLAECCHPVPGDRIVGLHEEDGSSRGTVAVHV
IDCPRLAEEGTAEWLDLGWGEHSRGAVGRLRAVLYHRTGTLAEMAGIFARANANVIGLDL
TERRDDPFHTYVVDLEIQDLAHLTRILSALRASDAVAEAMRV
