# Supplementary material for: Investigation of the thermophilic mechanism in the genus Porphyrobacter by comparative genomic analysis
Source: BMC Genomics. 2018 May 23;19:385. doi: 10.1186/s12864-018-4789-4 (PMC5966882; doi:10.1186/s12864-018-4789-4)
Supplement: Supplementary file 1 — Alignment results of protein amino acid sequences encoded by single-copy genes found in eight Porphyrobacter strains. (ZIP 1510 kb) [file 12864_2018_4789_MOESM1_ESM.zip › Additional file 1/PO_1030.fasta]

>PO01|6666666.126375.peg.380
--MSEEPGTLERAVEATLFAAEEPMTVEALAGHLGGLAHGDVREALALLEARYRARGVHL
VERGGRWHFETAPDLAHLLRREKEQVRRLSRAATEVLAIIAYHEPVSRAEIESIRGVQTS
AGTLDVLMEAGWVKPAGRREVPGRPVIYATTPDFLDHFGLSSRRDLPGIDELRAAGLLDP
VDEAMENAM----RFEPDEEPDEDSTPDDENLAD
>PO02|6666666.125937.peg.1558
--MSAEPSALERALEATLFAAEEPLSPAALAAHLGDVGEGAVREALAALAAHYRVRGVHL
VERGGRWHFETAPDLAHLLRREQEQVRRLSRAATEVLAIIAYHEPVSRAEIESIRGVQTS
AGTLDVLMEAGWVRPVGRREVPGRPVIYATTPEFLDHFGLASRRDLPGIDELRTAGLLDP
VDAAMEAALGGEGRFGPDEPEADAAAGEGEED--
>PO03|6666666.126357.peg.2719
--MNTQPATLERALEATLFAAEEPMTVEALATHLGVLEHAEVRAALAALQAHYIARGVHL
VERGGRWHFETAPDLAHLLRREKEQVRRLSRAATEVLAIIAYHEPVSRAEIESIRGVQTS
AGTLDVLMEAGWVRPAGRREVPGRPVIYATTPVFLDHFGLESRRDLPGIDELRAAGLLDP
VDEAMEAAM----RFEPDEADEADDESSEAS---
>PO04|6666666.126260.peg.924
-MSEAEPDPLERAIEATLFAAEAPMTVDALAAHLGDAAPGDVRAALATLTARYGPRGVHL
VERGGRWHFETAPDLAHLLRREKEQVRRLSRAATEVLAIIAYHEPVSRAEIESIRGVQTS
AGTLDVLMEAGWVKPAGRREVPGRPVIYATTPEFLDHFGLASRRDLSGIDELRAAGLLDP
VDEAMEAAM----RFDPDEPDEAESDDEDPS---
>PO05|6666666.126363.peg.1142
-MTGEEPATLERAVEATLFASNVPLGIEALSAHLGGLAHSEVRAALALLAERYLARGVHL
VERGGRWHFETAPDLAHLLRREKEQVRRLSRAATEVLAIIAYHEPVSRAEIESIRGVQTS
GGTLDVLMEAGWVKPAGRREVPGRPVIYATTPDFLDHFGLASRRDLPGIDELRAAGLLDP
VDEAMAAQM----LFAPDESGMPGDEN----LPD
>PO06|6666666.126376.peg.959
MNAQGEPGMLERAVEATLFAAEEPMTVEALAAHLGGIEPSEVREALALLGQHYAARGVHL
VERGKRWHFETAPDLAHLLRREKEQVRRLSRAATEVLAIIAYHEPVSRAEIESIRGVQTS
AGTLDVLMEAGWIRLAGRREVPGRPVIYATTPEFLDHFGLESRRDLPGIDELRAAGLLDP
VDEAMEAAM----RFDPDDPDEDDEEGSDAP---
>PO07|6666666.125928.peg.1428
---MSAQASLERTLEATLFAAEEPLSVDALAAHLGLPDPAEVRAALAALQRHYTARGVHL
VERGGRWHFQTAPDLAHLLRREKEQVRRLSRAATEVLAIIAYHEPVSRAEIESIRGVQTS
AGTLDVLMEAGWVSPAGRREVPGRPVVYATTPEFLDHFGLASRRDLPGIDELRASGLLDP
LDEAMEAAM----RFEPDEDGDGAGEAD-ENLAD
>PO08|WP_039093529.1
------MDDLTRAVEAALFAAEAPMTTDQLAALLNGA---AVLPALHALVDDYAERGVHL
VERGGRWQFQTAPDLAHLLRRTREQPRRLSRAATEVLAIIAYHEPVSRAQIEAIRGVQTA
KGTLDVLLEAGWVRVAGRRDVPGRPVIYATTADFLSHFGLASRRDLPGIDELRAAGLLDP
VDEAFEALARGEEADEQGALEKGGES---A----
