# Supplementary material for: Investigation of the thermophilic mechanism in the genus Porphyrobacter by comparative genomic analysis
Source: BMC Genomics. 2018 May 23;19:385. doi: 10.1186/s12864-018-4789-4 (PMC5966882; doi:10.1186/s12864-018-4789-4)
Supplement: Supplementary file 1 — Alignment results of protein amino acid sequences encoded by single-copy genes found in eight Porphyrobacter strains. (ZIP 1510 kb) [file 12864_2018_4789_MOESM1_ESM.zip › Additional file 1/PO_1031.fasta]

>PO01|6666666.126375.peg.3800
--------------------MAEEEGVLTNLDTAAG-E-GPQPNGVDTSPAVGIITQYVK
DLSVENPAAPDVYQWPEPPQIDVQFNIGADPVGEGVHEVTLKLTLTASSQRGTMYIVDLA
YCGLVGMRNVPEDQAHAFLYAEAPRLLFPFARRVVADAVRDAGFPPLMVDPVDFNGLYAQ
QLAARRAEE-AAGGEPIKPVTGNA
>PO02|6666666.125937.peg.2437
MLKDDAPRATRVTDFERTAPMAEPEGVLTDLDNPGS-G-GGEANGHDTQPAIGIITQYVK
DLSVENPNAPEVFQWAEPPQIDVQFNISAERVSAEVHEVTLKLTLTATSQRGTIYIVDLA
YCGLVGMRNVPEEQAHAFLFAEGPRLIFPFARRVVADAVRDAGFPPLMVDPVDFNGLYAQ
QLAARRAEE-AAGGPPIEPVTGQA
>PO03|6666666.126357.peg.985
--------------------MADEEGILTNLDNA---G-GAKPNGADTQPAVGLITQYVK
DLSVENPNAPDVYQWNEAPQIDVQFNIGAENVGSDVHEVTLKMTLTASSQRGKVYIVDLA
FCGLVGMRNVAEDQAHAFLYAEAPRLLFPFARRVVADAVRDAGFPPLMLDPIDFNGLYVQ
RLQARRAEE-AAGGDPVAPVTGNS
>PO04|6666666.126260.peg.2172
--------------------MADEEGVLTNLDNQNA-D-TPQPNGADTMPAVGLITQYVK
DLSVENPHAPDSFQWPEPPQIDVQFNIGAEPAGQDVHEVTLKLTLTAASQRGTIYVIDLA
YCGLVGMRNVPEDQAHAFLYAEAPRLLFPFARRVVADAVRDAGFPPLLVDPVDFGGIYAQ
QLAARRAEE-AAGGDPVKPVTGNA
>PO05|6666666.126363.peg.2351
--------------------MAEDEGVLTNLDTHDA-G-GPLPNGEDTSPMVGIITQYVK
DLSVENPSAPDVFQWNEAPQIDVQFNIAAEPVADGVHEVTLKLTLTANASQGTMYIVDLA
YSGLIGMRNIPEDQGHAFLYAEAPRLLFPFARAVVASAVRDAGFPPLMVDPVDFGGIYAQ
QLAARRAEE-AAGGTPIAPVTGNA
>PO06|6666666.126376.peg.2366
--------------------MADEDGVLTNLDNAGTGG-GGKPNGADTQPAVGIITQYVK
DLSVENPNAPDVYQWTDAPQIDVQFNIGAESIGNDVHEVMLKLTLTASSQQGQAYIVDLA
YCGLVGMRNIGEEQAHAFLYAEAPRLLFPFARQVVADAVRNAGFPPLMLDPIDFNGLYVQ
RLQARRAEE-AAGGDPVAPVTGNS
>PO07|6666666.125928.peg.1905
--------------------MADEEGVLTNLDNS---G-QAQPNGADTQPAIGLLTQYVK
DLSVENPNAPNVFQWPEPPQIDVQFNIGAESIGNDVHEVMLKITITASSQRGKAYLVDLA
YCGLVGMRNLPEEQAHAFLYAEAPRLLFPFARRVVADAVRDAGFPPLMLDPVDFNGLYLQ
RLQARRAEE-AAGGEPIAPVTGKA
>PO08|WP_039097501.1
--------------------MADQGDVLTNLDNIMGGNGASGANGHDDGPIAGLVTQYVK
DLSVENPRAPESFQWTEQPQLDVQFNIAARQISDEFTEVELKITTSAKSSQGTAYMVELA
YCGLVGMRNMSDDQRHAFSYAEAPRILFPFARRVIADAVRDAGFQPLLLDPIDFQGLYLQ
QLQQQRLQAEQLAGEPAGEA----
