# Supplementary material for: Investigation of the thermophilic mechanism in the genus Porphyrobacter by comparative genomic analysis
Source: BMC Genomics. 2018 May 23;19:385. doi: 10.1186/s12864-018-4789-4 (PMC5966882; doi:10.1186/s12864-018-4789-4)
Supplement: Supplementary file 1 — Alignment results of protein amino acid sequences encoded by single-copy genes found in eight Porphyrobacter strains. (ZIP 1510 kb) [file 12864_2018_4789_MOESM1_ESM.zip › Additional file 1/PO_1032.fasta]

>PO01|6666666.126375.peg.3801
----------------MLEIVLLAMVAAFLGLRLYSVLGRRAEQEEEPVPQRFESDDVPA
IRP-AAMPAPVAQPRPA----ELEGVMPAVERALREIAAADSKFNLVQFLDGAKGAYRMI
LEAFWKGDRETLRELCDDDVYAGFTAALDAREAAGETLENTLIRIEEVRIHSAVLDGRIA
RIALLFVADIAAVTRDKDGTVIAGSLDDAIESRDVWTFSRNVGARDPNWLLDETDEG
>PO02|6666666.125937.peg.2438
MRGKRAQAPMEDRIETVLEIVLLAMVAAFLGLRLYSVLGRRAEQEEEAVPQRFDAEDKPA
MAR-PAAPAALTPSRPV----ELDGVMPAVERGLREIAAADPRFNLGQFLEGARGAYRLI
LEAFWKGDRETLRELCDEDVYTSFIAAIDAREAAGHRLDNKLIRIEEVRIQSATLDGKTA
RIALLFVADIAAVTRDADGNVIAGSLDDAIESRDVWTFSRNTLARDPNWLLDETDEG
>PO03|6666666.126357.peg.986
----------------MLEIVLLAMVAAFLGLRLYAVLGRRAEHEEESVPQRFESDDKPA
GVVHPAPATPVVAARPP----ELAGVMPAVERGIREIAAADSRFNLAQFLEGARGAYRMV
LEAFWSGDRATLRELCDDDVYEGFIAALDAREAAGETLENTLIRIEETRIHSASVDGRMA
RIAVLFVADIAAVTRDKDGNVVAGSLDDAIESRDVWTFSRNTAARDPNWLLDETDEG
>PO04|6666666.126260.peg.2171
----------------MPEIIILAMVAAFLGLRLYSVLGRRAEQEEEPVPQRFESDEKAP
VRP-AAAPAPVAPPRMV----ELEGVMPAVERALREIAAADSQFNLAQFLDGAKGAYRMI
LEAFWNADRETLRDLCDDDVYAGFTAAIDAREAAGETLANSLIRIEEVRIHSASLDGRMA
RIALLFVADIAAVTRDKDGNVIAGSLDDAIESRDVWTFSRNISSRDPNWLLDETDEG
>PO05|6666666.126363.peg.2350
----------------MLEIVLLAMVAAFLGLRLYSVLGRRAEQEEEPVVQRFDADDGPV
VRP-AAMPSPAAPPRAP----ELEGVMPAVERALREIAAADNSFNLGQFLEGAKGAYRMI
LEAFWKGDRETLRELCDDDVYAGFAGALDAREAAGETLDNTLIRIEEVRVHSAALDGRMA
RIALLFVADIAAVTRDRDGSVIAGSLDDAIESRDVWTFTRNIGARDPNWLLDETDEG
>PO06|6666666.126376.peg.2367
----------------MLEIVLLAMVAAFLGMRLYSVLGRRAEQEEESVPQRFDSDDKPA
SIARPAQTTAAVPARPI----ELDGVMPAVERGIREIASADNRFNLGQFLEGARGAYQMV
LEAFWNADRETLRELCDDDVYEGFVAAIDAREAAGETLESSLIRIEETRIHSASLDGRMA
RISVLFIADIASVTRDKDGNVIAGSLDDAIESRDVWTFARNTAARDPNWLLDETDEG
>PO07|6666666.125928.peg.1904
----------------MLEIVLLAMVAAFLGLRLYSVLGRRAEHEEESVPQRFDSEDKPA
GIPRPLPAAPVAPARSM----ELEGVMPAVERGLREIAAADSRFNIAQFLEGARGAYRMV
LEAFWKGDRETLRELCDDAVYASFIAALDAREAAGETLDNTLIRIEETRIQSASLEGRTA
RIAVLFVADIAAVTRDKSGNVIAGSLDDAVESRDVWTFSRNISSRDPNWLLDETDEG
>PO08|WP_039097500.1
------------------------MIAAFLGLRLYSVLGRRAEHEEEPVPTRFERPEGTA
PRAVPAPSQPDMARRPGEVQREIPGVSPAIEGALRQIAAADRRFDMAQFLGGARGAYRMV
LEAFWRGDREELRSLCDDDVYASFAAAIDAREAAGETLENRLVRIENVQIEGASLDGRIA
RIAVLFVADVAAVTRDRDGHVIAGSLVDAIEARDIWTFSRDVSSADPDWLLDETDEG
