# Supplementary material for: Investigation of the thermophilic mechanism in the genus Porphyrobacter by comparative genomic analysis
Source: BMC Genomics. 2018 May 23;19:385. doi: 10.1186/s12864-018-4789-4 (PMC5966882; doi:10.1186/s12864-018-4789-4)
Supplement: Supplementary file 1 — Alignment results of protein amino acid sequences encoded by single-copy genes found in eight Porphyrobacter strains. (ZIP 1510 kb) [file 12864_2018_4789_MOESM1_ESM.zip › Additional file 1/PO_1033.fasta]

>PO01|6666666.126375.peg.3803
---------MGEQAAWAHLASSVKPLPGKRRPDPPAVAKPAPVE-------TAKPAPPSK
FVKPVKTATKPSTPLREGQGVGARR-PKTAPAPPPAPAPPGLDSHWDRRVKAGRLEPDLT
LDLHGHTLDTAYDRIMAGIDQARAMNARVVLVVAGRERPVDPADRMAKRGAIRAKLLDWL
AASRHADAITAVRRAHIRHGGEGALYLILRRR-
>PO02|6666666.125937.peg.2440
------------------------------------------------------------
------------------MPAPKRRSPASPRAPAAELAATGLDSHWERRLRDGRIVPDLT
LDLHGYGLDAAHARVMDALDQARSMGARVVLVVAGRARPVDPADRLSARGAIRAVLLDWL
AASRHAAAIAAVRRAHLRHGGEGALYLILKRQ-
>PO03|6666666.126357.peg.988
------------------------------------------------------------
----------------------------MSPPPPPPAIPGGLDSHWERRMKGGRIVPDLT
LDLHGHTLDAAYDRIMAGLDQARAMDARVVLIIAGRERPVDPADRSSTRGAIRAKLLDWL
AASRHASTIAAVRRAHVRHGGDGALYLILKRRS
>PO04|6666666.126260.peg.2169
-MKAPRGLTAGEQTAWAHLASSVKPLPGKKRPAPPALAKAGIAEPA-----KATPAPPGK
FVKPAKPAPRPLI--------------AKPPAAPPPPRAPGLDSHWDRRMKAGRLEPDLT
LDLHGHTLNTAYDRIMTALDQARAMQARVVLVVAGRERPVDPADRMAKRGAIRAKLLDWL
AASRHADAITAVRRAHIRHGGEGALYLILKRRG
>PO05|6666666.126363.peg.2348
-MRAPRGLSAGEQAAWAHLAASVKPLPGKKRPVAPAKSEAGAPLPSAA-TGKPAPAPPGK
FVKPVKPVRPM-------GSHPVKR-APSSPSPAKASADAGLDSHWDRRVKGGRLEPDLT
LDLHGDTLDTAYDRIMSALDQARSMRARVVLVVAGRERPVDPADRSHKRGAIRAKLLDWL
AASRHGDAITAVRRAHVRHGGEGALYLILKRG-
>PO06|6666666.126376.peg.2369
-MKLPRGLSAGEQAAWAHLARSVTPLPGRASPQPDPKPKATPPAPPKAVLAAVVAAKPAA
MRQPRRA-----------------P-PPPPPPPPPPPVADALDSHWDRRMKGGRIAPDLT
LDLHGHTLDTAYDRIMAGLDQARAMNARVVLVIAGRARPVDPADRMARRGAIRAKLLDWL
AASRHAGAIAAVRKAHVSHGGEGALYLVLKRPR
>PO07|6666666.125928.peg.1902
-MRPPRGLTVSEQAAWAHLAASVKPLPDKKLPVPPRKAEADQPKVGGGVSKIAVPAPPAK
FFKPA---------------------KPANKAPPPPAIPGALDSHWERRMKAGRIDPDLT
LDLHGHTLDSAYERIMAGLDQARMMGARVVLVIAGRERPVDPADRMDRRGAIRAKLIDWL
AASRHSGSIAAVRRAHIRHGGEGALYLILKRRG
>PO08|WP_039096687.1
MPRPPRGLSADEQALWSRLARSVTPLPGRALPPEPAPAAAPPPVPAKAARKP------AA
RVIPAPP-------------------QPDKGRVPPLAQQVGLDSSWERRLAKAAIAPDFT
IDLHGHTLDQAYDRLHLGLGQARVMGARLVLLVTGRPRPVEAADRGTRRGAIRAKVLDWL
AAGPHASDVVAIRAAHRRHGGDGALYLVLRRSR
