# Supplementary material for: Investigation of the thermophilic mechanism in the genus Porphyrobacter by comparative genomic analysis
Source: BMC Genomics. 2018 May 23;19:385. doi: 10.1186/s12864-018-4789-4 (PMC5966882; doi:10.1186/s12864-018-4789-4)
Supplement: Supplementary file 1 — Alignment results of protein amino acid sequences encoded by single-copy genes found in eight Porphyrobacter strains. (ZIP 1510 kb) [file 12864_2018_4789_MOESM1_ESM.zip › Additional file 1/PO_1034.fasta]

>PO01|6666666.126375.peg.381
MGSLSLVHWLIVLLVVLILFGRGRISEMMGDFGKGISSFKKGLNETDEQVAKAARIEPPA
APVET-PAPAP--VEKTDSTGA------------------------
>PO02|6666666.125937.peg.1557
-MNIGIWQILIIALVVLVLFGRGRISEMMGDFGKGIASFKKGMNEGEEVAPK-PRIEPPA
AAPTAAE-PEM--ADKRDSTGA------------------------
>PO04|6666666.126260.peg.925
-MQPGIWQILIIALVVLVLFGRGRISEMMGDFGKGISSFKKGMSETQDPPAK-GQIEPPA
ADPAPTAAPAPTTLDKSDTPGA------------------------
>PO05|6666666.126363.peg.1141
MGIGSLWHWIIVLLIVLVLFGRGRISEMMGDFGKGISSFKKGLNETEDTAAKTVRIEPPV
APVAPVEAPAP--VATPATVAAPAPAPAPAPAPAPVPGDKPDTTGV
>PO06|6666666.126376.peg.960
-MNIGIWQILILALVVLVLFGRGRISEMMGDFGKGISSFKKGMSEADEPASK-ARIEPPA
SGPGSAETPAP--AEKNDTTGA------------------------
>PO07|6666666.125928.peg.1427
MGFSSIWHWVIVLLIVLILFGRGRIAEMMGDFGKGIASFKKGLNETEETAANVARIEPPA
AAPAPAETPAP--AEKTDTTG------------------------A
>PO08|WP_039093530.1
-MSLGPFQILIIALVILVLFGRGRISEMMGDFGKGVKSFKQGLNEEDA------RTDPPA
APQR-IEGPVPVT--RTATSDDAVIDAQPV-DKTPV----------
>PO03|6666666.126357.peg.2718
-MNIGIWQILIVALVVLVLFGRGRISEMMGDFGKGISSFKKGMNEADEPASK-GRIEPPA
TPAAPAETPSV--ADKNETSGN------------------------
