# Supplementary material for: Investigation of the thermophilic mechanism in the genus Porphyrobacter by comparative genomic analysis
Source: BMC Genomics. 2018 May 23;19:385. doi: 10.1186/s12864-018-4789-4 (PMC5966882; doi:10.1186/s12864-018-4789-4)
Supplement: Supplementary file 1 — Alignment results of protein amino acid sequences encoded by single-copy genes found in eight Porphyrobacter strains. (ZIP 1510 kb) [file 12864_2018_4789_MOESM1_ESM.zip › Additional file 1/PO_1035.fasta]

>PO01|6666666.126375.peg.382
MFDVGAGELLVILIVAVVVIGPKDLPLAMRTAGRWIGKMRRISAHFRSGIDAMVREAELE
EMEKKWKAQNEEIMRRSAALTEAEAG----APVMTGPPPVETAPAVT-S------PAEPP
AADTPPVEPAA--EPLAQLPLPEPAPKGSSADV-----------
>PO02|6666666.125937.peg.1556
MFDIGAAELLVIIIVAVIVIGPKDLPLAMRTAGRWIGRMRRISAHFRAGVDAMVREAELE
EMEKRWKAQNEEIMRRSAALTEAEAG----APVMTGPPPIDKAPAAPAP------GD-AS
ASAAPAPAA----PPAPTPPSPAP------------TPRDSGDV
>PO03|6666666.126357.peg.2717
MFDIGAAELLVIIVVAVIVIGPKDLPLAMRTAGRWIGKARRVSAHFRSGIDTMVREAELE
DMEKKWKAQNEEIMRRSAALTEAEEG----APVMTGPPPVEAAPSADKD------DV---
-----------------------------------SAPKGGGDV
>PO04|6666666.126260.peg.926
MFDLGIGELLVILIVAVVAIGPKDLPLAMRTAGRWIGKIRRVSAHFRSGIDAMVREAELE
DMEKKWKAQNEEIMRRSAALTEAEAG----APVMTGPPPVEKLSPPESP------P--PP
A-AEPPATAPDTDEAQPQLP----------------LAKGNGDV
>PO05|6666666.126363.peg.1140
MFDIGAGELLVILIVAVVVIGPKDLPLAMRTAGRWIGKMRRVSAHFRSGIDAMVREAELE
EMEKKWKAQNEEIMRRSAALTEAEAG----APVMTGPPPVAQGQTSAPM------NAQAS
ATDTPPVEALA--EPLAQLPLPDPEPAPAQAPANGSAPKGNSDV
>PO06|6666666.126376.peg.961
MFDIGAAELLVIIIVAVIVIGPKDLPLAMRTAGRWIGKARRVSAHFRSGIDTMVREAELE
DMEKKWKAQNEEIMRRSSALTEAEAKSATDTPVMTGPPAADMPPADAP-------DAKPS
ATGEP-------------------------------APKGSPDV
>PO07|6666666.125928.peg.1426
MFDIGIGELLVILIVAVVVIGPKDLPLAMRTAGRWIGRLRRISAHFRSGIDAMVREAELE
EMEKKWKAQNEEIMRRSAALTEAEAG----APVMTGPPALPAETQQSAG------P--AP
GADT---------------------------------PKGAADV
>PO08|WP_052207812.1
MLDIGATELLLIVVVAVVVIGPKDLPLALRTAGKWIGQMRRLSNHFRAGLDAMIRESEMA
EMEKKWRDQNEKIMQAQAGGATAETAALPDATAPAAP-PVQAEPIMSDPAEAPPAPAEPA
VIAPPPVPAPATAEPAHSPAL-------------AEEPRA----
