# Supplementary material for: Investigation of the thermophilic mechanism in the genus Porphyrobacter by comparative genomic analysis
Source: BMC Genomics. 2018 May 23;19:385. doi: 10.1186/s12864-018-4789-4 (PMC5966882; doi:10.1186/s12864-018-4789-4)
Supplement: Supplementary file 1 — Alignment results of protein amino acid sequences encoded by single-copy genes found in eight Porphyrobacter strains. (ZIP 1510 kb) [file 12864_2018_4789_MOESM1_ESM.zip › Additional file 1/PO_1036.fasta]

>PO01|6666666.126375.peg.383
-----MFKIEDLDETRAPLLDHLIELRTRIVRALMALGVGFAICLYFADEILGILVFPLK
QAFPNGQGQLIFTKLPEVFFVELKVALFAGFFVSFPIIANQMWAFIAPGLYAREKKAFLP
FLLATPVLFTAGASLAYFLVMPTAFKFFLGFGGTAGGLKVEALPSAGEYLNLVMQFILGF
GVTFLLPVLLLLLHRAGIVSREQMVAARRYVIVGIFVIAAIVTPPDPGSQIILAVPLLLL
FEASLVLMKLQEKAVAADKLAREAEEAAERAAAE------
>PO02|6666666.125937.peg.1555
-----MFEIKDLDETRAPLIDHLIELRTRIIRSLLALAVGFGVCLYFADEILGFLVWPLK
QAFPEGQGQLIFTRLPEVFFVELKVALFAGFMVSFPVIANQLWAFVAPGLYAREKRAFLP
FLIATPVLFTAGAALAYFVVMPTAFRFFLGFGGEAGGLTVEALPSAGDYLGLVMQFILAF
GLTFLLPVLLLLLHRAGIITRAQMAGARRYVIVAIFALAAVVTPPDPGSQIILAVPLLLL
FEASLLLMRLQEKAVEADRAARAAETAPAGEGAGEGAAAE
>PO03|6666666.126357.peg.2716
-----MFEIEDLDETRAPLLDHLIELRTRIIRSLLALAVGFGACFYFADEILGFLVLPLK
QAFPQGEGQLIFTKLPEVFFVELKVALFAGFMVSFPVIANQLWAFVAPGLYAREKRAFLP
FLIATPVLFLGGAALAYFVVMPTAFRFFLGFGGEAGGLQVQALPSAGEYLGLVMQFILAF
GMTFLLPVLLLLLHRAGIITRAQMAGARRYVIVGIFAVAAIVTPPDPGSQVILALPLLLL
FEISLLLMRLQERKVEAERAADKAEQVAAE----------
>PO04|6666666.126260.peg.927
-----MFKINDLDETRAPLLDHLIELRTRVIRALLALGVGFGVCLYFADEILGMLVWPLK
QAFPNGEGQLIFTKLPEVFFVELKVALFAGFMVSFPVIANQLWAFVAPGLYAREKKAFLP
FLLATPVLFGAGAALAYFVVMPIAFTFFLGFGGEAGGMKLEALPSAGEYLNLVMQFILAF
GLTFLLPVLLLLLHRAGIITRAQMSAARRYVIVAIFVIAAVVTPPDPGSQVILALPLWLL
FEGALVMMRFQEKAVEADKAAREAEEAAERAAAE------
>PO05|6666666.126363.peg.1139
-----MFKIADLDESRAPLLDHLIELRTRIVRALLALGVGFAICLYFADDILGLLVRPLK
QAFPDGQGQLIFTKLPEVFFVELKVALFAGFMVSFPVIANQLWAFVAPGLYAREKKAFLP
FLFATPVLFTAGASLAYFIVMPTAFKFFLGFGGEAGGLQVQALPSAGEYLNLVMQFILGF
GVTFLLPVLLLLLHRAGIVSRAQMVAARRYVIVAIFVIAAVVTPPDPGSQIILALPLWLL
FEASLVLMRLQEGAVAADKAAREAEEAAAAAAAE------
>PO06|6666666.126376.peg.962
-----MFEIDDLDESRAPLLDHLIELRARIIRSLLALAIGFGVCFYFADEILGFLVSPLK
QAFPDGEGQLIFTKLPEVFFVELKVGLFAGFMISFPLIANQLWAFVAPGLYAREKKAFLP
FLIATPVLFLGGAALAYFVVMPTAFAFFLGFGGEAGGMQVQALPSAGEYLSLVMQFILAF
GLTFLLPVLLLLLHRAGIITRAQLAGARRYVIVGIFATSAIVTPPDPGSQVILALPLLLL
FEISLLLMRLQERKVEAERAADKAEQAAAE----------
>PO07|6666666.125928.peg.1425
-----MFEIKDLDETRAPLLDHLIELRTRVIRALLALGIGFAVCLYFADEILGILVWPLK
QAFPAGQGQLIFTKLPEVFFVELKVALFAGFMVSFPVIANQLWAFVAPGLYAREKKAFLP
FLIATPVLFSAGAALAYFVVMPVAFTFFLGFGGETGGLAVQALPSAGDYLSLVMQFILAF
GLTFLLPVLLLLLHRAGLITRDQMVAARRYVIVGIFIIAAIVTPPDPGSQIILAVPLWLL
FEGSLLLMRLQEKAVAADKAAQAAQAAAKPDAAE------
>PO08|WP_039093531.1
MKPLKPFSLADIDDTQAPLLDHLIELRSRLLRAIMALAVSFAVCMYFAEDIFALLVRPLA
YAFPDGEGRLVYTKLYEAFFVEIKVGLFAAFFVSFPIIANQLWAFIAPGLYAKEKKAFLP
FLIATPVLFAMGASLAYFVVMPTAFRWFLGFQGVTSGLQQEALPAMGDYLDLVMRFILAF
GISFLLPVLLMLLNRAGLVTRSQLVTSRRYIIVGITIVAAVITPPDVVSQLMLAIPLWIL
FEATMVLMKIYEKRDAAERAAREAEAVLDEAPAE------
