# Supplementary material for: Investigation of the thermophilic mechanism in the genus Porphyrobacter by comparative genomic analysis
Source: BMC Genomics. 2018 May 23;19:385. doi: 10.1186/s12864-018-4789-4 (PMC5966882; doi:10.1186/s12864-018-4789-4)
Supplement: Supplementary file 1 — Alignment results of protein amino acid sequences encoded by single-copy genes found in eight Porphyrobacter strains. (ZIP 1510 kb) [file 12864_2018_4789_MOESM1_ESM.zip › Additional file 1/PO_1037.fasta]

>PO01|6666666.126375.peg.384
--MRFVS----ALLAASSLALAAPAFADTLVDNVDGVTIDAEGKVKRFSGLVFDDDGKIT
AVLDRSDKRP-QTDYRLDGEGRVMLPGMIDAHVHVMDTGFAALTLDLSGTTSLEDALAKI
KAFAEANPGRPWIIGRGWNQEKWGLGRFPTAAELDAVVSDRPVWLERADNHAQWANTLAI
EAAGITAKTPDPAGGKIIRDAKG-APAGVFVDNAVQLVGKVVPAPRPEDRDLALAKAQEV
LLAKGVTAVADMGTKPADWTAFRRAGDEGRLQIRIMSYADSVETLELMAGPEPTGWLYKD
HLRMGGIKLFLDGALGSRGASLKAPYADDHGTRGLPLLSPSQLRNLMSRAAMDNFQTAVH
AIGDAANAEVLAAIEELSESYKGDRRWRIEHAQIVDPADIARLGQHGVIASMQPLHQTSD
RLMAEARLGPDRLAGAYPWRSVLKVGGRLAFGSDSPVEPADPWAGMAAAISRTDAKGEPF
GGWFPQETVSREQALAGFTADAAYAGFAEGRFGRLLPGERADFLIVDRDPLFASPEALRE
MKVLQVWVGGVKVR-------------
>PO02|6666666.125937.peg.1554
MLPILFRPLVALAAAAGALALASPAAADTLVDNVDGITIDAEGKVRRFTGLVYDDEGRIL
AVLARGDKRP-RTDYRIDGQGRVLLPGMIDAHVHVMDIGFAALTLDLSDTSSLEEALARI
KAFAEANPARPWILGRGWNQEKWGLGRFPTAVELDAVVPDRPVWLERADNHANWANSMAI
AAAGITAKTPDPAGGRIVRDASG-APAGVFIDNAIQLVSKVVPQPRPQERDLAFAAAQDA
LLARGVTAVADMGTTLADWSTYRRAGDAGRLRLRIMAYARDFDTLELAAGAEPTGWLYDD
RLRMGGIKLFVDGALGSRGALLKTPYADEPAARGLALLTPAQLRNLMSRAAMAGFQTAVH
AIGDAANGEVLGAIEELSETYAGDRRWRIEHAQVIDVADLPRLGAHGVIASMQPLHQTSD
RTMAEARLGPGRLGGAYAWRSVLAARGRLAFGSDAPVEPADPWAGIAAAISRTDAEGEPF
GGWFPQQAVSREQALAAFTADAAFAGFAEGRFGRLIPGERADFILVDRDPLLAAVDEIRA
TRVLGVWIGGVKVRGE-----------
>PO03|6666666.126357.peg.2715
MLRLTLR----AVLATSLLALAAPALADTLVDNVDGVTIDAEGKVLRFTGLVFDDDGKVV
QVLARGEERP-RVDYRLDGEGRVMLPGMIDAHVHVMDIGFAALTLDLSDTTSLEDALARI
RTFAGENPGRPWILGRGWNQEKWGLGRFPTAAELDAVVADRPVWLERADNHAKWANSLAI
QTAGVTAKTPDPAGGKVIRDARG-NPSGVFVDKAMALIEEVVPPPRPEDRDLAFAKAQEV
LLGYGVTAVADMGTEMADWTTFRRAGDAGRLQIRIMAYADGFETLELVAGSGPSRWLYDD
RLRMGGIKLYLDGALGSRGASLKEPYHDDPGAKGLPLLTPAQLRNLMSRAAMDNFQTAVH
AIGDAANAEVLAAVEELAETYDGDRRWRIEHAQIVDPADLPLLGKHGVIASMQPLHQTSD
RLMAEVRLGPDRLEGAYPWRSVLKVGGRLAFGSDAPVEPADPFAGMAAAISRTDAKGEPF
GGWLPQETVSRETALAGFTADAAFAGFAEGRFGRLVPGERADFLLVDRDPLFASPDEIRQ
TKIMQVWIGGVRVRGE-----------
>PO04|6666666.126260.peg.928
MLLTLAR----SLAAVSALALAAPALADTLVDNVDGLTIDDSGAVKRFTGLVFDDDGKVT
TLLARGEARP-RTDFLIDGEGRVMIPGMIDAHVHVMDIGFGALTLDLSDTTSLEDALAKI
KAFAEENPGRPWILGRGWNQEKWGLGRFPTAAELDSVVGDRPVWLERADNHANWGNTLAI
TTAGVTAKTADPAGGKIIRDSKG-APAGVFVDYAVQLVGKVVPPPRPEDRDLAFIKAQEV
LLKYGVTAVADMGTELVDWNTFRRAGDAGRLQIRIMAYADSFETLDTVAGPEPTVWLYDD
RLRMGGIKLYLDGALGSRGATLKAPYHDDPGAKGLPLLSPAQLRNLMSRAAMDNFQTAVH
AIGDAANNEVLGAVEELSETYKGDRRWRIEHAQIIDPVDIARMGQNGVIASMQPLHQTSD
RLMAEARLGPDRLEGAYPWRSVLNAGGRLAFGSDAPVEPADPFAGMAAAISRTDAQGQPF
GGWFPQEAVSRETALAGFTSDAAYAGFAEGRFGRLLPGERADFLLVDRDPLLASPDALRQ
TKVIGVWIGGVKVKGE-----------
>PO05|6666666.126363.peg.1138
MRPSLFS----ALAAVSALALCAPAFADTLIDNVDGVTIDQGGKVKRFNAIVFDEAGTIT
MVLERGDKRP-KVDYRLDGEGRVMVPGMIDAHVHVMDMGFAALTLDLSDTTSLENALAKI
KAFAEANPGRPWILGRGWNQEKWGLGRFPTAAELDSVVADRPVWLERADNHANWANSLAI
QTAGVTAKTADPAGGKVIRDAKG-APAGVFVDNAIALVAKVVPAPRPEDRDLALAKAQEV
LLAKGVTAVADMGTKPADWTAFRRAGDEGRLAIRIMSYADSVETLELMAGPEPTGWLYND
RLRMGGIKLFLDGALGSRGASLKAPYADDHGTRGLALLSASQLRNLMSRAAMDNFQTAVH
AIGDAANAEVLAAIAELSESYKGDRRWRIEHAQILDPADIARMGQHGVIASMQPLHQTSD
RLMAEARLGPDRLAGAYPWRSVMVAGSKLAFGSDAPVEPADPWAGMAAAISRTDAAGEPF
GGWFPQQTVSREAALAGFTADAAYAGFADGRFGRLIPGERADFLLIDRDPLFAAPEALRE
TKVLQVWIGGVRVRGD-----------
>PO06|6666666.126376.peg.963
MLRFTFR----ALAATSLLALTAPALADTLVDNVDGVTIDGEGKVLRFTGLVFDDDGKVT
QVLARGDERP-RVDYRLDGEGRVMIPGMIDAHVHVGQIGFAAMTLDLSDTNSLDEALQKI
AQFANDNPGRPWILGRGWNQEKWGLGRFPTAAELDAVVSDRPVLLDRADGHAAWANSLAM
EQAGVTAATKAPAGGRIIRDAAG-KLTGVFVDSAIGLVGKSVPDPRPADYDRALALAQER
LIANGVTAVGDMAVSMHEWHAYRRAADLGQLRIRVMAYANSPELMELVGGTGPTPWLYDD
RLRLNGIKLYVDGALGSRGAALKEPYADEPGTSGLALTKPAQLRNLMSRAAMGNFQTAIH
AIGDAANADVLNAIEELSETYTGDRRWRIEHAQIIDPADIPRLGQHGVIASMQPLHQTSD
RTMAEARLGPDRLDGAYPWRSIIQAGGRLAFGSDAPVEPADPFAGMAAAISRTDADGEPF
GGWFPQETVSREAALAGFTSDAAFAGFAEGRFGRLMPGERADFLLVDRDPLLVSPDDIRQ
TKIIGVWIGGIKVSGE-----------
>PO07|6666666.125928.peg.1424
-MPRTFA----FALVASALALAAPALADTLIDNVDGVTINAEGKVQRFTGLVFDKDGKVT
ALLERGEPRP-QVDYRLDAKGKVMLPGMIDAHVHVMGIGFGKLTLDLSDSVSLEDALAKI
KTFAEESPGRPWILGRGWNQEKWGLGRFPTAAELDAVVADRPVWLERVDGHAAWGNSLAL
QTAGVSAKTPDPAGGKIIRDARG-APAGVFIDKATQLVEKVIPAPRPEDRDLAFVKAQEV
LLGYGVTAVADMGTTLADWNTFRRAGDEGRLRIRIMAYADGFETLETVAGPAPTVWLYED
RLRMGGIKLYLDGALGSRGAALKAPYHDDPGTKGLPLLSPSQLRNLMSRAAMDNFQTAVH
AIGDAANAEVLAAIEELSESYKGDRRWRIEHAQIVDPADLPRLGRHGIIASMQPLHQTSD
RLMAEARLGPDRLDGAYPWRSVMTVGGRLAFGSDAPVEPADPWAGIAAAISRTDAKGEPF
GGWFPQETVSREGALAAFTADAAFAGFAEGRFGRLVPGERADFLLVDRDPLLASPDEIRQ
TKVIEVWIGGVKVTGE-----------
>PO08|WP_039095778.1
MKRV------LLAAAALLCATAVPALADTLVDNINGISVDREGTVTRFRGMVIDDQGKIT
QLLQRRDKAPERVEFREDGRGRTVIPGLIDGHLHLMGLGLAQLTLDLSDTDSLQEALDKL
AAYAAANPDQPWLIGRGWNQERWGLGRFPTAAELDAVVGDRPVWLKRADDHAGWANSVAL
AAAGITAESPDPAGGRIERAAGGRAPAGVLVDAATALVDAQVPTPRPSDRDLALYEAQRV
LLRNGVTAVADMGTSVDDWMTLRRAGDAGRLDIRVMAYAANVDAMVLIGGPAPTLWLYDD
RLRLNGIKLFLDGALGSRGALLNAPYADDPANRGIPLLDGTQLRNLMSRAAMDDFQVAIH
AIGDRANREALDAIAELSGDYDGDRRWRIEHAQVVDPADITRFGQHGTIASVQPQHQPSD
RQMAEARLGPQRLAGAYAWRSMLAAGAPLAFGSDAPVEPPLPFMGIAAAISRTGADGQPF
GGWQPQEAINREQALAAYTAGAAYAGFAERRFGQLAEGQRADFVVIDRDPLMASPEEIRQ
IRVLETWINGRKVFGGEEARAADAPGR
