# Supplementary material for: Investigation of the thermophilic mechanism in the genus Porphyrobacter by comparative genomic analysis
Source: BMC Genomics. 2018 May 23;19:385. doi: 10.1186/s12864-018-4789-4 (PMC5966882; doi:10.1186/s12864-018-4789-4)
Supplement: Supplementary file 1 — Alignment results of protein amino acid sequences encoded by single-copy genes found in eight Porphyrobacter strains. (ZIP 1510 kb) [file 12864_2018_4789_MOESM1_ESM.zip › Additional file 1/PO_1038.fasta]

>PO01|6666666.126375.peg.3843
------------------------------------------------------MIARFP
DLGRRMAGLALGVLAA-LSLSAPAFAQSQDLETFDPDSYN------QQSGG-----IDAD
LATPQAPPANAPA---EAPPAEATVDATFGDYAAPPAAETAPPVATTT--TTTT-PVATA
ETYGEDDLIGAAEGVFGKGAEGLAKLIEDLLKKQGEPNGYIVGREAGGAFIVGARYGSGT
LHHKVEGEQKVYWTGPSIGFDAGANAGNTFVLVYNLYDTEDLFKRFPAGEGQAYFVGGLT
ASYLRRGDVVLIPIRVGAGLRLGINAGYMKFSKEQKWVPF
>PO02|6666666.125937.peg.2764
---------------------------------------------------MIAVIAATF
RFLLRRAALLLAAL-A-ALLAAPALA--QQLETFDPDQAYQAGD---AAGG-----IDAD
LATPPSTSAAPSAPTPAPVPDDPRFDEEFTAFAADPTIAPPAA-----ASPAQPSAAEAQ
STYGADDLIGAAEGLFGKGAEGLAKLIEDLLKKQGRPNAYIVGREAGGAFIFGARYGSGT
LHHKVEGTRQVYWTGPSLGFDVGANAANTFVLVYNLYDSEELFKRFPAGEGQAYFVGGLH
ASYLRRGDIVLIPIRVGAGLRLGINAGYMKFSRKQRWSPF
>PO03|6666666.126357.peg.1027
------------------------------------------------------------
------------MLVA-LALAAPAAA--QQLESFDPDQAYDAPQASDASGS-----IDGD
LMVSEAQPP---AVDSQ---ASSSFEQDFGGVTADPAQQ-TPEAV---DSEVAPATADMG
ATYGEDDLIGAAEGVFGKGAEGLARMIEDLLEKQGKPNAYIVGREAGGAFIVGARYGSGT
LHHKIEGEKKVYWTGPSIGFDAGANAANTFVLVYNLYDTEDLYKRFPAGEGQAYFIGGLH
ASYLRWGDVVLIPIRMGAGIRLGVNAGYMKFSKKQRWLPF
>PO04|6666666.126260.peg.377
---------------------------------------------------MSFMTARFS
HMGRRLAALALPVLAA-LALTAPAAA--QDLQTFDPDAAYDQQSGAAPSGE-----IDAD
LAGPQTAPPVA------PQPAEPTFDSTFDDYDVAPADATAPLPADTA--PVTPAATTQG
ATYAEDDLIGAAEGVFGKGAEGLAKLIQDLLKDQGEPNGYIVGREAGGAFIFGARYGSGT
LHHKIEGQQQVYWTGPSVGFDAGANAANTFVLVYNLHDTEELFKRFPAGEGQAYFVGGLN
ASYMRRGDVVLIPIRVGAGLRLGVNAGYMKFSKQQRWLPF
>PO05|6666666.126363.peg.2340
--------------------------------------------MRM-KTARNSDLAGKQ
GLGRRLAGMALGALAV-LSLGTPGMAQSRDLETLDPDAYA------QSSGG-----IDAD
LATPQAPPAQPQY--TPAPDNEPSVDATFGDYAAPPADATPA-----A--PIAT-PAATS
ETYGEDDLIGAAEGVFGKGAEGLAKLIEDLLKNQGEPNGYIVGREASGAFIVGARYGSGT
LHHKVEGEQRVYWTGPSIGFDAGANAGNTFVLVYNLYDTQDLFKRFPAGEGQAYFVGGLT
ASYLRRGDVVLIPIRVGAGLRLGVNAGYMKFTREQTWMPF
>PO06|6666666.126376.peg.2630
---------------------------------------------------MTGLYGQTA
TCCRQLGRIVAGLLAM-LALAGPAAA--QELERFDPDQAFTAQQA--EAGS-----IDGD
LIAPEGQPAPAPAPDPA---PSPAFEESFGDYAAAPAVPATSEPA---APQAAPAATPVD
GTYAEDDLIGAAEGVFGKGAEGVARMIEDLLEKQGKPNAYIVGREAGGAFIVGARYGSGT
LHHKIEGTQQVYWTGPSIGFDAGANAANTFVLVYNLYDSEDLFKRFPAGEGQAYFVGGLH
ASYLRWGDVVLIPIRMGAGLRLGVNAGYMKFSKKQRWLPF
>PO07|6666666.125928.peg.1883
MHGQVGTARRNSDSLRRYGDCTGRESGFSSIVAQLQASANADGQADMKDGNMTGNIGHTF
HWPRRFAGMAAGLIAM-LALAAPSAA--QELERFDPDAAYSAQES-AQHNS-----IDGD
LIAPEARQAP---PSPA---SDPAFDEQFGEYHAAPTAPAAPAYANTPPPAVVSNTDSAA
STYGEDDLIGAAEGLFGKGAEGLARMIEDLLEKQGKPNAYIVGREAGGAFIVGARYGSGT
LHHKVEGTRPVYWTGPSIGFDAGANAANTFVLVYNLHDSEDLFKRFPAGEGQAYFVGGLH
ASYLRWGDVVLIPIRMGAGLRLGVNAGYMKFSKKQRWLPF
>PO08|WP_039097575.1
--------------------------------------------MGVSGKPMTAQMFARG
RFGAALL--ALAALVAAPLASLPAAA--QGVTTIDPDAAIDGDLNGSPPATQDYPTYNGE
LAPADGISSP-----PPPVEQAPAVTSPYASEAA------------TQAAVNPQVAGAQG
DTYQEDDLIGAAEGLFGKGAEGLARLIQDILSKQGEPNAYVVGREASAAFIVGARYGSGT
LFHKVEGQKTVYWTGPSVGFDAGANAGNTFVLVYNLFDSEELYSRFPAGEGQVYLAGGFT
ASYLRKGNVVLIPIRVGAGLRLGVNVGYMKFTRDQTWMPF
