# Supplementary material for: Investigation of the thermophilic mechanism in the genus Porphyrobacter by comparative genomic analysis
Source: BMC Genomics. 2018 May 23;19:385. doi: 10.1186/s12864-018-4789-4 (PMC5966882; doi:10.1186/s12864-018-4789-4)
Supplement: Supplementary file 1 — Alignment results of protein amino acid sequences encoded by single-copy genes found in eight Porphyrobacter strains. (ZIP 1510 kb) [file 12864_2018_4789_MOESM1_ESM.zip › Additional file 1/PO_1039.fasta]

>PO01|6666666.126375.peg.3844
---------MRSRMLERLSQQAPDALLALIRLHAADPREDKIDLGVGVYRTEDGATPVFA
AIKAAEQVLLDTQESKSYLGPEGDMGFVNALMPYVFGAGDPTFGGRIQGMQTPGGTGAVR
LALGMAQKAGVKRVHMGVPSWPNHAQILADLGMELAAFDHAKADGTADLDAVLAAINGAA
ADEAVLLHACCHNPTGIDYTADQWAAIADAFAASGTFPIIDAAYQGLGHGMEEDAAGMRG
VLAKVPEAFIAYSCDKNFGQYRDRVGAFYVLAAEAGALDTAFSNANALARAAWSMPPDHG
GAAVRIVLRDAGMTKQWLAELDTMRARMRQVRDALAAAGSAGRIDLTPLGHQNGLFSMLP
VTKEEVAQLREDHGIYMAASGRINIAGLTPGNLPKFIAALAAVAQ
>PO02|6666666.125937.peg.2763
------------MMLDRLTPQAPDALLALIRLHNADPRPEKIDLGVGVYRTEEGTTPVFA
AVKAAEAQLLAEQDSKSYLGPEGDMGFVHALMPHIFGA-DPTMGGRISGMQTPGGTGAVR
LALALAQKAGVRRVHMGVPSWPNHAQILADLGMELAPFDHARADGSADVDALLAAIRGAG
PNEAVLLHACCHNPTGIDYTADQWAAIAAALAESGTFPIIDAAYQGLGQGMEEDAAGLRA
VLAAVPEAFIAYSCDKNFGQYRDRVGAFYIMAGEPGALETAFSNANALARAAWSMPPDHG
GAVVRIILRDPDLTAQWLAEVDAMRARMREVRAALAAAGRAGRIDLAPLGSQNGLFAMLP
VTKEEVAQLREEHAIYMAASGRINIAGLTSTNLPRFIAALAAVAA
>PO03|6666666.126357.peg.1028
MRCTRLRAIAQTMMLDRLSPQAPDALLALIRLHDADPRDDKIDLGVGVYRTEDGNTPVFA
AVKAAEQRLVQEQDSKSYLGPEGDMGFVNALMPHIFGA-DPTMGGRISGMQTPGGTGAVR
LALALAQKAGVKRVHMGVPSWPNHAQILADLGLELVPFDHASPDGTANLEAVLDAIVNAG
VEDAVLLHGCCHNPTGIDYTADQWEQIAEALAQSGTFPIIDSAYQGLGQGLEADAAGLRS
VLAKVPEAFIAYSCDKNFGQYRDRVGAFYILGQDSKALETAFSNANALARACWSMPPDHG
GAVVRLILRDPELTAMWMAELDDMRGRMRGVRDALAAAGSAGRIDLTPLGTQNGLFAMLP
VTKEEVAQLREGHGIYMAASGRINIAGLTMGNLPKFIAALAAVAH
>PO04|6666666.126260.peg.378
--------MSRGMMLDRLSPQAPDALLALIRLHAADAREDKIDLGVGVYRTEDGATPVFA
AIKAAEQALLDSQTSKSYLGPEGDMGFVNALMPYIFGAGDPTMGGRISGMQTPGGTGAVR
LALALAQKAGAKRIHMGVPSWPNHAQILADLGMELVPFDHANHDGTANLDAVLAAINGAA
DDEAVLLHACCHNPTGIDYTADQWAAIAEAFAASGTFPIIDSAYQGLGHGMEEDAAGMRS
VLAAVPEAFVAYSCDKNFGQYRDRVGAFYVMARESSALDTAFSNANALARAAWSMPPDHG
GAAVRIILRDPDMTAQWQDELDTMRARMREVRDALAAAGTAGRVDLTPLGTQNGLFSMLP
ITKDEVATLREEHGIYMAASGRINIAGLTQANLPKFIAALGAVAV
>PO05|6666666.126363.peg.2339
---------MRAGMLDRLSPQAPDALLALIRLHAADPREDKIDLGVGVYRTEDGATPVFA
AIKAAEQALVDSQESKSYLGPEGDMGFVNALMPYIFGK-DATMGGRIQGMQTPGGTGAVR
LALALAQKAGVTRVHMGVPSWPNHAQILADLGMELAPFDHAKADGTADLDAVLAAINGAG
AGEAVLLHACCHNPTGIDYTADQWAAIADAFAASGTFPIIDAAYQGLGAGMEEDAAGMRG
VLAKVPEAFVAYSCDKNFGQYRDRVGAFYVLAGEKGALDTAFSNANALARAAWSMPPDHG
GAAVRIILRDADMTKQWLAELDDMRARMRGVRDALAKAGRAGRIDLAPLGHQNGLFSMLP
VTKDEVAALREDHGIYMAASGRINIAGLTHANLPKFIAALAAVAV
>PO06|6666666.126376.peg.2631
--MRLCPRHGRAMMLDRLSPQAPDALLALIRLYSEDSREDKIDLGVGVYRTDDGDTPVFA
AIKSAEQQLVDEQDSKSYLGPEGDMGFVNALMPHIFGA-DPTMGGRIAGMQTPGGTGAVR
LALALAQKAGVRRVHMGVPSWPNHAQILADLGMELVPFDHANLDGSANLDAVLGAINGAG
ADAAVMLHGCCHNPTGIDYTPAEWTAIAEAFAASGTFPIIDVAYQGLGHGLEEDAAGMRT
VLAAVPEAFIAYSCDKNFGQYRDRVGAFYILGQGQDTIQTAFSNANALARACWSMPPDHG
GAAVRIILRDPDMTKSWLAELDTMRARMRSVRDALAATGCAGRIDLTPLGTQNGLFAMLP
VTKEEVARLREDHAIYMAGSGRINIAGLTMANLPKFVAALAKVAV
>PO07|6666666.125928.peg.1884
------------MMLDRLSPQAPDALLALIRLYAADPRADKIDLGVGVYRTDAGETPVFA
AVKKAEQVLVDTQDSKSYLGPEGDMGFVHALMPYVFGSANPTMGGRISGMQTPGGTGAVR
LALALAQKAGVKRVHMGVPSWPNHAQILADLGLELVAFDHAKADGAANLDAVLAAINGAG
ADEAVLLHGCCHNPTGIDYTAEQWAAIADALAASGAFPIIDVAYQGLGLGLEEDAAGLRR
VLAKVPEAFVAYSCDKNFGQYRDRVGAFYILGKDQAVLDTAFSNANALARAAWSMPPDHG
GAAVRIILRDPEMTQQWLAELDDMRARMRQVRDSLAAAGKAGRIDLTPLGTQNGLFAMLP
VTKEEVAKLREEHAIYMAASGRINIAGLTAANLPKFIAALAAVAH
>PO08|WP_039096940.1
-------------MLNRLTQQSPDALLALIKLHDADPAPDKIDLGVGVFRTESGATPVFG
AIKAAERRLVEGQDSKAYLGPEGDMGFVHRLIPHIFGKSDK--PDRLDGMQTPGGTGAVR
LALALAKRAGATRVLMGTPSWPNHAQIVADLGLELVPFNHATAEGAADIEALLAALATAG
EGAAVLLHGCCHNPTGVDYTPGEWDRIVAALANGVVLPIVDLAYQGLGAGMAEDAYGARA
VLAGVAEALVAYSCDKNFGLYRDRVGALYWQGQDADAATRIMSNGHALARANWSMPPDHG
AAAVRLVLEDAALTADWLAELEGMRRRIRGVRDALAAHGTAGTLDLTPYGRQQGMFAMLP
LTPAQIAALRSEHSIYMAGSGRINIAGLTPGNLGKFTDALAAITA
