# Supplementary material for: Investigation of the thermophilic mechanism in the genus Porphyrobacter by comparative genomic analysis
Source: BMC Genomics. 2018 May 23;19:385. doi: 10.1186/s12864-018-4789-4 (PMC5966882; doi:10.1186/s12864-018-4789-4)
Supplement: Supplementary file 1 — Alignment results of protein amino acid sequences encoded by single-copy genes found in eight Porphyrobacter strains. (ZIP 1510 kb) [file 12864_2018_4789_MOESM1_ESM.zip › Additional file 1/PO_104.fasta]

>PO01|6666666.126375.peg.1383
--MIDIPTILAELQRHYDDAVRTLREDVIAFGRDGTLPAPAKRADGSYAYPQITLRYNGV
GGQRDRSRAFGRLETPGTYTTTVTHPELFTQYLTEQLALIVSEYEVDVTVTRSRQEIPFP
YVLDGEAGAAMVGIAPQEIAAHFPSTDLALIGDELADGIEIDGDHDMPLSLFDGLRTDYS
LARLKHYTGSEVSDFQDFILFTNYHRYVDEFVNWGAAQIGKDGYVALTGAAGLDIREPTT
HAQDQLNDTAWRRHQMPAYHLIREDGRGITLVNIGVGPSNAKTICDHLAVLRPHAWLMIG
HCGGLRSTQKIGDFVLAHAYLRDDHVLDPVLPPEVPIPPIAEVQQAMAFAAEQVAGVQGA
NLKQRMRTGTVVTTDDRNWELRYSSSARRFSQSRAIAIDMESATIATQGYRFRVPYGTLL
CVSDKPLHGEIKLPGQANKFYEEAIAAHLQMGIVACAMLRDEGDRLHSRKLRAFNEPPFR
>PO02|6666666.125937.peg.386
--MIDIPAILAQLQEHYDEAVRNLREDVIAFGRDGTLPPPSRREDGSYAYPQITLHYGGI
GAPRDRSRAFGRLEAPGTYATTITRPDRFAAYLTEQLELIAAEYEIEVTVERSRQEIPFP
YVLDGEAGAAMVGVAPQEIAAHFPSTDLALIGDELADGIELDGDHPMPLSLFDGLRTDYS
LARLKHYTGSEVADFQDFILFTNYHRYVDEFVNWGAQQIGKDGYEALTGAAGLDIRAPTP
HAQDQLNDTAWRRHQMPAYHLIRKDGRGITLVNIGVGPSNAKTICDHLAVLRPHAWMMIG
HCGGLRSTQKIGDFVLAHAYLRDDHVLDAVLPPEVPIPPIAEVQQAMAAAAEQVSGVQGA
NLKQRMRTGTVVTTDDRNWELRYSSSARRFSQSRAIAIDMESATIAAQGYRFRVPYGTLL
CVSDKPLHGEIKLPGQANKFYEEAIAAHLQMGIVAVSRLRDEGDRLHSRKLRAFNEPPFR
>PO03|6666666.126357.peg.2285
--MIDIPAILAQLQQHYDAAVTALREDVIAYGTNGAVPPQRKREDGSYAYPQITLRYAGN
GSPQDRSRAFGRLEAPGIYTTTITRPDLFATYLTEQLQLIATEYEVDVSVERSRQEIPFP
YVLDGEAGAAMVGIAPQDIAQYFPSTDLALIGDELADGIEFDEDEAMPLSLFDALRTDYS
LARLKHYTGTEVADFQDFILFTNYHRYVDEFVNWGATQIGSNGYVALTGAAGLDIRENTP
HAQDQLNDTAWRKHQMPAYHLIREDGRGITLVNIGVGPSNAKTICDHLAVLRPHAWMMIG
HCGGLRSTQKIGDFVLAHAYLRDDHVLDCVLPPEVPIPPIAEVQQALAGAAEEVSGVQGA
NLKQRMRTGTVVTTDDRNWELRYSSSAKRFSQSRAIAIEMESATIATQGYRFRVPYGTLL
CVSDKPLHGEIKLPGQANKFYEEAIAAHLQIGIVACARLRDEGDRLHSRKLRAFNEPPFR
>PO04|6666666.126260.peg.1876
--MIDIPAILSALQHHYDDAVRALRDDVIAFGRDGTVPPQRKREDGSYAYPQITLRYAGI
GAPRDRSRAFGRLEMPGTYTTTITRPDLFAHYLTEQLTLIGSAYEVEITVERSRQEIPFP
YVLDGEAGAAMVGISPQDIAAHFPSTDLALIGDELADGIEFAEDQDMPLSLFDGLRTDYS
LARLKHYTGSEVSDFQDFILFTNYHRYVDEFVNWGAAQIGQDGYVALTGAAGLDIREPTA
HAQDQLNDTAWRRHQMPAYHLIREDGRGITLVNIGVGPSNAKTICDHLAVLRPHAWLMIG
HCGGLRSTQKIGDFVLAHAYLRDDHVLDPVLPPEVPIPPIAEVQQAMATAAEEVAGVQGA
NLKQRMRTGTVVTTDDRNWELRYSSSAKRFSQSRAIAIDMESATIATQGYRFRVPYGTLL
CVSDKPLHGEIKLPGQANKFYEEAIAAHLQMGIVACAMLRDEGDRLHSRKLRAFNEPPFR
>PO05|6666666.126363.peg.670
--MIDIPGILAALQQHYDDAVRTLRDDVIAFGTSGTVPAAAKRTDGSYAYPQLTLRYNGI
GKGQDRPRAFGRLEMPGTYITTVTRPDLFAQYLTEQLSLIADEYDVEVSVSRSRQEIPFP
YVLDGAAGAAMVGISPQAIAAHFPSTDLALIGDELADGIEIDSMADIPLSLFDGLRTDYS
LARLKHYTGSEVSDFQDFILFTNYHRYVDEFVNWGAAHIGKDGYVALTGAAGLDIREPTQ
HAQDQLNDTAWRRHQMPAYHLVREDGRGITLVNIGVGPSNAKTICDHLAVLRPHAWLMIG
HCGGLRSTQKIGDFVLAHAYLRDDHVLDPVLPPEVPIPPIAEVQQAMAEAAEQVAGVQGA
NLKARMRTGTVVTTDDRNWELRYSSSAKRFSQSRAIAIDMESATIATQGYRFRVPYGTLL
CVSDKPLHGEIKLPGQANKFYEEAIAAHLQMGIVACAMLRDEGDRLHSRKLRAFNEPPFR
>PO06|6666666.126376.peg.2542
--MIDIPTILAQLQQHYDAAVSALREDVIAFGKSGTLPPQRKREDGSYSYPQITLRYGGN
GSPQDRSRAFGRLEMPGTYTTTITRPDLFASYLTEQLQLIATEYEIDVSIERSRQEIPFP
YVLDGEAGAAMVGIAPQDIAQYFPSTDLALIGDELADGIEFDEAQDMPLSLFDGLRTDYS
LARLKHYTGTEVNDFQDFILFTNYHRYVDEFVNWGAQQIGKDGYVALTGAAGLDIRENTL
QAQDQLNDTAWRKHQMPAYHLIREDGRGITLVNIGVGPSNAKTICDHLAVLRPHAWMMIG
HCGGLRSTQKIGDFVLAHAYLRDDHVLDCVLPPEVPIPPIAEVQQALAGAAEEVSGVQGA
NLKQRMRTGTVVTTDDRNWELRYSSSAKRFSQSRAIAIEMESATIATQGYRFRVPYGTLL
CVSDKPLHGEIKLPGQANKFYEEAIAAHLQIGIVAVARLRDEGDRLHSRKLRAFNEPPFR
>PO07|6666666.125928.peg.1693
--MIDIPAILSELRQHYDDAVRTLRDDVIAFGRDGTIPPARKREDGSYAYPQITLTYAGI
GAPRDRSRAFGRLEMPGTYTTTITRPDLFAEYLTEQLSLIAAEYEVTVKVERSRQEIPFP
YVLDGEAGAAMVGIAPQEIAAHFPSTDLALIGDELADGIEIDGMSNMPLSLFDGLRTDYS
LARLKHYTGSEVSDFQDFILFTNYHRYVDEFVNWGATQIGSGGYVALTGAAGLDIRENTP
HAQDQLNDTAWRRHQMPAYHLIREDGRGITLVNIGVGPSNAKTICDHLAVLRPHAWLMIG
HCGGLRSTQKIGDFVLAHAYLRDDHVLDPVLPPEVPIPPIAEVQQAMAAAAEQVSGVQGA
NLKQRMRTGTVVTTDDRNWELRYSSSAKRFSQSRAIAIDMESATIATQGYRFRVPYGTLL
CVSDKPLHGEIKLPGQANKFYEEAIAAHLQMGIVACTKLRDEGDRLHSRKLRAFNEPPFR
>PO08|WP_039093974.1
MDADTPDTIVDQLEQRYQSAMGELREAVTTYLRDGSAPAAERRAAGAFTYPELRVRVLGP
RTGNGTRRADRKFLSPGEYRTSITRPQLFRRYLVEQLEAVARDHAIEIEVGQSTAEIPFP
YAIDGL---DMQDVPPAALAAILPTTELALVGDRISDGSWRGNDGYKPLAHFDALRTDFS
LARLNHYTGTPPEHFQRYVLFTNYHRYVDAFASWAGEQLRSDSRFTAFSAAGGAYH-ERG
APQDEVADDAWRRHQMPAYHLIAPGGEGVTLVNIGVGPSNAKTLTDHLAVLRPEAWIMIG
HCGGLRASQLIGDYVLAHAYLRDDHVLDGVLAPEIPVPPIAEVQQALHRATEIVTGEDAA
TVRDRLRTGTVVTTDDRNWELRYAEYALRFNQSRAVAVDMESATIATQGQRFRVPHGTLL
CVSDKPLHGEIKLPGQANRFYQRAIREHIAIGIETVSQLREVGGRLHSRKLRAFDEPPFR
