# Supplementary material for: Investigation of the thermophilic mechanism in the genus Porphyrobacter by comparative genomic analysis
Source: BMC Genomics. 2018 May 23;19:385. doi: 10.1186/s12864-018-4789-4 (PMC5966882; doi:10.1186/s12864-018-4789-4)
Supplement: Supplementary file 1 — Alignment results of protein amino acid sequences encoded by single-copy genes found in eight Porphyrobacter strains. (ZIP 1510 kb) [file 12864_2018_4789_MOESM1_ESM.zip › Additional file 1/PO_1040.fasta]

>PO01|6666666.126375.peg.385
MSTQLAASNPKGAAATPADLTLDDVRAAAARIAGSVVNTPMMHSITLSEITGADIWLKFE
NLQFTAAYKERGALNALLLLDEEQRARGVIAASAGNHSQGLSYHGTRLGVPVTIVMPKPT
PTVKVMQTESVGGKVVLEGETFDEAYAYARKLEGELGLTFVHPFDDPHVAAGAGTVALEM
LQVKPDLDCIVTPIGGGGLISGMATVAKAINPDIEVVGVQAGLFPSMFDRIKGANLPCGG
DTLAEGIAVKVPGDFTSKVIAERVDDIVLVDEPALEKAVALLLQIEKTVVEGAGAAGLAA
VLRNPARFAGKTIGLALCGGNIDTRLLANVLLRDLARQGRLARLRITLQDRPGALFRVMR
LFDEHNVNIIEIYHQRIFTTLPAKGLITDIECEARDAEQVERLVEGLRANGYSVQLVELG
>PO02|6666666.125937.peg.1553
MATRFASSSPKGAAASPADLTLAHVRAAAARIKGAVVNTPMMHSITLSEITGADIWLKFE
NLQFTAAYKERGALNALLLLSEEQRARGVIAASAGNHSQGLSYHGTRLGVPVTIVMPRTT
PTVKVMQTESVGGKVVLEGETFDEAYAHARRLEAELGLTFVHPFDDPDVAAGAGTVALEM
LEVKPDLDCIVTPIGGGGLISGMATVAKAINPAIEVVGVQAGLFPSMFDRIKGAQLPCGG
DTLAEGIAVKQPGAFTAQVVAERVDDILLVDEPALEQAVALLLQIEKTVVEGAGAAGLAA
VLSNPERFAGKSIGLALCGGNIDTRLLANVLLRDLARQGRLARLRITLQDRPGALFKVMR
LFDEHNVNIIEIYHQRIFTTLPAKGLITDIECEARDAEQVERLVAGLRAKGYSVQLVELG
>PO03|6666666.126357.peg.2712
-----------------------------------------MHSITLSEITGADIWLKFE
NLQFTAAYKERGALNALLQLTDEQRARGVIAASAGNHSQGLSYHGTRLGVPVTIVMPRTT
PTVKVMQTESVGGKVVLEGETFDEAYAHARRLEGEMGLTFVHPFDDPHVAAGAGTVALEM
FDVKSDLDCIVTPIGGGGLISGMATVAKALNPAMEVVGVQAALFPSMFDRIKGQNLPCGG
DTLAEGIAVKKPGEFTAQVIADRVDDILLVDEPALEKAVALLLQIEKTVVEGAGAAGLAA
VLSNPARFAGKSIGLVLCGGNIDTRLLANVLLRDLARQGRLARLRITLQDRPGALFKVMR
LFDEHNVNIIEIYHQRIFTTLPAKGLITDIECEARDAEQVERLVEGLRAKGYSVQMVELG
>PO04|6666666.126260.peg.929
MATHVASQSPKGAAATPADLTLDTVRAAAARIEGAVVKTPMMHSITLSEITGADIWLKFE
NLQFTAAYKERGALNALLLLNEEQRGRGVIAASAGNHSQGLSYHGTRLGVPVTIVMPRTT
PTVKVMQTESVGGTVVLEGETFDEAYAHARKLEGELGLTFVHPFDDPDVAAGAGTVALEM
LEVKPDLDCIVTPIGGGGLISGMATVAKALNPNIEVVGVQAGLFPSMFDRIKGGSLPCGG
DTLAEGIAVKVPGDFTAKVIAERVDDILLVDEPALEKAVALLLQIEKTVVEGAGAAGLAA
VLGSPKRFAGKSIGLALCGGNIDTRLLANVLLRDLARQGRLARLRITLQDRPGALFKVMR
LFDEHNVNIIEIYHQRIFTTLPAKGLITDIECEARDAEQVERLVEGLRAKGYTVQLVELG
>PO05|6666666.126363.peg.1137
MSTQLAAASPKGAAATPANLTIDDVRAAAARIGDAIVHTPMMHSITLSEITGADIWLKFE
NLQFTAAYKERGALNALLLLTQQQRNRGVIAASAGNHSQGLSYHGTRLGVPVTIVMPRTT
PTVKVMQTESVGGKVVLEGETFDEAYAHARKLEGELGLTFVHPFDDPDVAAGAGTVALEM
LAVKPDLDCIVTPIGGGGLISGMATVAKALNPDIEVVGVQAGLFPSMFDRIKGANLPCGG
DTLAEGIAVKQPGDFTSKVIAEKVDDILLVDEPALEKAVALLLQIEKTVVEGAGAAGLAA
VLRNPSRFAGKSIGLALCGGNIDTRLLANVLLRDLARQGRLARLRITLQDRPGALFRVMR
LFDEHNVNIIEIYHQRIFTTLPAKGLITDIECEARDAEQVDRLVEGLRANGYIVQLVELG
>PO06|6666666.126376.peg.965
MSTQPASLSPKGIAATPADLTIDHVRAAAARIGVAVVKTPMMHSITLSEITGADIWLKFE
NLQFTAAYKERGALNALLLLDEEQRARGVIAASAGNHSQGLSYHGTRLGVPVTIVMPRTT
PTVKVMQTESVGGKVVLEGETFDEAYAHARQLEAELGLTFVHPFDDPDVAAGAGTVALEM
FEVKPDLDCIVTPIGGGGLISGMATVAKALDPAMEVVGVQAALFPSMFARIKGETRDCGG
DTLAEGIAVKQPGDFTAQVIAERVDDILLVDEPALEKAVALLLQIEKTVVEGAGAAGLAA
VLSNPARFAGKSIGLVLCGGNIDTRLLANVLLRDLARQGRLARLRVTLQDRPGALFKVMR
LFDEHNVNIIEIYHQRIFTTLPAKGLITDIECEARDADQVERLMEGLRAKGYSVQMVELG
>PO07|6666666.125928.peg.1423
MSTQPASISPKGAAASPADLTLDDVRAAAARIGSAVVNTPMMRSITLSEITGAQIWLKFE
NLQFTAAYKERGALNALLLLSEEQRARGVIAASAGNHSQGLSYHGTRLGVPVTIVMPRTT
PTVKVMQTESVGGTVVLEGDTFDEAYAHARKLEVELGLTFVHPFDDPHVAAGAGTVALEM
FAVKPDLDCIVTPIGGGGLISGMATVAKALNPAMEVVGVQAALFPSMFDKIKGADLPCGG
DTLAEGIAVKQPGEFTAQVIAERVDDILLVDEPALEKAVALLLQIEKTVVEGAGAAGLAA
VLSNPARFAGKSIGLVLCGGNIDTRLLANVLLRDLARQGRLARLRITLQDRPGALFRVMR
LFNEHNVNIIEIYHQRIFTTLPAKGLITDIECEARDAEQVERLVEGLRANGYSVQLVELG
>PO08|WP_039095774.1
---------MDSADLLDSTLTLADVEGAAARIAGAVVRTPTHYSRTLSQITGAEIWLKFE
NQQFTAAYKERGALNALLQMDPVQTARGVITASAGNHAQGLSYHGTRLGVPVTIVMPRTT
PTVKIMQTEQVGGKVVLEGETFDEAKAYAHQLETELGLTFVHPFDHPHIAAGQGTVALEM
LADVPDIDCIVTPIGGGGLISGMGTVAKAQDRAIEVVGVQAELYPSMYARLKGQVMPAGG
DTLAEGIAVKEPGVFTSRIIGDVVDDIVLVGESDLERAVALLLQIEKTVVEGAGAAGLAA
VLAHRERFAGRTLGLVLCGGNIDTRLLTNVLLRDLARSGRIARLRITLQDRPGALYKVMR
EFDAHNVNILEIYHQRIFTTLPAKGLITDIECEARDRGQIERLVTALEQRGYLVGQVELN
