# Supplementary material for: Investigation of the thermophilic mechanism in the genus Porphyrobacter by comparative genomic analysis
Source: BMC Genomics. 2018 May 23;19:385. doi: 10.1186/s12864-018-4789-4 (PMC5966882; doi:10.1186/s12864-018-4789-4)
Supplement: Supplementary file 1 — Alignment results of protein amino acid sequences encoded by single-copy genes found in eight Porphyrobacter strains. (ZIP 1510 kb) [file 12864_2018_4789_MOESM1_ESM.zip › Additional file 1/PO_1041.fasta]

>PO01|6666666.126375.peg.386
MTAPIRFPRFFVTSPAPCPYLPGRSERKVFTELKGPHADQLNEALGRIGFRRSQTVAYRP
SCLDCQACVSVRVVAGKFQPSATQKRDLKRNSDLIVTECRPWATDEQFALLARYLGQRHP
DGGMSAMDELDYADMIEHTPVSSVVTEYREPGPNGKPGRLVGACLTDRQGDGLSMIYSFY
EPDHPTRAGLGNFIILDHIRRAAAEALPYVYLGYWVEGSPRMQYKVRYRPLERLTREGWQ
LMEAGDQHRLIAAATAPRRAQDESLAAVRGKDGQPVK------FTAS
>PO02|6666666.125937.peg.1551
MTAPIRFPRFFVTSPAPCPYLPGRSERKVFTELKGPHADQLNEALGRIGFRRSQTVAYRP
SCLDCQACVSVRVVADKFRPSASQRREIRRNADLVVSECRPWATDEQFTLLARYLGQRHP
DGGMAAMDELDYADMIEHTPVTTVVTEYREPRADGRPGRLVGACLTDRQSDGLSMIYSFY
EPDHPTRSGLGSYIILDHIRRAAAEGLPYVYLGYWVDGSPRMQYKVRYRPLERLTRDGWL
LMDPDEQHRLIAAATRPRQSEETAFAGARGKDGQPVK------FPTS
>PO03|6666666.126357.peg.2710
------------------------------------------------------------
----------MRVVAGEFRPSPSQKRDLKRNSDLIVTECRPWATDEQFELLARYLGQRHP
DGGMAAMDELDYADMIEHTPVNSVVTEYREPDARGRPGRLVGACLTDRQGDGLSMIYSFY
EPDHKTRVGLGNFIILDHIRRAAAEGLPYVYLGYWVEGSPRMQYKIRYRPMERLTREGWQ
LMDPDEQHRLIAAATAPRQPQDAPLAGARGKDGQPVK------FPGS
>PO04|6666666.126260.peg.930
MTAPIRFPRFFVTSPAPCPYLPGRSERKVFTELKGPHADQLNEALGRIGFRRSQTVAYRP
SCLDCQACVSVRVLANQFQPSGTQKRELKRNSDLIVNECRPWATDEQFGLLARYLGQRHP
DGGMSAMDEMDYADMIEHTPVNSVVTEYREPGPNGKPGRLVGACLTDRQGDGLSMIYSFY
EPDHPGRAGLGNYIILDHIRRAAAEGLPYVYLGYWVEGSPRMQYKVRYRPLERLTREGWQ
LLDPEEQRRLTAAATAPRNTADEIPAGARGKDGQPVK------FTAS
>PO05|6666666.126363.peg.1136
MTAPIRFPRFFVTSPAPCPYLPGRSERKVFTELKGAHSDQLNEALGRIGFRRSQTVAYRP
SCLDCQACVSVRVVAGKFQPSSTQKRDLKRNSDLIVTECRPWATDEQFELLSRYLGQRHP
DGGMSAMDELDYADMIEHTPVTSVVTEYREPGPNGKPGRLVGACLTDRQGDGLSMIYSFY
DPEHPTRAGLGNFIILDHIRRAADEALPYVYLGYWVEGSARMQYKVRYRPLERLTRDGWQ
QMASDEQHRLIAAATAPRNAPRESLANARGKDGQPVK------FTAG
>PO06|6666666.126376.peg.966
----------------------------MFTELKGAHADQLNEALGRIGFRRSQTVAYRP
SCLDCQACVSVRVVAGEFRPSPSQKRDLKRNSDLVVTECRPWATDEQFSLLASYLGQRHP
DGGMAAMDELDYADMIEHTPVTSVVTEYREPGIGGRPGRLVGACLTDRQGDGLSMIYSFY
EPDHADRVGLGNFIILDHIRRAAAEGLAYVYLGYWVEGSPRMQYKVRYRPLERLTREGWQ
LMDPQEQHRLIAAATAPRQPQDASLDGARGKDGQPVK------FPGS
>PO07|6666666.125928.peg.1422
----------------------------MFTELKGPHADQLNEALGRIGFRRSQTVAYRP
SCLDCQACVSVRVVAGAFRPSATQRRDLRRNEDLIVTECRPWATDEQFALLAKYLGARHP
DGGMAAMDELDYADMIEHTPVHSVVTEYRLPGIDGRPGRLVGACLTDRQGDGLSMIYSFY
DPDLEGRTGLGSFIILDHIRRAAAEGLPYVYLGYWVEGSPRMQYKVRYRPLERLTREGWQ
VMEEAEQSRLIAAAIKPRQPQHASLAGARGKDGQPVK------FPGS
>PO08|WP_039095772.1
MTAPVRFPRFFVTTPSPCPYLPGRTERKVFTELKGPQADGLNDALSRIGFRRSQTVAYRP
SCVDCRACVSVRVLAAEFRASTTQKRALKRNGDLIVTECRPWATAEQFELLQRYLVSRHP
GGGMAAMDEVDFADMVEHTTVTSSMIEYREPDADGGPGRLVGACLTDRQADGLSMIYSFY
EPDDAARAGLGNFIILEHIRRAAAEGLRYVYLGYWVDGSSRMQYKVRYRPLERLELTGWV
RFSDGEQAALIAQVTASPPDEGRKLSG-ESKDGAPGGQQQYKVVPE-
