# Supplementary material for: Investigation of the thermophilic mechanism in the genus Porphyrobacter by comparative genomic analysis
Source: BMC Genomics. 2018 May 23;19:385. doi: 10.1186/s12864-018-4789-4 (PMC5966882; doi:10.1186/s12864-018-4789-4)
Supplement: Supplementary file 1 — Alignment results of protein amino acid sequences encoded by single-copy genes found in eight Porphyrobacter strains. (ZIP 1510 kb) [file 12864_2018_4789_MOESM1_ESM.zip › Additional file 1/PO_1042.fasta]

>PO01|6666666.126375.peg.3879
------MPQPFIVTAALPPDLAGFAEGLRRAHYPPERNHLHAHVTLFHAFAPSLREELAD
YLPKIAAEFAAPEGAVKGVMDLGTGTAIALEAPQLLALREGIAEHFHGSLTAQDLVEPRP
HITIQNKVTKDEARALQSRLPALLAPWLAKPPFAFPALELWHYRGGPWERVKACAFRGSA
RL--
>PO02|6666666.125937.peg.1869
------MGQPFILTAALPPDLAAFAEGLRRAHYPPERNHLHAHVTLFHAFAPSLRDELAD
YLPRLAGRFAPPEGMVSGVMDLGQGTAIALAAPQLVALRQVIAEHFHGSLTAQDLNEPRL
HITIQNKVARSEARALQAALGPLLAPWIARGRLAFPALELWRYCGGPWEKVRACTYRGRE
KPGA
>PO03|6666666.126357.peg.1431
------MPQPFILTAVLPPDLAGFAEGLRRAHYPPEKNHLHAHVTLFHAFAPSLMEELAR
YLPRVVAGFAPPQGAVKGVMDLGKGTAIALHAPQLLSLRAIIAEHFHGSLTSQDLHEPRP
HITIQNKVTKQEARALQASLPGVLAPWIAKGPFSFPALDLHLYQGGPWQKVRSFAFRGRE
KL--
>PO04|6666666.126260.peg.1313
------MPNPFILTAALPPDLAGFAEGLRRAHFPPERNFLRAHVTLFHAFAPSLLEELRD
VLPRLAREFAAPEGAVKGVMDLGKGTAIALEAPSLLALRAMIAEHFHGSLTAQDLHEPRP
HITIQNKVTKEEARALQASLAPVLAPWIAKPRFRFPALELWRYCGGPWEHLKTSAFRGRE
RL--
>PO05|6666666.126363.peg.2204
----------------MPADLAGFAEGLRRAHFPPERNFLHAHVTLFHAFAPSLLDELCD
FLPRLAGEYAPPQGRVKGIMDLGKGTAIALDAPQLLELRALVAEHFHGSLTAQDLHEPRP
HITIQNKVGKEEASALQASLAASLAPWLDRPPFVFPALELWRYRGGPWEAVKTCAFRGRA
RL--
>PO06|6666666.126376.peg.2148
------MAQPFIITAALPKDLGAWAEGLRRAHYPVERNQIHAHVTLFHSFAPSLLEELRD
FLPRVVAEFTAPAGAVAGAMDLGTGTAIALKAPQLLALRGLIADHFHGSLTVQDLYEPRP
HVTIQNKVTKAEARSLQASLGPVLAPWIAKGRFTFPALELHRYCGGPWKRLGIYSFRGQN
SILI
>PO07|6666666.125928.peg.1090
------MADPFILTAALPPDLAGFAEGLRRAHYPPERNHLHAHVTLFHAFAPALRAELTD
FIPRIAAQFAAPHGAVNGVMDLGKGTAIALEAPQLLTLRALIAEHFHGSLTAQDLHEPRP
HITIQNKVSKAEARALQAALTPMLAPWIAKGRFAFPALELWRYRGGPWERVKACAFRGRE
RL--
>PO08|WP_039094208.1
MSGYGSAGGALIVTAELPPALQARMNALRQAHFPPERNYLSAHVTLFHALPPSCEAELRE
VLARLAAG-PAPDGQVEGVMSLGRGTAIRLASPALLALREGLAERFWSLLSAQDQHRPRL
HVTVQNKVTPAAAKALQAQLGAE----IRAEAFRFAGLGLHVYAGGPWSHVKSWPFRG--
----
