# Supplementary material for: Investigation of the thermophilic mechanism in the genus Porphyrobacter by comparative genomic analysis
Source: BMC Genomics. 2018 May 23;19:385. doi: 10.1186/s12864-018-4789-4 (PMC5966882; doi:10.1186/s12864-018-4789-4)
Supplement: Supplementary file 1 — Alignment results of protein amino acid sequences encoded by single-copy genes found in eight Porphyrobacter strains. (ZIP 1510 kb) [file 12864_2018_4789_MOESM1_ESM.zip › Additional file 1/PO_1043.fasta]

>PO01|6666666.126375.peg.3880
-------MLLVLG--LAAAGMVLAWTFLGSATITKDTPFTIPAGASVGTVAAKLEAEGLI
SSASGFTLQARIFGSDAPIQAGEFLLKPGMSQGDILDAFQSGDVIRRFVTIPEGMPSILV
WERLMAEPLLTGEVPVPPEGSILPDTYSFERGQSRKELVEQMQAAMDKALAEEWAKRAPG
IAVDTMRDALILASIVEKETGKPEERRMVAGLYSNRVRTGMKLQADPTIIYPITKGKPLG
RRINQSEITAVNGYNTYTRTGLPVGPITNPGRASIAAVLNPEKTAALFMVADGTGGHAFA
DTLAEHNANVAKWYAIRRDRGEM-
>PO02|6666666.125937.peg.1870
MTRARALLLVVVA--AALAALVLARALLGAATITRETSFTIPAGASVAQVAEKLESQGLI
SSASGFLLQARIFGSDAPIQAGEFLLKPGMSQREILAAFQSGDVIRRFVTIPEGMPSILV
WERLMAEPLLTGEIPVPPEGSILPDTYAFERGQTRARLVEEMQAAMDRALAEEWARRSPR
VAVSTMREALILASIVEKETGKNEERAMVAGLYSNRLRAGMKLQADPTIIYPITQGKPLG
RRIRQSEIAAVNGYNTYTRVGLPEGPITNPGRASIAAVMNPADTDALYMVADGTGGHWFA
RTLEEHNANVARWYAIRRERGEM-
>PO03|6666666.126357.peg.1430
MSRARLAVLGLVA--LALAGLVLAWSLMGSATIAKDTSFTIPAGASVSAVADKLESEGLI
SSASGFVLQARIFGSDAPIQAGEFLLTPDMSQGDILAAFQSGDVIRRFVTVPEGMPSILV
WERLMAEELLTGDIDVPPEGSILPDTYDFERGQSRKALVERMQAAMDKALAEEWAKRGPG
IAVDTMRDALILASIVEKETGKPEERRMVAGLYSNRVRQGMLLQADPTIIYPITKGKPLG
RRIKQSEIAAVNGYNTYTRVGLPEGPITNPGRESIAAVLNPEKTSALFMVADGTGGHWFA
ETLEEHNANVAKWYAIRRERGEM-
>PO04|6666666.126260.peg.1312
-MRPARWLLALVG--LAAAGLVLAWTFLGSATIAKDTPFTIPAGASVASVAEKLEAEGLI
SSASGFVLQARVFGSDTPIQAGEFLLTPDMDQGDILAAFQSGDVIRRFVTIPEGMPSILV
WERLMGEELLTGEVDVPPEGSILPDTYSFERGQSRKSIVEQMQAAMDKALAEEWAKRAPG
IAVDTMRDALILASVVEKETGKPEERRMVAGLYSNRVRIGMKLQADPTIIYPITKGKPLG
RRIKQSEIAAVNGYNTYTRIGLPEGPITNPGRASIAAVMNPETTSALFMVADGTGGHWFA
DTLEQHDANVAKWYAIRRERGEM-
>PO05|6666666.126363.peg.2205
MKAGRSFVLIVLG--LVVAGAVLAWTMLGSASIARETPFTIPAGASVGTVAAKLEAEGLI
SSASGFTLHARIFGSDAPIQAGEFLLKPEMSQGDILAAFQSGDVIRRFVTVPEGMPSILV
WERLMAEPLLTGEVAVPPEGSILPDTYAFERGQSRASLVEQMQTAMDKAVAEEWAKRAPG
IAVSTMRDALILASVVEKETGKPDERRMVAGLYSNRVRTGMKLQADPTIIYPITKGKPLG
RRIKQSEIAAVNGYNTYTIVGLPEGPITNPGRASIAAVMNPEKTAALFMVADGTGGHWFA
DTLAEHNANVAKWYAIRRDRGEM-
>PO06|6666666.126376.peg.2147
MTRARLAVLGLLA--LLAAGIVAVWSLMGSATVTKETAFTIPAGASVSAVADKLEAEGLI
TSASGFVLQARIFGSDAPIQAGEFLLAPDMSQGDILASFQSGDVIRRFVTIPEGMPSILV
WERLMAEELLDGEVPVPPEGSILPDTYAFERGQSRASLVEGMQAAMDKALAEEWAARAPG
IAVDTMRDALVLASIVEKETGKASERRMVAGLYSNRVRAGMLLQADPTIIYPITKGKPLG
RRIRQSEIAAVNGYNTYTRVGLPEGPITNPGRESIAAVLNPEKTGALFMVADGTGGHWFA
DTLEQHNANVAKWYAIRRERGEM-
>PO07|6666666.125928.peg.1089
MSRARLAALGFVA--LALAGLAFARILLGAATIEKDTTFTIPAGASVARVADKLEAEGLI
TSASGFLLQARIFGSDAPIQAGEFLLTPEMSQGDILEAFQSGDVIRRFITIPEGMPSILV
WERLMAEELLTGPVDVPPEGSILPDTYAFERGQSRKSLVEQMQAAMDKALAEEWVRRGPG
IAVDTMRDALILASIVEKETGKPEERAMVAGLYSNRLRAGMKLQADPTIIYPITKGKPLG
RRIRQSEIAAVNGYNTYTRVGLPEGPITNPGRDSIAAVLHPARTNALFMVADGTGGHWFA
DTLEQHNANVARWYAIRRERGEM-
>PO08|WP_039094206.1
MRRTGCLLAIALAIVVAAAGGWFVGGWWITSRVEEDTTFIVPNGATLAEVARRLGAEELV
GSAGTFLLRARVLGGSDPVKAGEFLLPAGSSAAAILDTLQHGEVIRRFVTIPEGMPSVLV
RERLLAEPLLTGTVSVPPEGSVLPQSYDFERGEARTAVLARMQAGMRRTLAELWAARAKD
IAVRSPQEALTLASIVEKETGVPAERRMVAGLYSNRLRQGMRLQADPTIIYPLTQGRPLG
RRIRQSEIAAVNGYNTYSMAGLPRGPITNPGRASIEAVLNPAATQALYMVADGKGGHVFA
ATLEEHNRNVARWFALRRQRGEIE
