# Supplementary material for: Investigation of the thermophilic mechanism in the genus Porphyrobacter by comparative genomic analysis
Source: BMC Genomics. 2018 May 23;19:385. doi: 10.1186/s12864-018-4789-4 (PMC5966882; doi:10.1186/s12864-018-4789-4)
Supplement: Supplementary file 1 — Alignment results of protein amino acid sequences encoded by single-copy genes found in eight Porphyrobacter strains. (ZIP 1510 kb) [file 12864_2018_4789_MOESM1_ESM.zip › Additional file 1/PO_1044.fasta]

>PO01|6666666.126375.peg.3881
---MVVTGLGLVTPLGGDVETSWANLIAGESGAGQITRFDASNQKCTIACEVKGKDHPWG
FDPDKRVDHKVQRQVDPFIVYGIDAAGQALEDAGLTDMTDAEKERTGCSIGSGIGGLPGI
EIESVNLHERGPGRVSPHFVHGRLINLITGQVQIKYGFMGPNHAVVTACSTGAHSIGDAA
RMIAMDDADIMLAGGAESTINPLGIAGFAQARALNMSMNDRPTEASRPYDRNRDGFVMGE
GAGVVVLEEYERAKARGAKIYAEVTGYGLSGDAYHVTAPHPEGRGAELAMRMALKKAGLG
PGDIDYINAHGTST-MADTIELAAIKRVLGDDLGGASMSSTKSAIGHLLGGAGAVEAIFC
ILAMRDGIVPPTLNLHDPDDGTEGIDLVPLKAKKREVRAVLNNSFGFGGTNASIIMQKVD
>PO02|6666666.125937.peg.1871
---MVVTGLGLVTPLGGDVETTWANLIAGESGAGPITRFDASNQKCTIACEVKPKDHPWG
FDPDKRVDHKVQRQVDPFIVYGIDAAGQALEDAGLTDMSEAEKERTGCSIGSGIGGLPGI
EYESVNLHERGPGRVSPHFVHGRLINLITGQVQIKYGFMGPNHAVVTACSTGAHSIGDAA
RMIAMDDADVMLAGGAESTINPLGIAGFAQARALNMSMNDRPKEASRPYDRNRDGFVMGE
GAGIVVLEEYERAKARGARIYAEVTGYGLSGDAYHVTAPHPEGKGAELAMRMALRKAGLG
PGDIDYINAHGTST-MADTIELAAVKRVLGDDLGGASMSSTKSAIGHLLGGAGAVEAIFC
ILAIRDQIVPPTLNLIDPDEGTEGVDLVPLKAKKRQVRAVLNNSFGFGGTNASLVMQKVD
>PO03|6666666.126357.peg.1429
MRRVVVTGLGLVTPLGGDVETTWANLIAGESGAGQITRFDASNQKCTIACEVKGKDHPWG
FDPDKRVDHKIQRQVDPFIVYGIDAAGQALEDAGLTEMTQAEKERTGCSIGSGIGGLPGI
EIESVNLHERGPGRVSPHFVHGRLINLITGQVQIKYGFMGPNHAVVTACSTGAHSIGDAA
RMIAMDDADVMLAGGSESTINPLGIAGFAQARALNMSMNDRPTEASRPYDRNRDGFVMGE
GAGVVVLEEYERAKARGAKIYAEVTGYGLSGDAYHVTAPHPEGKGAELAMRMAMRKAGLG
PGDIDYINAHGTST-MADTIELAAIKRVLGEGLSGASMSSTKSAIGHLLGGAGAVEAIFC
ILAMRDGIVPPTLNLHDPDDGTEGIDLVPLKARKREVRAVLNNSFGFGGTNASLIMQKVD
>PO04|6666666.126260.peg.1311
---MVVTGLGLVTPLGADVETTWANLIAGESGAGQITRFDASNQKCTIACEVKPKDHPWG
FDADKRVDFKVQRQVDPFIVYGIDAAGQALEDAGLTDMTEAEKERTGCSIGSGIGGLPGI
EIESVNLHERGPGRVSPHFVHGRLINLITGQVQIKYGFMGPNHAVVTACSTGAHSIGDAA
RMIAMDDADVMLAGGAESTINPLGIAGFAQARALNMSMNDRPTEASRPYDKNRDGFVMGE
GAGVVVLEEYERAKARGAKIYAEVTGYGLSGDAYHVTAPHPEGRGAELAMRMALKKAGLG
PGDIDYINAHGTST-MADTIELAAIKRVLGDDLGGASMSSTKSAIGHLLGGAGAVEAIFC
ILAMRDGIVPPTLNLHDPDEGTEGIDLVPLVAKKREVRAVLNNSFGFGGTNASIIMQKVD
>PO05|6666666.126363.peg.2206
---MVVTGLGLVTPLGGDVETTWANLIAGESGAGQITRFDASNQKCTIACEVKGKDHPWG
FDPDKRVDHKVQRQVDPFIVYGIDAAGQALEDAGLLDMTDAEKERTGCSIGSGIGGLPGI
EIESVNLHERGPGRVSPHFVHGRLINLITGQVQIKYGFMGPNHAVVTACSTGAHSIGDAA
RMIMMDDADVMLAGGAESTVNPLGIAGFAQARALNMSMNDRPTEASRPYDKNRDGFVMGE
GAGVVVLEEYERAKARGAKIYAEVTGYGLSGDAYHVTAPHPEGRGAELAMRMALKKAGLG
PGDIDYVNAHGTST-MADTIELAAVKRVLGDDLGGASMSSTKSAIGHLLGGAGAVEAIFC
ILAMRDGIVPPTLNLHDPDEGTEGIDLVPLKAKKREVRAVLNNSFGFGGTNASIVMQKVD
>PO06|6666666.126376.peg.2146
MRRVVVTGLGLVTPLGGDVETTWANLIAGESGAGQITRFDASNQKCTIACEVKGTDHPWG
FDPDKRVDHKVQRQVDPFIIYGIDAAGQALEDAGLTDMTQAEKERTGCSIGSGIGGLPGI
ELESVNLHERGPSRVSPHFVHGRLINLITGQVQIKYGFMGPNHAVVTACSTGAHSIGDAA
RMIAMDDADVMLAGGAEGTINPLGIAGFAQARALNMSMNDRPTEASRPYDKGRDGFVMGE
GAGVVVLEEYERAKARGAKIYAEVTGYGLSGDAYHVTAPHPEGKGAELAMRMALKKAGLG
PGDIDYINAHGTST-MADTIELAAIKRVLGQGLGGASMSSTKSAIGHLLGGAGAVEAIFC
ILAMRDQIVPPTLNLNDPDDGTEGIDLVPLTARKREVRAVLNNSFGFGGTNASIIMQKVD
>PO07|6666666.125928.peg.1088
MRRVVVTGLGLVTPLGGDVETSWANLIAGESGAGQITRFDASNQKCTIACEVKPKDHPWG
FDPDKRVDHKIQRQVDPFIVYGIDAAGQALEDAGLTNMTEAEKERTGCSIGSGIGGLPGI
EFESVNLHERGPGRVSPHFVHGRLINLITGQVQIKYGFMGPNHAVVTACSTGAHSIGDAA
RMIAMDDADVMLAGGAESTINPLGIAGFAQARALNMSMNDRPTEASRPYDRNRDGFVMGE
GAGVVVLEEYERAKARGARIYAEVTGYGLSGDAYHVTAPHPEGRGAELAMRMALKKAGLG
PGDIDYINAHGTST-MADTIELAAIKRVLGDDLGGASMSSTKSAIGHLLGGAGAVEAIFC
ILAMRDQIVPPTLNLHDPDDGTEGIDLVPLKARKREVRAVLNNSFGFGGTNASLVMQKVD
>PO08|WP_039094204.1
MRRVVVTGLGLVTPLGADVETTWANIIAGKSGAGPITHFDASDQKCRIACEVKGKDHPWG
FDPDQRVDHKVQRQVDPFIIYGIDAAGQAIEDAGLLDMDEATRFRAGCSIGSGIGGLPGI
EKESLVLAAKGPSRVSPHFVHGRLINLISGQVSIKYGLMGPNHAVVTACSTGAHSIGDAA
RMIRDDDADIMLAGGAEGTICPIGIAGFAQARALSTGFNDSPERASRPYDVDRDGFVMGE
GAGVVVLEEYEHAKARGAKIYAEVVGYGLSGDAYHVTAPHPEGSGAFRSMQMALKKAGMT
PDDIDYINAHGTSTPLGDELELGAVRRLFGDAMANVSMSSTKSAIGHLLGGAGAVESIFC
ILAMRDQIAPPTLNLDNPSENCVGVDLVPHQAKKREIRAVLNNSFGFGGTNASLVLVRPE
