# Supplementary material for: Investigation of the thermophilic mechanism in the genus Porphyrobacter by comparative genomic analysis
Source: BMC Genomics. 2018 May 23;19:385. doi: 10.1186/s12864-018-4789-4 (PMC5966882; doi:10.1186/s12864-018-4789-4)
Supplement: Supplementary file 1 — Alignment results of protein amino acid sequences encoded by single-copy genes found in eight Porphyrobacter strains. (ZIP 1510 kb) [file 12864_2018_4789_MOESM1_ESM.zip › Additional file 1/PO_1046.fasta]

>PO01|6666666.126375.peg.3886
MHPYRTHTCAQLSSGNVGETVRLSGWIHRKRDHGGVLFVDLRDHYGITQIVADTDSPALP
VLEGLRVESVVTIEGTVKARAAGTVNANLATGEIEVFARGVTVQSAAEELPMPVADEQPY
PEDIRLKYRFLDLRRETLHKNIMTRVAVIADMRSRMNAAGFNEFSTPILTASSPEGARDF
LVPSRIHAGKFYALPQAPQQYKQLLMVAGFDRYFQIAPCFRDEDPRADRLPGEFYQLDLE
MSFVTQEEVWETMEPVVQGSFAAFAGDKHVTPSGQFPRIPYDEAMLKYGSDKPDLRNPLI
ISDVSSHFTQSGFGLFEKIVGGGGVVRVIPAPATHEKSRKFFDDMNDWARKEGYAGLGYV
TRKGGEFGGPIAKNHGPERMAQLYAELGLGENDGLFFAAGKEADAAKLAGAARIRVGEEL
GLIDESRFELCWIVDFPFYEWNEDEKKVDFSHNPFSMPQGGIEALEGQDPLTIKAFQYDL
VCNGYEIASGSIRNHKPETMVKAFEIVGLSKADVEERFGGMYRAFQYGAPPHGGMAAGVD
RIIMLLCGAKNLREISLFPMNQRAEDLLMGAPSPAEPRALRELHLRVVEPQAKPAG----
-----------
>PO02|6666666.125937.peg.1876
MHPYRTHTCAQLSLAEVGQTVRLSGWIHRKRDHGGVLFIDLRDHYGITQIVADGDSAALP
VLEGLRAESVVTIEGEVKARLAETVNPNLATGQIEVFARSVTVQSAAEELPMPVADEQPY
PEDIRLKYRFLDLRRESLHRNIMTRVAIVADMRARMAAAGFNEFSTPILTASSPEGARDF
LVPSRIHPGKFYALPQAPQQYKQLLMVAGFDRYFQIAPCFRDEDPRADRLPGEFYQLDLE
MSFVTQEEVWETMEPVIQGTFAAFAGDKHVTPAGAFPRIPYEEAMLKYGTDKPDLRNPLI
ISDVSHHFTQSGFGLFEKIVASGGVVRAIPAPGTHEKSRKFFDDMNDWARSQGYAGLGYV
TRKGGEFGGPIAKNHGAEGMARLYGELGLGENDGLFFAAGKQADAAKLAGAARIRIGEEL
GLVDENRFALAWIVDFPFYEWNEEEQRIEFSHNPFSMPQGGLEALTSEDPLSIKAYQYDL
VCNGYEIASGSIRNHSPETMVKAFEIVGLSRSDVEERFGGLYRAFQYGAPPHGGMAAGVD
RIVMLLCGAKNLREVSLFPMNQRAEDLLMGAPSPAEPKALRELHLRVVAPVAKDGQSS--
-----------
>PO03|6666666.126357.peg.1427
MHPYRTHTCAQLSSANVGETVRLSGWIHRKRDHGGVLFVDLRDHYGITQIVADTDSPALP
VLEGLRVESVITIEGEVKARVAETVNENLSTGEIEVFARGVTVQSAAEELPMPVADEQPY
PEDIRLKYRFLDLRRETLHKNIMTRVAVIADMRARMAAAGFNEFSTPILTASSPEGARDF
LVPSRIHTGKFYALPQAPQQYKQLLMVAGFDRYFQIAPCFRDEDPRADRLPGEFYQLDLE
MSFVTQEEVWETMEPVIQGTFAAFAGDKAVTPAGEFPRIPYDEAMLKYGSDKPDLRNPLI
ISDVSAHFTQSGFGLFEKIVGSGGVVRVIPAPATHEKSRKFFDDMNDWARKEGYAGLGYV
TRKGGEFGGPIAKNHGPERMAELYAELGLGENDGLFFAAGKAADAAKLAGAARIRIGEEL
GLIDESRFALCWIVDFPFYEYDEDEKKVDFSHNPFSMPQGGIEALEGQDPLTIKAFQYDL
VCNGYEIASGSIRNHMPETMVKAFEIVGLSKADVEERFGGMYRAFQYGAPPHGGMAAGVD
RIVMLLCGAKNLREITLFPMNQRAEDLLMGAPSAPEPRQLRELALRVVEPPKKEGA----
-----------
>PO04|6666666.126260.peg.1309
MHPYRTHTCAQLSSDHVGETVRLSGWIHRKRDHGGVLFIDLRDHYGITQIVADTDSPALP
VFEGLRVESVVTIEGTVKARAAGTANANLATGEIEVFARGVTVQSAAEELPMPVADEQPY
PEDIRLKYRFLDLRRETLHKNIMTRVAVIAEMRQRMNAVGFNEFSTPILTASSPEGARDF
LVPSRIHAGKFYALPQAPQQYKQLLMVAGFDRYFQIAPCFRDEDPRADRLPGEFYQLDLE
MSFVTQEEVWETMEPVIQGTFAAFAGEKSVTPAGEFPRIPYDEAMLKYGSDKPDLRNPLI
ISDVSSHFTQSGFGLFEKIVGSGGVVRVIPAPATHEKSRKFFDDMNDWARKEGYAGLGYV
TRKGGEFGGPIAKNHGAERMAELYAELGLGENDGLFFAAGKEADAAKLAGAARIRVGEEL
GLIDESRFELCWIVDFPFYEWNEDEKKVDFSHNPFSMPQGGIEALEGQDPLTIKAYQYDL
VCNGFEIASGSIRNHKPETMVKAFEITGLTQADVEERFGGMYRAFQYGAPPHGGMAAGVD
RIIMLLCGAKNLREISLFPMNQRAEDLLMGAPSPAEPRSLRELHLRVVEPPKKDGA----
-----------
>PO05|6666666.126363.peg.2209
MHPYRSHTCAQLSSAHVGETVRLSGWIHRKRDHGGVLFVDLRDHYGITQIVADTDSPALP
VLEGLRVESVITIEGSVKARTAGTVNAALSTGEIEVFARGVTVQSAAEELPMPVADEQPY
PEDVRLKYRFLDLRRETLHKNIMTRVAVIADMRQRMNAAGFNEFSTPILTASSPEGARDF
LVPSRIHAGKFYALPQAPQQYKQLLMVAGFDRYFQIAPCFRDEDPRADRLPGEFYQLDLE
MSFVTQEEIWETMEPVIQGTFAAFAGDKHVTPAGEFPRIPYDEAMLKYGSDKPDLRNPLI
ISDVSSHFTQSGFGLFEKIVGSGGVVRVIPAPSTHEKSRKFFDEMNDWARREGYAGLGYV
TRKGGEFGGPIAKNHGTEGMEKLYAELGLGENDGLFFAAGKEADAAKLAGAARIRVGEDL
GLIDESRFELCWIVDFPFYEWNEDEKKIDFSHNPFSMPQGGIEALEGQDPLTIKAYQYDL
VCNGYEIASGSIRNHRPETMVKAFEITGLTQADVEERFGGMYRAFQYGAPPHGGMAAGVD
RVIMLLCGAKNLREISLFPMNQRAEDLLMGAPSPAEPRSLRDLHLRVVEPQAKPVTSA--
-----------
>PO06|6666666.126376.peg.2144
----------------MGATVRLSGWIHRKRDHGGVLFIDLRDHYGLTQIVADSDSPALP
VLESLRVESVVTIEGEVKARVAETVNASLATGAIEVFARSVTVQSAAEELPMPIADEQPY
PEDIRLKYRFLDLRRETLHKNIMTRVAVISDMRTRMAAVGFNEFSTPILTASSPEGARDF
LVPSRIHTGKFYALPQAPQQYKQLLMVAGFDRYFQIAPCFRDEDPRADRLPGEFYQLDLE
MSFVTQEEVWEVMEPVIQGTFAAFAGDKQVTPAGEFPRIPYDEAMLKYGSDKPDLRNPLI
ISDVSSHFTSSGFGLFEKIVGGGGVVRVIPAPGTHEKSRKFFDEMNDWARREGYAGLGYV
TRKGGEFGGPIAKNHGPERMAELYAELGLGENDGLFFAAGKAADAAKLAGAARIRVGEQL
GLIDEDSFALAWIVDFPFYEYNEDEKKVDFSHNPFSMPQGGMEALEGQDPLTIKAFQYDL
VCNGYEIASGSIRNHKPETMVKAFEIVGLSKADVEERFGGMYRAFQYGAPPHGGMAAGVD
RIVMLLCGAKNLREITLFPMNQRAEDLLMGAPSSPEPRSLRELSLRVVEPPKKDGS----
-----------
>PO07|6666666.125928.peg.1084
MHPYRTHTCAQLSSADVGETVRLSGWIHRKRDHGGVLFVDLRDHYGITQIVADSDSPALP
VLEGLRVESVVTIEGEVKARVAETVNPNLATGSIEVFARGVTVQSAAEELPMPVADEQPY
PEDIRLKYRFLDLRRETLHRNIMTRVAVIADMRARMTAAGFNEFSTPILTASSPEGARDF
LVPSRIHAGKFYALPQAPQQYKQLLMVAGFDRYFQIAPCFRDEDPRADRLPGEFYQLDLE
MSFVTQEEVWETMEPVIQGTFAAFAGDKKVTPAGQFPRIPYDEAMLKYGSDKPDLRNPLV
IADVSHHFAQSGFGLFEKIVGSGGVVRAIPAPATHEKSRKFFDDMNEWARREGYAGLGYV
TRKGGEFGGPIAKNHGPERMAALYAELGLGENDGLFFAAGKKADAAKLAGAARIRVGEEL
GLIDENAFALCWIVDFPFYEWNEDEKKVDFSHNPFSMPQGGIAALEGQDPLTIKAYQYDL
VCNGYEIASGSIRNHKPEIMVKAFEIVGLSQADVEQRFGGMYRAFHYGAPPHGGMAAGVD
RIVMLLCGAKNLREITLFPMNQRAEDLLMGAPSPAEPRQLRELGLRVVEPPAKPAG----
-----------
>PO08|WP_039096165.1
MHTYRTHTCAALRQDHVGESVRLSGWVHRKRDHGGVLFVDLRDHYGITQIVVDEDSPALP
VLEGLRVESVITIDGDVKARSEGTVNANLPTGAIEVYARAVTVQSRADELPLPVAGDQEY
PEDIRLKYRFIDLRRERLHRNIILRSQVITALRRRMTDQGFTEFQTPILGASSPEGARDY
LVPSRLHPGTFYALPQAPQMFKQLLMVAGFDRYFQIAPCFRDEDLRADRSP-EFYQLDFE
MSFVTQDDVFNAIEPVLAGVFEEFGGGKTVTPAGTFPRIPYAESMLKYGSDKPDLRNPLV
ISDVSAEFTESGFGIFAKIVGGGGVVRVIPAPNTADRSRKFFDDMNDWSKREGFAGLGYV
TRKGGEFGGPIAKNHGADRMAQLYDALGLGPDDGLFFAAGKEKDAAKLAGAARTRVGEEL
GLIEQGCFKFCWIVDFPMFEYDEEQKKVDFSHNPFSMPQGEMEALETQDPLDILAWQYDI
VCNGYELSSGAIRNHRPDIMYKAFELAGYSQAEVDANFSGMIEAFKLGAPPHGGSAPGID
RIVMLLADEPNIREVIAFPMNQRAQDLMMGAPTPASPRQLRELHIRTADQGARAAAGAGA
AETVRVDQAGA
