# Supplementary material for: Investigation of the thermophilic mechanism in the genus Porphyrobacter by comparative genomic analysis
Source: BMC Genomics. 2018 May 23;19:385. doi: 10.1186/s12864-018-4789-4 (PMC5966882; doi:10.1186/s12864-018-4789-4)
Supplement: Supplementary file 1 — Alignment results of protein amino acid sequences encoded by single-copy genes found in eight Porphyrobacter strains. (ZIP 1510 kb) [file 12864_2018_4789_MOESM1_ESM.zip › Additional file 1/PO_1047.fasta]

>PO01|6666666.126375.peg.3887
-----MKIHPLITTTEALSDLCDRLAKSDFVAVDTEFMRENTYWPELCLVQIANTEEAAA
IDPMADGIDLTPLLDLMCNNEDVLKVFHAGGQDVEIIVNLTGKTPHPIFDTQIAMMAISQ
SEQIGYANLVETWVGLTIDKGARFTDWSRRPLTERQIEYAIGDVTHLSAIFPKILKKLIK
TGRGVWLDAEMEKLADPANYLTDPNVAWKRIRQPGRNPQVLGRMKALAAWREAEAQHKNI
PRGRIMRDETLADIASHPPKAQADLAKVRGLSAAWKDNDIGKRLMKVLAEAEPLPKSEMP
EKIKQGAPLGKEGALVADLLKLLLKIRAREIDVAPRLLTRADEMEALAAGVRDLPVLQGW
RFEVFGKDALDLVEGKLAFAVEKGRLKMTHIDDVVVPESAPD-TLA----AE--------
--
>PO02|6666666.125937.peg.1877
-----MKIHPLITTTEALSDLCDRLAKSDFIAVDTEFMRENTYWPELCLVQIANSEEAAA
IDPLAEGIDLAPLLHLLTENEEVLKVFHAGGQDVEIIVNMTGKTPHPIFDTQIAMMAISQ
SEQIGYANLVETWLGLTIDKGARFTDWSRRPLTERQIEYAIGDVTHLAAIFPRILKKLIK
TGRGAWLDAEMEKLADPANYLTDPGQAWKRIRQPGRNPQVLGRLKALAAWREAEAQHKNI
PRGRIMRDETLADIASHPPKVQADLAKVRGLSAAWKDNDIGKRLMKVLAEAEPLPKEEMP
EKVKQGAPLGREGALVADLLKLLLKIRAREIDVAPRLLTRADELEALASGVRNLPVLEGW
RYEVFGKDALELVEGKLAFAVEKGKLKMTHIDEVLGQAP--D-ALAAE------------
--
>PO03|6666666.126357.peg.1425
-----MKIHDLITTTEALSDLCSRLAQSEFVAVDTEFMRENTYWPELCLVQIANTQEAAA
IDPLADGIDLAPLLDLLTNNEDVLKVFHAGGQDVEIIVNMTGKTPHPIFDTQIAMMAISQ
SEQIGYANLVETWIGLTIDKGARFTDWSRRPLTDRQIEYAIGDVTHLATIFPRILKKLIK
TGRGVWLDAEMEKLADPANYITDPGLAWKRIRQPGRNPQVLGRMKALAAWRESEAQHKNI
PRGRIMRDETLADIASHPPKQQADLAKVRGLSAAWKDNDIGKRLMKVLAEAEPLSKDEMP
DKAGRGAPLGKEGALVADLLKLLLKIRAREIDVAARLLTRAEEMEALAAGMRDLPVLQGW
RYEVFGKDALDLVEGKLAFAVEKGRLKMTHIDDVMAPQADPLA---AE------------
--
>PO04|6666666.126260.peg.1307
-----MKIHPLITTTEALSDLCDRLAKSDFVAVDTEFMRENTYWPELCLVQIANTEEAAA
IDPMAPGIDLTPLLDLMCENEDVLKVFHAGGQDVEIIVNLTGKTPHPIFDTQIAMMAISQ
SEQIGYANLVETWVGVTIDKGARFTDWSRRPLTDRQIEYAIGDVTYLAGIFPKILKKLIK
TGRGLWLNAEMEKLADPSNYLTDPGVAWKRIRQSGRNPQVLGRMKALAAWRESEAQHKNI
PRGRIMRDETLADIASHPPKGQADLAKVRGLSPAWKDNDIGKRLMKVLSEAEPLPKSEMP
EKIKQGAPLGKEGALVADLLKLLLKIRAREIDVAPRLLTRADEMEALAAGVRKLPVLEGW
RYEVFGKDALDLVEGKLAFAVEKGRLKMTHIDDVVAPEAEPE-AEA----GTEAEPDPLA
AE
>PO05|6666666.126363.peg.2211
-----MKIHPLITTTEALTELCERLAKSDFVAVDTEFMRENTYWPELCLVQIANTEEAAA
IDPMAPGIDLAPLLDLMCDNEDVLKVFHAGSQDVEIIVNLTGKTPHPIFDTQIAMMAISQ
SEQIGYANLVETWVGITIDKGARFTDWSRRPLSDRQIEYAIGDVTHLAGIFPKILKKLIK
TGRGLWLDAEMEKLADPANYLTDPQVAWKRIRQPGRNPQVLGRMKALAAWREAEAQHKNI
PRGRIMRDETLADIASHPPKVQGDLAKVRGLSPAWKDNDIGKRLMKILAEADPLPKSEMP
EKIKQGAPLGKEGALVADLLKLLLKIRAREIDVAPRLLTRADEMEALAAGARDLPVLEGW
RYEVFGKDALDLVEGKVAFAVEKGRMKMTHIDDVAPQ-AQPA-ADPVEGSDDTALPGTLA
AQ
>PO06|6666666.126376.peg.2142
-----MKIHELITTTEDLSELCARLAKSEFVAVDTEFMRENTYWPELCLVQIANTEEAAA
IDPMADGIDLTPLLDLMCNNEDVLKVFHAGGQDVEIIVNMTGKTPHPIFDTQIAMMAISQ
SEQIGYANLVEAWMGLTIDKGARFTDWSRRPLTDRQIEYAIGDVTHLATIFPRILKKLIK
TGRGVWLDAEMEKLADPSNYLTDPGAAWKRIRQSGRNPQVLGRMKALAAWRESEAQHKNI
PRGRIMRDETLADIASHPPKSQGDLAKVRGLSAAWKDNDIGKRLMKVLADAEPLPKDEMP
DKAVRGAPLGKEGALVADLLKLLLKIRAREIDVAARLLTRAEEMEALAAGVRDLPVLKGW
RFDVFGKDALDLVEGKLAFAVEKGRLKMTHIDDVATPVPDAPDTLAAE------------
--
>PO07|6666666.125928.peg.1083
MRKEDMKIHPLITTTEALRELCARLAKSEFVTVDTEFMRENTYWPELCLVQIANTEEAAA
IDPMAEGIDLTPLLDLLTNNEDVLKVFHAGGQDVEIIVNMTGKTPHPIFDTQIAMMAISQ
SEQIGYANLVETWLGLTIDKGARFTDWSRRPLTERQIEYAIGDVTHLATIFPRILKKLIK
TGRGIWLDAEMEKLADPANYLTDPGAAWKRIRQPGRNPQVLGRMKALAAWRESEAQHKNI
PRGRIMRDETLADIASHPPKTQAELAKVRGLSAAWKDNDIGKRLMKVLAEAKPLPKEEMP
EKAGRGAPLGKEGALVADLLKLLLKIRAREIDVAARLLTRAEELEALAAGVRDLPVLTGW
RYEVFGKDALDLVEGKLAFAVEQGRLKMTHIDDVIAPAPDRLA---AE------------
--
>PO08|WP_039094200.1
-----MKIHPLITDTQSLAELCTRLAQSDFVAVDTEFMRENTFYPLLCLVQIGNEEEAAA
IDPLAPGIDLAPLLELLTNNEDVLKVFHAGGQDVEIIYNLTGKTPHPIFDTQIAMMAVSQ
SEQIGYANLVESWMNKVIDKGARFTDWSRRPLSERQIEYAIGDVTYLAKIFPRLLKKLIK
TGRGQWLDAEMERLADPANYANEVDEAWHRIRPPSRNAAVLGRLKALAAWREKEAQGKDI
PRGRIMRDETLADLASQPPKKQEELAKVRGLSQAWRDNDIGRRLMKVLESAEDLPADEMP
DRPQRGPALGKEGALVADLLKLLLKIRSREIDVAPRLLTRSDELELLAAGVRKLPVLEGW
RYDTFGRDALDLVEGKLAFAVENGRLKMTHIDDAVPASAPTSAAAAAAAIDETD-PE---
--
