# Supplementary material for: Investigation of the thermophilic mechanism in the genus Porphyrobacter by comparative genomic analysis
Source: BMC Genomics. 2018 May 23;19:385. doi: 10.1186/s12864-018-4789-4 (PMC5966882; doi:10.1186/s12864-018-4789-4)
Supplement: Supplementary file 1 — Alignment results of protein amino acid sequences encoded by single-copy genes found in eight Porphyrobacter strains. (ZIP 1510 kb) [file 12864_2018_4789_MOESM1_ESM.zip › Additional file 1/PO_1048.fasta]

>PO01|6666666.126375.peg.3888
MSTYLPTIKQLQYLVALHEHGHFGKAADASFVSQSTLSAGIRELESLLGVTLVERSRRVV
RFTALGEQVVAKANRLLREAEELADLVQASGKPLSGELRMSVIPTIAPFLLPRILPRLKR
ERPDLKLMLREETSHDALESLSHGRVDCVLLALPFDTGDAAIAHIADDRLFVAFPKDDPR
DPPASIKPEMIDQGRLLLLEDGHCLRDHALAACNRAELRASAAMIGTSLHTLVQLVDNDL
GLTMLPEMALRAGILAGTEVVARPVDSPTAKREIVLAWRKNSPREADFQLLAEELRAG
>PO02|6666666.125937.peg.1878
MTTYLPTIKQLQYLVALHEHGHFGKAAEASFVSQSTLSAGIRELESLLGVTLVERSRRVV
RFTALGEQVVAKAGRLLREAEELADLVQAAGKPLSGELRMSVIPTIAPFLLPRILPRLKR
ERPDLKLMLREETSQDALESLHHGRVDCVLLALPYDTGDAALAHIAEDRLFVAFPAGDPR
DPPPSIKPEMIDQGRLLLLEDGHCLRDHALAACNRTELRASASVIGTSLHTLVQLVDNDL
GLTMLPEMALKAGILTGTQVVARPVDSPTAKREIVLAWRKNSPREADFQLLAEELRAG
>PO03|6666666.126357.peg.1424
MSTYLPTIKQLQYLVALYEHGHFGRAADASFVSQSTLSAGIRELESLLGVTLVERSRRVV
RFTALGEQVVAKANRLLREAEELADLVQAAGKPLVGELRMSVIPTIAPFLLPRLLPRLKR
ERPELKLMLREETSQDALESLHHGRVDCVLLALPFDTGDAAIEHIADDRLFVAFPKDDPR
DPPATIKPDMIDTGRLLLLEDGHCLRDHALAACSRSELRTSAAMIGTSLHTLVQLVDNDL
GLTMLPEMALEAGILNGTEVVARPVDSPTAKREIVLAWRRNSPREADFRLLAEELRAG
>PO04|6666666.126260.peg.1306
MSTYLPTIKQLQYLVALHEHGHFGKAADASFVSQSTLSAGIRELESLLGVTLVERSRRVV
RFTALGEQVVAKANRLLREAEELADLVQASGKPLSGELRMSVIPTIAPFLLPRILPRLKR
ERPDLKLMLREETSHDALESLSHGRVDCVLLALPFDTGDAAIAHIADDRLFIAFPKDDPR
DPPASIKPEMIDQGRLLLLEDGHCLRDHALAACSRSELRASAAMIGTSLHTLVQLVDNDL
GLTMLPEMALMAGILNGTNVVARPVDSPTAKREIVLAWRKNSPREADFLLLADELRAG
>PO05|6666666.126363.peg.2212
MSTYLPTIKQLQYLVALHEHGHFGKAADASFVSQSTLSAGIRELESLLGVTLVERSRRVV
RFTALGETVVSKANRLLREAEELADLVQASGKPLSGELRMSVIPTIAPFLLPRMLPRLRK
ERPDLKLMLREETSHDALESLSHGRVDCVLLALPFDTGDAAIAHIADDRLFIAFPKDDPR
DPPASIKPDMIDQGRLLLLEDGHCLRDHALAACNRAELRASAAMIGTSLHTLVQLVDNDL
GLTMLPEMALSAGILAGTEVVARPVDSPTAKREIVLAWRKNSPREADFLLLAEELRAG
>PO06|6666666.126376.peg.2141
MSTYLPTIKQLQYLVALHEHGHFGRAADASFVSQSTLSAGIRELESLLGVTLVERSRRVV
RFTALGEQVVAKANRLLREAEELADLVQASGKPLVGELRMSVIPTIAPFLLPRVLPRLRR
ERPELKLLLREETSQDALESLHHGRVDCVLLALPFDTGDAAIEHIADDRLFIAFPKDDPR
DPPASISPDMIDQGRLMLLEDGHCLRDHALAACSRSELRASAAMIGTSLHTLVQLVDNDL
GVTMLPEMALKAGILNGTQVVARPVDSPTAKREIVLAWRKNSPREADFLLLAEELKAG
>PO07|6666666.125928.peg.1082
MSTYLPTIKQLQYLVALHEHGHFGKAADASFVSQSTLSAGIRELESLLGVTLVERSRRVV
RFTALGEQVVAKAGRLLREAEELADLVQAAGKPLSGELRMSVIPTIAPFLLPRLLPRLKR
ERPELKLMLREETSQDALESLHHGRVDCVLLALPFDTGDAAIAHIADDRLFVAFPKDDPR
NPPASIPPEMIDTGRLLLLEDGHCLRDHALAACSRSELRTSAAMIGTSLHTLVQLVNNDL
GLTMLPEMALEAGILNGTQVVARPVDSPTAKREIVLAWRKNSPREADFQLLAEELRAG
>PO08|WP_039094198.1
MSTYLPTIKQLQYLVALHQSGHFGRAAEACFVSQSTLSAGIRELESLLGVTLVERSRRVV
RFTPLGNQVVAKAHRLLREAEELSELVQSAGMPLVGELRMSVIPTIAPFLLPRMLPRLRK
ERPQLKLFLREETSDAAIESLHQGRADCVLLALPYATGEVEHEHICDDPLLVAFPKDDLR
DPPSIILPGTIDQGRLLLLEDGHCLRDHALAACDRPGVRASATMIGTSLHTLVQMVDNGL
GLTMLPQMAIDAGILNGTNIIARPLQSDHASREIALVWRRNSPRGEEFRLLAQELRAG
