# Supplementary material for: Investigation of the thermophilic mechanism in the genus Porphyrobacter by comparative genomic analysis
Source: BMC Genomics. 2018 May 23;19:385. doi: 10.1186/s12864-018-4789-4 (PMC5966882; doi:10.1186/s12864-018-4789-4)
Supplement: Supplementary file 1 — Alignment results of protein amino acid sequences encoded by single-copy genes found in eight Porphyrobacter strains. (ZIP 1510 kb) [file 12864_2018_4789_MOESM1_ESM.zip › Additional file 1/PO_1049.fasta]

>PO01|6666666.126375.peg.389
MPYQPSTPLTVLMRKLAAIPAAVQ------------------------------------
------PAPARPIGPAGIALIKRFEGCARLRPDGLIAAYPDPGTGAAPWTIGWGATGRDH
FTGGMIGPDTVWTQAQCDIRLALDLDRFAAEVSKAIGKALTTQSQFDALVSFHYNTGA--
IRSATLTRKHVAGDHAGAAHEFARWTRADGKVLQGLVRRRAEEAELYTSEDG---
>PO02|6666666.125937.peg.1548
-----------MLWRILGLAGDEEHRRPAEPAPPSEPAPPPPAPVPPAP-----------
---PPAPSRPTRIGPEGLALIKRFEGLARLRADGLVEAYPDPGTGGEPWTIGWGATGPDR
FNGGRITRGTVWTRAQYDQRLDEDLVRYAAEVAAALGDAPTSQNQFDALVSFHYNTGA--
IARATLTRRHKAGDHQGAAAEFARWNRAGGKVLPGLVRRRAAEAALYRGAVQ---
>PO03|6666666.126357.peg.2707
MQYQFPSPLLAVVRRLFAISAADGGT--PAPRE-----------------KDERCIPDGF
A-TASDPAAQRMVGSAGIALIKRFEGCARLRTDGLVEAYPDPGTGAEPWTIGWGATGRDH
VHGGRIGPGTLWTQDQCDARLADDLVRYAAEVRTAIGDAPTTQPQFDALVSFHYNTGA--
IARATLTQRHRALDYAGAVREFARWNRAGGRVLKGLVRRRAAEAALYMSGAE---
>PO04|6666666.126260.peg.933
MIFRPASSLLTLLRRLQSLSAATAPESAQSPAA-----------------PGEDFVPSGT
VSSVFNTAAPTAVGPAGIALIKRFEGCARLRSDGLVEAYPDPASGGEPWTIGWGATGRDG
FNGGRIGPATRWTQAQCDDRLAEDLARYAADVAAALGSAPTTQNQFDALVSFHYNTGA--
IARATLTAKHVAGDHEGAAREFARWNRAAGRVLKGLVNRRAAEAELYQSDR----
>PO05|6666666.126363.peg.1133
MPYQPSSPFRELLRKLAALPAVGA------------------------------------
-----IPDRSRVVSPAGIALIKRFEGCARLRTDGMIEAYPDPGSGGEPWTIGWGATGLDR
FNGGRIGPHTRWTQAQCDLRLAQDVSRYAAEVARAIGPASTTQAQFDALVSFHYNTGA--
IGRATLTKRHNAGDHTGAAREFARWTRASGTVLRGLVYRRAAEVELYLSDAD---
>PO06|6666666.126376.peg.969
MLPIAPSPLLALVRRLTGQAQAGTPLPPEAPNP-AAPNPATPGPATPAPLDEVDFSALDS
VSCVSNTPRPRAVSARGIALIKRFEGCARLRRDGMIEAYPDPGTGADPWTIGWGATGRDH
VNGGRIAPGTVWTQAQCDARLADDLVRYAADVVRAIGNAPTSQEQFDALVSFHYNTGA--
IARATLTAKHRAGDRDGAGREFARWNRAGGRVLRGLINRRAAEAQMYLDDTA---
>PO07|6666666.125928.peg.1419
MPQQSPALLPAFLRRLLGLAHAPA--------------TGLPAAAAAAAQVAPGFPAQDS
VSCVSNTLRPRSISPDGIALIKRFEGCARLRTDGLVEAYPDPATGGAPWTIGWGATGHDH
VHGGRIGPGTVWTQAQCDARLADDLARYAAEVAAAIGDAPTTQAQFDALVSFHYNTGA--
IARASLTRKHCAGDTAGAAREFARWNRAGGRVLKGLVRRREAEAELYLGKV----
>PO08|WP_039095770.1
---MNRKAIFDAVRQILGRGFSRA------------------------EVARLDHAIDQT
ITPEADSSPVTTVGEPGLQLIREFEGFARRRKDGLVEAYPDPATGGAPWTIGWGSTTDE-
-GGNAITPGTVWAQERCDARFAVHVAEFAGEVATLLGRTPTSRNQFDALVSLAYNIGTSA
LATSTLLRMHLAGNHAGAAEQFGRWNRAGGRVLAGLVRRRAAEAALYRRADDMTG
