# Supplementary material for: Investigation of the thermophilic mechanism in the genus Porphyrobacter by comparative genomic analysis
Source: BMC Genomics. 2018 May 23;19:385. doi: 10.1186/s12864-018-4789-4 (PMC5966882; doi:10.1186/s12864-018-4789-4)
Supplement: Supplementary file 1 — Alignment results of protein amino acid sequences encoded by single-copy genes found in eight Porphyrobacter strains. (ZIP 1510 kb) [file 12864_2018_4789_MOESM1_ESM.zip › Additional file 1/PO_105.fasta]

>PO01|6666666.126375.peg.1384
MDIILLERIEKLGAIGDIVTVKDGYARNFLLPQKKALRANEANKKVFEANRERLVAENAA
RRTDAEAQGEKVAGAEVVLIRAASNAGQLYGSVSVRDIVAGLADQGHSVDKRMVILGAPI
KTIGMHDVTIALHPEVRVTVKANVARSDDEAKLQSEGVDVLAQMFADEQREIEEQAEATR
IDTSLEPGEIPAELLEGGEDA----
>PO02|6666666.125937.peg.385
MEIILLERIEKLGTIGDVVTVKDGYARNFLLPQKKALRANEANRKIFEANRERLEKENAE
RRAAAEKLGEKVEGAEVVLIRAASNAGQLYGSVSVRDIVAGLAELGHTVDKRMVIMGAPI
KTIGMHNVTIALHPEVRVTVKANVARSDDEAKLQSEGVDVLAQMFADEQRAIEEQAEATR
IDTSLEPGEIPAELREGGEEA----
>PO03|6666666.126357.peg.2284
MDIILLERIEKLGSIGDIVTVKDGYARNFLLPQKKALRANDANKKVFEANRERLEKENAE
RRTDAEKLGEKVAGAEVVLIRAASNAGQLYGSVSVRDIVSGLGDQGHSVDKRMVILGAPI
KTIGMHDVTIALHPEVRVTVKANVARSDDEAKLQSEGVDVLAQMFEDEQRAIEEQAEATR
IDTGLEPGEIPAELLEEQGEEGDEA
>PO04|6666666.126260.peg.1875
MDIILLERIEKLGSIGDVVTVKDGYARNFLLPQKKALRANEANKKVFEANRERLEKENAD
RRTDAEKQGEKVAGAEVVLIRAASNAGQLYGSVSVRDIVAGLADQGHDVDKRMVILGAPI
KAIGMHDVTIALHPEVRVTVKANVARSDDEAKLQSEGVDVLAAMFEDEQRAIEEQADATR
IDTNLEPGEIPAELMEDGDDA----
>PO05|6666666.126363.peg.668
MDIILLERIEKLGSIGDVVTVKDGYARNFLLPQKKALRANEANKKVFEANRERLEKENAE
RRTDAEKTGEKVAGAEVVLIRAASNAGQLYGSVSVRDIVSGLADQGHDVDKRMVILGAPI
KTIGMHDVTIALHPEVRVTVKANVARSDDEAKLQSEGVDVLKAMFDDEQREIEEQAEATR
IDTSLEPGEIPAELMDDGEDD----
>PO06|6666666.126376.peg.2540
MDIILLERIEKLGSIGDVVTVKDGYARNFLLPQKKALRANEANKKVFEANRDRLEADNAE
RRAEAEKQGEKIAGAQVVLIRAASNAGQLYGSVSVRDMVAGLADQGHDIDKRMVILGAPI
KNIGMHDVTIALHPEVRVMVKANVARSDDEAKLQSEGVDVLAQMFEDEQRAIEEQVDATR
IETSLEPGEIPAELLEERSEEDGED
>PO07|6666666.125928.peg.1692
MEIILLERIEKLGSIGDVVTVKDGYARNFLLPQKKALRANEANRKVFEANRERLEKENAE
RRAAAEAQGQKVAGAEVVLIRAASNAGQLYGSVSVRDIVAGLAEQGHAVDKRMVILGAPI
KTIGMHEVTIALHPEVRVTIKANVARSDDEAKLQSEGVDVLARMFEDEQRAIEEQADATR
IDTGLEPGEIPAELLEGGADA----
>PO08|WP_039094268.1
MDIILLERIEKLGAIGDVVTVKDGYARNFLLPQKKALRANDNNKRVFEANRERLETENAE
RRSEAQAAGQTVEGAQIVLIRASSNSGQLYGSVSARDIAVALVEQGHDVDKRQVVMPTPI
KTLGMFDITIALHPEVRVTVKVNVARSADEAELQSQGVDVMARMFEEDRGESEGFTEG--
YDPNRELGELPSDDEEEAAPEATEQ
