# Supplementary material for: Investigation of the thermophilic mechanism in the genus Porphyrobacter by comparative genomic analysis
Source: BMC Genomics. 2018 May 23;19:385. doi: 10.1186/s12864-018-4789-4 (PMC5966882; doi:10.1186/s12864-018-4789-4)
Supplement: Supplementary file 1 — Alignment results of protein amino acid sequences encoded by single-copy genes found in eight Porphyrobacter strains. (ZIP 1510 kb) [file 12864_2018_4789_MOESM1_ESM.zip › Additional file 1/PO_1050.fasta]

>PO01|6666666.126375.peg.3892
MSSLPNILTLSRIFAVPLLAFFLWWPEWRAGYLVGFVLYCIIAITDFFDGYLARAQGTVS
KLGIFLDPIADKIMVAAVILVLTAQGYLRGPYAGDVHVIAGLVILVREIAVSGLREFLGG
IQVSVPVSALAKWKTTFQLVALGALILGGAVHGPPCQSVFEGCGSVADSWVHLVGLVSLW
TAAALTLITGWDYLRVGLKHMD
>PO02|6666666.125937.peg.1879
MSSLPNLLTLSRILAVPLLAFFLWWPAWRLGYLVAFVLYCVIALTDFLDGYLARAQGTVS
KLGIFLDPIADKIMVAAVILVLTAQGYLRGPYAGDVHVIAGLIILVREIAVSGLREFLGG
IQVSVPVSRLAKWKTTFQLVALGALILGGAVHGPPCQSVGEGCGSIGESWVHLVGLISLW
TAAVLTCITGWDYLRVGLKHMD
>PO03|6666666.126357.peg.1420
MLNLPNILTLSRIFAVPLLAFFLWWPEWRLGYLVGFGLYCIIAITDFFDGYLARAQGAVS
KLGIFLDPIADKIMVAAVILVLTAQGFLRGPYVGDMHVIAGLVILVREITVSGLREFLGG
IQVSVPVTKLAKWKTTLQLVALGALILGGAVHGPPCQSVGDMCKTFAESWVHVVGLASLW
AAAVLTCITGWDYLRVGLKHMD
>PO04|6666666.126260.peg.1304
MSSLPNILTCSRIFAVPLLAFFLWWPEWRLGYLIGFVLYCIIAITDFFDGYLARAQGTVS
KLGIFLDPIADKIMVAAVILVLTAQGYLRGPYAGDVHVIAGLIILVREIAVSGLREFLGG
LQVSVPVSALAKWKTTFQLVALGALILGGAVHGAPCQSVFEGCGSIANSWVHVVGLVSLW
TAAVLTLITGWDYLRVGLKHMD
>PO05|6666666.126363.peg.2213
MTSLPNILTLSRIFAVPLLAFFLWWPEWRAGYLIGFVLYCVIALTDFLDGYLARAQGTVS
KMGVFLDPIADKIMVAAVILVLTAQGYLRGPYAGDVHVIAGLVILVREIAVSGLREFLGG
AQVSVPVSRLAKWKTTFQLMALGALILGGAVHGAPCQSVGEGCGTIAQSWVHLVGLISLW
TAAVLTCITGWDYLRVGLKHMD
>PO06|6666666.126376.peg.2136
MLNLPNLLTLSRIFAVPLLAFFLWWPEWRLGYLVGFVLYCVIAITDFLDGYLARAQGTVS
KMGIFLDPIADKIMVAAVILVLTAQGYLRGPYAGDVHVIAGLVILVREIAVSGLREFLGG
IQVSVPVSKLAKWKTTFQLVSLGALILGGAVHGPPCQAVGQGCGTIAQSWVHLVGLVSLW
TAAVLTCVTGWDYLRVGLRHMD
>PO07|6666666.125928.peg.1080
MSSLPNILTLSRIFAVPLLAFFLWWPGWQLGYLIGFGLYCIIAITDFFDGYLARAQGTVS
KLGIFLDPIADKIMVAAVILVLTAQGYLRGPYAGDVHVIAGLVILIREIAVSGLREFLGG
IQVSVPVSRLAKWKTTFQLVALGALILGGAVHGPPCQSVLEGCGSIADSWVHLVGLVSLW
TAAVLTCITGWDYLRVGLKHMD
>PO08|WP_039094193.1
MLTLPNLLSLSRIVAVPLLAALLWWPAWHAGYALAFALYCLMGITDYFDGLLARSSGAVS
RLGIFLDPIADKIMVAAVILVLTAKGQLTGPYVGDLHAVAGLIILIREIAVSGLREFLGG
LQVSVPVSKLAKWKTTLQLIALGALILAGALP--------------AEAWIRLCGLVSLW
GAAILTLVTGWDYLRVGLKHMD
