# Supplementary material for: Investigation of the thermophilic mechanism in the genus Porphyrobacter by comparative genomic analysis
Source: BMC Genomics. 2018 May 23;19:385. doi: 10.1186/s12864-018-4789-4 (PMC5966882; doi:10.1186/s12864-018-4789-4)
Supplement: Supplementary file 1 — Alignment results of protein amino acid sequences encoded by single-copy genes found in eight Porphyrobacter strains. (ZIP 1510 kb) [file 12864_2018_4789_MOESM1_ESM.zip › Additional file 1/PO_1051.fasta]

>PO01|6666666.126375.peg.3893
MTTSLDLMRKRRFLPLFLTQLLNALNDNLYKNAMVLFIVYQLYDSPEMETLISGVATALF
VIPFVLFSATSGQLADMRDKTKIIRWIKFAEIIIMIVGGIGLMMAARGVAVETVAIPLMF
LALFAMGLHSTFFGPIKYAILPQHLEEDEVLAGTGLVEAGTYVAILAGMILSAIFTVEES
TIAIIVFALIGYVVCRQVPPAPAQCEDTKIDWNPIRASKDLIAFSFGNPELRYSVLAISY
FWAIAAILGTQFFPLAKNVLLADKQVAMVLLVAFSAGIAIGSVAINALLKGEISARHSAV
SVLVMGVLLITFYLECRMWNLTPAAGGLFSVPEFLEQPLALVLIANLLLIAVAGGMFVVP
LYAFLTTRVDKSEASRSVAANNFVSCVFMAVGAGVAGVLGFFGIPLEEQLLLSLFLCIVS
AQLSRKLYKVEQQRPAEVAAQI
>PO02|6666666.125937.peg.1880
MTTSTRLMRQRRFLPLFLTQLLNALNDNLFKNAMVLFVVYQVYDSPAMETFVSGIATAVF
VLPFVLFSATSGQLADMRDKTKIIRWIKFAEIIIMAVGATGLVLAARGIEVETLAIPLMF
TALFAMGVHSTFFGPIKYAILPQHLHKDEVLAGTGLVEAGTYVAILVGMMLGGALPIMAS
TVAVIVIALIGYGVCRFIPPAPPETSERKVDWNPIRASRALIAFSMGNLELRYSVLAISF
FWAIAAILSVQFIPLAKNLLLADKEVAAVMLVAFSAGIAIGSVSINALLKGDISARYSAP
SVLVLAGLLISFYLLCRSWNLAPAAGGLFSVGEFLAQPLALVLIANLLLIAVAGGMFVVP
LYAFLTTRVATSEASRSVAANNFISSLFMVAGAGIAGGLGFLGIPLAEQLLLSLVLCGLS
AVLARRLHALEALRAPEAA---
>PO03|6666666.126357.peg.1419
MTTSTNLMRQRRFLPLFLTQLLNALNDNLYKNAMVLFIVYQVYDSPEMETLISGIATALF
VLPFVLFSATSGQLADMRDKTRIIRWIKFAEIIIMSVGATGLLLAARGVSVDSLAIPLMF
TALFAMGVHSTFFGPIKYAILPQHLHKDEVLAGTGLVEAGTYVAILVGMMLGGAMPIMWS
IVAVIVIALVGYATCRWVPPAPAQTDETQVDWNPVRASKSLVAFSMGNPELRYSVLAISY
FWTIAAILSVQFIPLAKNVLLADKQVAAVMLVAFSAGIAIGSVSINALLKGDISARYSAA
SVLALGAFLVTFYLLCRIWNLTPA-GELFTVGEFLVQPLALALLANLVLIAVAGGMFVVP
LYAFLTTKVDKSEASRSVAANNLISSIFMVIGAGVAGGLGFLGIPLQEQLLASLFLCLLS
AQLARKLHALEVPAGEAFR---
>PO04|6666666.126260.peg.1303
-------MRQRRFLPLFLTQLLNALNDNLYKNAMVLFVVYQVYDSPEMETLISGVATALF
VLPFVLFSATAGQLADMRDKTKIIRWIKFAEILIMSVGATGLLLASRGMQIESLALPLMF
TALFAMGVHSTFFGPIKYAILPQHLQKDEVLAGTGLVEAGTYVAILVGMMLGGAMPIMWS
IIGVIVIALIGYATCRFVPPAPTQCEDTKVDWNPVRASKDLIAFSMGNLELRYSVLAISY
FWAIAAILSVQFIPLAKNVLLADKQVAAVLLVAFSAGIAIGSVSINALLKGDISARYSAR
SVMVLAALLVVFYALCRMWNLTPQ-GELFTVWEFLAQPLALALTANLLFIAIAGGMFVVP
LYAFLTTRVDPSEASRSVAANNFISSVFMVVGAGIAGALGPLGIPLQEQLLLSLVLCFFS
ASLARKLHATEALREPGAL---
>PO05|6666666.126363.peg.2214
MTTSIDLMRRRRFAPLFVTQLLNALNDNLYKNAMVLFIVYQLYDSPEMETLISGVATALF
VLPFVLFSATAGQLADMRNKTTIIRWIKFAEIIIMSAGALGLAMAARGFEVETLAIPLMF
AALFAMGVHSTFFGPIKYAILPQHLEDGEVLAGTGLVEAGTYVAILSGMILSAVLTVDQS
TVAVVLIAVVGYAVCRAVPPAPAQTDEVKVDWNPIRASRSLIAFSMGHLELRYSVLAISY
FWAIAAILGVQFFPLAKNVLLADKQVAMVMLVAFSAGIAIGSVAINALLKGQISARHSPV
SVMVMGALLIAFYFECRMWDLTPQ-GELFTVSEFLAQPLALLLVATLLLIAVAGGMFVVP
LYAFLTTRVDKSEASRSVAANNFISSIFMAVGAGVAGVLGFFGIPLAEQLLLSLALCLVS
AHLARKLYAAEQQRVL------
>PO06|6666666.126376.peg.2135
MTTSTNLMRQRRFLPLFLTQLLNALNDNLYKNAMVLFVVYQVYDSPETETFISGIATAVF
VLPFVLFSATSGQLADMRDKAKIIRWIKLAEIIIMSVGAVGLVMAARGVSIETLAIPLLF
VALFAMGVHSTFFGPIKYAILPQHLEKDEVLAGTGLVEAGTYVAILVGMMLGGALPIMAS
TIAVVAIALVGYMICRWVPPAPPQTTETTVDWNPIRASRSLIAFSMGNPELRYSVLAISF
FWTIAAILSVQFIPLAKNVLLADKQVAAVMLVAFSAGIAIGSVSINALLKGDISARYSAA
SVLALGGFLISFYLLCRIWNLTPA-ADLFTVGEFMVQPLALALLANLVLIAVAGGMFVVP
LYAFLTTRVEKHEASRSVAANNFISSVFMVVGAGVAGGLGFLGIPLQEQLLASLILCLFS
AQLARRLHALEHQREPEFG---
>PO07|6666666.125928.peg.1079
MTTSTNLMRQRRFLPLFLTQLLNALNDNLYKQAMVLFVVYQVYDSPETETFVSGIATALF
VLPFVLFSATSGQLADMRNKTTIIRWIKFAEIIIMSVGATGLLLAAKGVQVGTLAIPLMF
LALFAMGMHSTFFGPIKYAILPQHLEKDEVLAGTGLVEAGTYVAILVGMMLGGAMPIMWS
IIAVIAIALVGYLVCRWVPPAPPQTEETKVDWNPIRASRSLIAFSMGNPELRYSVLAISY
FWTIAAILSVQFIPLAKNVLLADKQVAAVMLVAFSAGIAIGSVSINALLKGAISARYCAP
SVLALGVLLIGFYLLCRAWNLSPASGALFTVSEFIAQPLALVLLTNLVLIAVAGGMFVVP
LYAFLTTKVDKSEASRSVAANNFISSVFMVVGAGAAGALGFLGIPLQEQLLISLFLCLLS
AQLARKLHALEAGNPRAADAAR
>PO08|WP_039094191.1
MLTSLHLLRKRRFLPLFATQLLNAFNDNLFKNAMVLFVVYTFYDSQAEEAQFSAIASGVF
ILPFFLLSALAGQLADLTDKAAIIRRVKAAEIGIMVVGAAGLYLAWQSGRDSDFAMPLLL
AALFAMGVHSTFFGPIKYAILPQHLKREEVLAGTGLVEAGTYVAILAGTILAGYISVRWA
ALVVIVAALIGYVTSLQVPPAPPFEKHGKLDLNVLRSSITLIRNTTAQREVFYAILAISF
FWTIGAVLFIQFPPLAKNVLNASKEVASLFLVIFSVGVAIGSVAINTLLKGEVSARHAPV
SVLFMGGFVAVFYFVCRAWERQATPTGLLDVPGFLAQPLAPLVLGTLLLIAIAGGMFVVP
LYAFLTTKCDPSQAARTVAANNIVNSGAMVVGSLIAGGLSALGIPLVEQLLLSAGMSVIS
AWLGALLHRAERLAAAPA----
