# Supplementary material for: Investigation of the thermophilic mechanism in the genus Porphyrobacter by comparative genomic analysis
Source: BMC Genomics. 2018 May 23;19:385. doi: 10.1186/s12864-018-4789-4 (PMC5966882; doi:10.1186/s12864-018-4789-4)
Supplement: Supplementary file 1 — Alignment results of protein amino acid sequences encoded by single-copy genes found in eight Porphyrobacter strains. (ZIP 1510 kb) [file 12864_2018_4789_MOESM1_ESM.zip › Additional file 1/PO_1053.fasta]

>PO01|6666666.126375.peg.3898
MSQTIPFIKMHGLGNDFVVLDGRETALPAMTPAVARALGDRRTGIGFDQLILLEPSE---
-TQDFRVRFFNSDGSEAGACGNGSRAIALLHG----APAQVETAGGTLSLEPLEGGARVD
MGSPRFDWDAIPLAYAMDTFAMPVGWE----TLEGPMAVNVGNPHAVFFVEDADAVDLEA
LGPVIEHDPVFPERVNVNVASLAGPDHLRLRVWERGAGLTRACGTGACATAVAAIRKGLV
QSPVRVTLPGGDLVIAWQPG----GTILMSGPATESYRGSFRWDDYA-------
>PO02|6666666.125937.peg.1885
MSDTIPFVKMHGLGNDFIVLDARTAPLPPLTPAVVRALADRRTGIGCDQLVLLEPDD---
-THAFRMRIFNRDGSEVGACGNAARAVALLHG----APVTIATGGGPITLTPEAGGAAVD
MGTPRFDWAAIPLAYPLDTFAMPVGWD----GLAAPMAINVGNPHVVFFVDDAAAVPLAT
LGPMIEHDPLFPERVNVNVASLAGKDHLRLFVWERGAGLTRACGTGACSSAVAAIRKGLA
ASPVRVSLPGGDLVITWQEG----GSILMHGPAAESFRGQFRWQDYAAPTGAHT
>PO03|6666666.126357.peg.1413
MTLPVPFIKMHGLGNDFVVIDARTAPVPPITAKLARALADRHTGIGCDQLVLLEPSE---
-TCAFRMRIFNSDGGEVEACGNASRAVALLHG----EPVTIETGGGPIALEPETGGARVD
MGKPRFEWDAIPLAYAMDTFSMPVGWD----SLDAPMAVNVGNPHVIFFVEDAAAVPLET
LGPDIEHDPLFPERVNVNVASLAGRDHLVLRVWERGAGLTRACGTGACATAVAAIRRGLA
KSPVRVSLPGGDLIIAWEPH----GSILMSGPAAESFRGSFVWEDYA-------
>PO04|6666666.126260.peg.1297
MTQHVPFIKMHGLGNDFVVLDAREAALPKVTPPIARALGDRRTGIGFDQLVLLEPDA---
-EHAFRMRIFNSDGSEVEACGNAARAVALLHG----EPVTIATGGGPIALQPMDGGAEVD
MGQPRFDWDAIPLAYPMDTFAMPVGWE----NLESPMAVNVGNPHAIFFVEDADAVALDR
LGPLIENDPLFPERVNVNVAHLAGPDHLKLRVWERGAGLTRACGTGACATAVAAIRKGLV
SSPVRVTLPGGDLVIAWQPG----GTILMSGPATESFRGTFDWDDYA-------
>PO05|6666666.126363.peg.2221
MTRAIPFIKMHGLGNDFVVLDARADALPAMTPAVARALGDRRTGIGFDQLVLLEPSA---
-TNAFRMRIFNCDGSEVGACGNASRAVALLHG----EAVTIETGSGPIALEPLDGGARVD
MGAPRFGWDEIPLAYPMDTFNLPVGWE----GLDAPMAVNVGNPHAVFFVEDSHAVDLER
LGPLIEHDPIFPERVNVNIVSHAGSDHLTLRVWERGAGITRACGTGACATAVAAIRRGLV
QSPVRVTLPGGDLVIAWEPG----GTILMSGPAAESFRGTFDWDDYS-------
>PO06|6666666.126376.peg.2129
MTQRIPFIKMHGLGNDFVVLDAREHPLPPMTAAAARALADRRTGIGCDQLVLLEPSDAPQ
AGHAFRMRIFNADGSEVEACGNAARAVALLHG----EAVTIETRGGLIALEPLDGGARVD
MGAPRFDWEAIPLAYAMDTAAMPVGWPMDQGELAQPMAVNVGNPHVIFFVDDADAAALET
LGPVIEHDPLFPERVNVNIASLAGPDHLKLRVWERGAGLTRACGTGACATAVAGIRQGLV
HSPVRVSLPGGDLVIAWTEG----GSILMNGPAAESFRGSFDWDDFALGAEA--
>PO07|6666666.125928.peg.1074
MRQAIPFIKMHGLGNDFVVLDARTMPMPRMTPAIARALADRRTGIGCDQLVLLEPSE---
-AHDFRVRFFNSDGSEAGACGNGSRAVAVLHG----APATVETASGPITLEPLAGGARVD
MGVPRFDWDAIPLAYPMDTFTMPVGWE----NLTEPMAVNVGNPHVIFFVADAEAAELDR
LGPLIEHDPLFPERVNVNVASLAGEDHLRLRVWERGAGLTRACGTGACATAVAAIRRGLV
SSPVRVTLPGGDLLIAWEPRGAPSGSILMSGPAVESFRGTFDWDDYA-------
>PO08|WP_039094151.1
--MRASFTKMHGLGNDFVVLDARGGALPPLHAGTVRALADRQTGIGCDQLLLLEPSQ---
-VADLKVRIFNADGSEVAACGNAMRAVALRVADDGLQRVTMETGAGLIAAEADGAEFRVD
MGVPRTEWDTIPLAYPLDTLALPVGWD----GLEKPTCVNVGNPHVVFFVPDCDAVPLAR
LGPRIEADPLFPERINVNVATVVDRARIRLRVWERGAGLTRACGTGACATAVAAMRRGLV
EREVEVALPGGTLRIGWGAD----GRISMAGPAAESYRGSFDWGDYL-------
