# Supplementary material for: Investigation of the thermophilic mechanism in the genus Porphyrobacter by comparative genomic analysis
Source: BMC Genomics. 2018 May 23;19:385. doi: 10.1186/s12864-018-4789-4 (PMC5966882; doi:10.1186/s12864-018-4789-4)
Supplement: Supplementary file 1 — Alignment results of protein amino acid sequences encoded by single-copy genes found in eight Porphyrobacter strains. (ZIP 1510 kb) [file 12864_2018_4789_MOESM1_ESM.zip › Additional file 1/PO_1054.fasta]

>PO01|6666666.126375.peg.3899
MNAAAPAAPTIISLGCRMNIAESERMRAMLAGEENLVVVNSCAVTAEALRQTRQAIRRAR
RDHPAARLVVTGCAAEIDRSSIGAMDEVDALVANAAKLDPRAWNVPGEAPPL------AP
----ARTRAFVTVQNGCDHACTFCVIPQGRGASRSLTVPQVLAEVEAHLAAGTKEVVLTG
VDLTSWGHDLPDAPRLGTLVAAILAAFPALPRLRLSSVDGVEIDPLLFELLAGEERVMPH
LHLSLQHGADLILKRMKRRHLRGDAVELVARLKAQRPDIAIGADLIAGFPTEDESHHQAN
LAIIDELDIVHAHIFPYSPRPGTPAARMPQVPREVVKARAADLRARAADRRAAWLAGLVG
ETLPVLAERGGTGYAPNYAPVALPTGTAAGIIIDVTPSGLREGLLA
>PO02|6666666.125937.peg.1886
----------MIALGCRLNLAEGERLRTLLAGKSDLVVINSCAVTGEALRQTRQAIRRAR
RAQPSARLVVTGCAAEIDREAIAAMPEVDALVPNAAKLDPAAWSLAPLPSPTPSPARAAR
APAPARTRAFVPVQNGCDHACTFCAIPQGRGPSRSASLAEALRAVEEALAAGAREVVLTG
VDLTSWGHDLPGTPRLGALVRAILDAFPQLARLRLSSLDGIEIDPLLCELIAQEARVMPH
LHLSLQHGADLILKRMKRRHLRRDALELVARLKAARPEIAIGADLIAGFPTETAAHHAQS
LAIIDELEIVHAHVFPFSPRPGTPAARMPQLPRDLVKARAAELRARAAARRSAWLHSLVG
QPLEVLAERGGTGHAPNFAPVALPAGTAPGTLITLTPSSLQEGLLA
>PO03|6666666.126357.peg.1412
-----MNAPQIISLGCRMNIAEAERMRAMLAGEENLVVVNSCAVTGEALRQTRQAIRRAR
RDHPSARLVVTGCAAEIDRAEIGAMVEVDGLVANAAKLDPRAWNVPAEAPPL------AP
----ARTRAFVAVQNGCDHACTFCVIPQGRGTSRSLTVAAVLREVEAHLAAGASEVVLTG
VDLTSWGHDLDGAPRLGTLVAAILSAFPALPRLRLSSVDGVEIDPALFELLAHEERVMPH
LHLSLQHGADLILKRMKRRHLRRDAVELVGRLKALRPGIAIGADLIAGFPTEDATHHGDN
LSIIDELGIVHAHIFPFSPRPGTPAARMPQVAREVVKARATELRVRSAAVRTAWLQSLVG
ESLPVLVERDGTGYAPNYARVALPEGVSAGAIIDVTIREAREGLLA
>PO04|6666666.126260.peg.1296
-----MSAPAIISLGCRMNIAESERMRAILAGERDLVVVNSCAVTGEALRQTRQAIRRAR
RDHPQARLVVTGCAAEIDRAQIGAMDEVDGLVANAAKLDPRSWNVSGDAPPL------AR
QETLARTRAFIAVQNGCDHACTFCVIPQGRGASRSLAIAEVLGEVGQHLAAGAQEVVLTG
VDLTSWGHDLPDAPRLGTLVQAILEAYPRLPRLRLSSMDGIEIDPLLFELLAQEPRVMPH
LHLSLQHGADLILKRMKRRHSRADAVKLVSRLKALRPEIAVGADLIAGFPTEDAAHHAEN
LAIIDELDIVHAHIFPYSPRPGTPAARMPQVARDVVKARAADLRARAAARRAAWLGTLVG
ETLPVLAEHGGTGYAPNYAPVALPQGSIPGTIIDVTPSGLREGLLA
>PO05|6666666.126363.peg.2222
-----MNAPHIISLGCRMNIAESERMRAMLAGTGDLVVVNSCAVTSEAVRQTRQAIRRAR
RDHPAARLVVTGCAAEIDRAVIGAMDEVDGLVANAAKLDPRAWNVPLDAPPI------AP
----QRTRGFVAVQNGCDHACTFCVIPQGRGASRSLGTAQALAEVEAHMSAGAQEIVLTG
VDLTSWGHDLAGQPRLGTLVAAILAAFPRLPRLRLSSLDGIEIDDALFELLAHEPRVMPH
VHLSLQHGADLILKRMKRRHLRADAVNLVARLKTVRPEIAIGADLIAGFPTEDAVHHEAN
LSIIDALDIVHLHVFPYSPRPDTPAARMPQLPRNLIKTRAAQLRARSAARRDVWLAGLVG
ETLPVLAERDGTGYAPNYAPVALPPGTAAGTIIDVTPSGLREGLLA
>PO06|6666666.126376.peg.2128
-----MNASRIISLGCRMNIAESERMRAMLAGEQNLVVVNSCAVTGEALRQTRQTIRRAR
RDHPDARLVVTGCAAEIDRAEIGAMDEVDGLVANAAKLDPRAWNAPLNAPPK------TH
AEALARTRAFVAVQNGCDHACTFCVIPQGRGVSRSLSVAEVLREVEAHLAAGAREVVLTG
VDLTSWGQDLDGIPRLGDLTGAILAAFPALPRLRLSSVDGVEIDPLLLDLIAHEQRVMPH
LHLSLQHGADLILKRMKRRHLHGDAVQLVARLRALRPDIAIGADLIAGFPTESKAHHADN
LAIIDELDIVHAHIFPFSPRPGTPAARMPQVPRAVVKARAAELRARAAARRAAWLTRLVG
ETLPVLAERDGTGYAPNYARVALPPATPAGAVIDITISGIEEGLLR
>PO07|6666666.125928.peg.1073
-----MSAPAIISLGCRMNIAESERMRAMLAGERDLVVINSCAVTGEALRQTRQAIRRAR
REHPGARLVVTGCAAEIDRAAIGAMDEVDALVANAAKLDPRSWNIPAEAPPI------AP
----ARTRAFVAVQNGCDHACTFCVIPQGRGASRSLPVVAVLREIEAHLAAGAQEVALTG
VDLTSWGDDLPGAPRLGALVEAILTAFPALPRLRLSSVDGIEIDAGLFALLAHEPRVMPY
LHLSLQHGADLILKRMKRRHRRADAVELVARLKALRPDIAVGADLIAGFPTEDEALHAEN
LAVIAELGIVHAHVFPFSARPGTPAARMPQLPREVIKARAADLRARSAELRAAWLQSLVG
ETLPVLAERDGSGYAPNYARVSLPPGTAAGRIIDVTVREVREGLLG
>PO08|WP_039094149.1
------MSIEIISLGCRLNLAEAERMRGLLAGADDLVVINSCAVTAEAVRQTRQAIRRAR
RARPDARLLVTGCAAEVERDAIAGMPEVDGLIANAAKLDARSWNVAARAGPV--------
--QPLHSRGFVAVQNGCDHACTFCVIPQGRGPSRSLAVTEVLREVERDLARGAAEIVLTG
VDLTSWGRDLPEAPALGVLVAAVLEAFPQLARLRLSSLDGVEIDGLLLELLAGEARVMPH
LHLSLQHGHDLVLKRMKRRHSRADAVRLVQTLRARRPELALGADLIAGFPTEDDAMHAAN
LSIVEELGIVHGHVFPYSPRPGTPAARMPQVPAPVVKARAAELRRRVAQVREAWLETLIG
QELDVLAERDGTGHAGNFARVALPADTAPGTLVRVVPQVIQEGLLR
