# Supplementary material for: Investigation of the thermophilic mechanism in the genus Porphyrobacter by comparative genomic analysis
Source: BMC Genomics. 2018 May 23;19:385. doi: 10.1186/s12864-018-4789-4 (PMC5966882; doi:10.1186/s12864-018-4789-4)
Supplement: Supplementary file 1 — Alignment results of protein amino acid sequences encoded by single-copy genes found in eight Porphyrobacter strains. (ZIP 1510 kb) [file 12864_2018_4789_MOESM1_ESM.zip › Additional file 1/PO_1055.fasta]

>PO01|6666666.126375.peg.3900
MSETSWTQRLFGGFAKTSERLSANLPGSSGGSAKLDDKTLDEVEDALILSDLGPSAAARI
RARLAEKRFGLEITTRELKEAVAEEIAAILRPVAKPLEITAFPRPQVILVIGVNGSGKTT
TIAKLAHLFQEDDYGVLLAAGDTFRAAAIGQLATWAGRIGVDLVRGPEGGDPAAIVFDAV
RQATDTGIDALIVDTAGRLQNKKELMEELAKIRRVLGRLNPEAPHDVVLVLDATNGQNAL
SQIDVFKEVAGVTGLIMTKLDGTARGGVLVAAAEQYGLPIHAIGVGEKMEDLRPFDPDLV
ARVIAGVA
>PO02|6666666.125937.peg.1887
MSETSWTERLLGGFAKTSQRLAANLAGAGGASARLDEATLDEVEDALILSDLGPAAARRI
RQRLADKRFGLEITTRELKEAVAEEIAAILRPVAKPLEITAFPRPQVILVIGVNGSGKTT
TIAKLAHLFKEDDYGVLLAAGDTFRAAAIGQLATWAERIGVDIVKGPEGGDPAAIVFDAV
KQATASGIDALIVDTAGRLQNKTELMDELAKIRRVLGRLNPAAPHDVVLVLDATNGQNAL
AQIDVFREVAGVTGLIMTKLDGTARGGVLVAAAEQYGLPIHAIGVGEKMDDLRPFDPDLV
ARVIAGVA
>PO03|6666666.126357.peg.1411
MSETSWTQRIFGGFAKTSERLTANLA-GVGGTAKLDDATLDEVEDALIMSDLGPSAAARI
RARLSDKRFGLEITARELKEAVAEEIAAILRPVAKPLEITAFPRPQVILVIGVNGSGKTT
TIAKLAHLFQEDDYGVLLAAGDTFRAAAIGQLATWAERIGVDIVRGPEGGDPAAIVFDAV
KQATDTGIDALIVDTAGRLQNKKELMEELAKIRRVLGRLNPEAPHDVVLVLDATNGQNAL
SQIDVFKEVAGVTGLIMTKLDGTARGGVLVAAAEQYGLPIHAIGVGEKMEDLRPFDPDLV
ARVIAGVA
>PO04|6666666.126260.peg.1295
MSESSWTQRLFGGFAKTSERLSANLPISGGATAKLDDATLDEVEDALILSDLGPSAAARI
RARLSDKRFGLEITTRELKEAVAEEIAAILRPVAKPLEITAFPRPQVILVIGVNGSGKTT
TIAKLAHLFQEDDYGVLLAAGDTFRAAAIGQLATWAGRIGVDLVRGPEGGDPAAIVFDAV
RQATDTGIDALIVDTAGRLQNKKELMEELAKIRRVLGRLNPEAPHDVVLVLDATNGQNAL
AQIDVFKEVAGVTGLIMTKLDGTARGGVLVAAAEQYGLPIHAIGVGEKIEDLRPFDPDLV
ARVIAGVA
>PO05|6666666.126363.peg.2223
MTETSWTQRLFGGFAKTSERLSANLPVASGGSAKLDEATLDEVEDALILSDLGPSAAARI
RARLADKRFGLEITQRELKEAVAEEIAAILRPVAKPLEITAFPRPQVILVIGVNGSGKTT
TIAKLAHLFQEDDYGVLLAAGDTFRAAAIGQLATWAGRIGVDLVRGPEGGDPAAIVFDAV
KQATDTGIDALIVDTAGRLQNKKELMEELAKIRRVLGRINPEAPHDVVLVLDATNGQNAL
AQIDVFKEVAGVTGLIMTKLDGTARGGVLVAAAEQYGLPIHAIGVGEKMEDLRPFDPDLV
ARVIAGVA
>PO06|6666666.126376.peg.2127
MSETSWSQRLFGGFAKTSEKLASSLPVVG-GGAKLDNATLDEVEDALIMSDLGPAAAGRI
RARLADKRFGLEITTRELREAVAEEIAAILRPVAKPLEITAFPRPQVILVIGVNGSGKTT
TIAKLAHLFMEDDYGVLLAAGDTFRAAAIGQLATWAERAGVDLVRGPEGGDPAAIVFDAV
KQATDTGIDALIVDTAGRLQNKKELMEELAKIRRVLGRLNPEAPHDVVLVLDATNGQNAL
AQIDVFKEVAGVTGLIMTKLDGTARGGVLVAAAEQYGLPIHAIGVGEKMEDLRPFDPDLV
ARVIAGVA
>PO07|6666666.125928.peg.1072
MSETSWTQRLFGGFAKTSERLAANLPGSSSGLAKLDETTLDSLEDALIMSDLGPAAAARI
RARLAEKRFGLEITARELKEAVAEEIAAILRPVAKPLEITAFPRPQVILVIGVNGSGKTT
TIAKLAHLFMEDDYGVLLAAGDTFRAAAIGQLATWAERIGVDIVRGPEGGDPAAIVFDAV
KRATDTGIDALIVDTAGRLQNKKELMEELAKIRRVLGRLNPAAPHDVVLVLDATNGQNAL
AQIDVFKEVAGVTGLIMTKLDGTARGGVLVAAAEQYGLPIHAIGVGEKMEDLRPFDPDLV
ARVIAGVA
>PO08|WP_039094147.1
MSDAGWSERLLGAFRKTSERLGGNLAGVVG-TARLDDATLDEVEDALILSDLGPAAAGRI
RRRLSDKRFGLSMTERELKEAVAEEIAAILRPVAKPLEVTAFPRPQVVLVIGVNGSGKTT
TIAKLAHLFQEEDYGVLLAAGDTFRAAAIGQLGVWADRIGVPLVRGPEGGDPASVVFDAV
KRATDTGIDALIVDTAGRLQNKRELMDELAKIRRVLGRLNPAAPHDVVLVLDATNGQNAL
NQIDVFREVAGVTGLIMTKLDGTARGGVLVAAAEQYGLPIHAIGVGETLDDLRPFDPDLV
ARVIAGVA
