# Supplementary material for: Investigation of the thermophilic mechanism in the genus Porphyrobacter by comparative genomic analysis
Source: BMC Genomics. 2018 May 23;19:385. doi: 10.1186/s12864-018-4789-4 (PMC5966882; doi:10.1186/s12864-018-4789-4)
Supplement: Supplementary file 1 — Alignment results of protein amino acid sequences encoded by single-copy genes found in eight Porphyrobacter strains. (ZIP 1510 kb) [file 12864_2018_4789_MOESM1_ESM.zip › Additional file 1/PO_1056.fasta]

>PO01|6666666.126375.peg.3901
-MSENETKKAASSWLGVAVDYGPLLVFLGVYRWNSPAEPNAVSELAAIVAGTAAFMVAAV
AALAISKWRLGKVSPMLWFSTALIVGFGSLTIFFGDPTFVQLKPTIIYATFGVALLGGFV
MGKALLRILLEAAFEGLSEEGWLKLSRNWGVFFLVLAVLNEVLRAQMDFEGWLWAKIWVF
LPLTFLFTLSQVPMLMKHGLSLEDAKDEALKDEPPTG-
>PO02|6666666.125937.peg.1888
MMADGEGRKAASSWLNVAVDYGPLLVFLGVYRWKAPADPDPVGELSAIIAGTAAFMLAAV
IALAVSKWRLGKVSPMLWFSTALIVGFGSLTIFFGDPTFVQLKPTIIYACFGIALLGGVL
AGKALLKVLLEAAFEGLTDEGWLKLSRNWGVFFLALALLNEGLRAQLSFESWLWAKLWVF
LPLTFLFTFSQIPLLMRHGMSLEGQAEA---GDPPAEG
>PO03|6666666.126357.peg.1410
-MSESEGKKAASSWLNVAVDYGPLLVFLGVYRWMSPEETSAGGELIAITYGTGAFMVAAV
AALVFSKWRLGKVSPMLWFSTALIVGFGSLTIFFGDPTFVQIKPTIIYATFGVALLGGFF
AGKALLRILLEAAFEGLSDAGWLKLSRNWGVFFLCLAGLNEILRAQLDFEGWLWAKFWVF
LPLTFLFTFSQIPMLLKHGLSFEER-DEPLKNEPPTGS
>PO04|6666666.126260.peg.1294
-MADGEGKKAASSWLNVAVDYGPLLVFLGVYKWMSPEETSAAGELIAITFGTGAFMVAAV
IALLVSKWRLGKVSPMLWFSTALIVGFGSLTIFFGDPTFVQLKPTIIYASFGVVLLGGFF
MGRAMLKILLEAAFEGLSDAGWLKLSRNWGVFFLFLAVLNEVMRAQLSFESWLWAKLWVF
LPLTFLFTFSQIPMLLKHGLSFEDK-AEPFKDEPPTG-
>PO05|6666666.126363.peg.2224
MMAEAETKKAASSWLNVAVDYGPLLVFLGVYKWQSPAEPNPVGEVAAIIAGTGAFMVAAV
AALLFSKFRLDKVSPMLWFSTALIVGFGSLTIFFGDPTFVQLKPTIIYASFGVVLLAGVA
MGRALLKILLEAAFEGLTDEGWLKLSRNWGVFFLVLAVLNEVLRAQMDFEGWLWAKIWVF
LPLTFLFTFLQIPMLLKHGLSFEEQ-DDVLKDEPPTGA
>PO06|6666666.126376.peg.2126
MMSENETKKAASSWLNVAVDYGPLLVFLGVYRMNAPEDPSPAGELGAIIYGTIAFMIAAV
AALVISKWRLGKVSPMLWFSTALIVGFGSLTIFFGDPTFVQIKPTIIYTTFGVVLLGGFL
VGRALLKILLEAAFEGLSDQGWLKLSRNWGVFFLALAGLNEALRAQLDFEGWLWAKFWVF
LPLTFLFTFSQIPMLLKNGLSFEDR-DEPLKNEPPTGS
>PO07|6666666.125928.peg.1071
MMRGDEGKKAASSWLNVAVDYGPLLVFLAVYRWMSPAEVSAAGETVAIVYGTGAFMAASI
IALMVSRWRLGRVSPMLWFSTALILGFGSLTIFFGDPTFVQLKPTIIYACFGVALLGGCL
MGKALLKVLLEAAFEGLSHEGWLKLSRNWGVFFLALAFLNEVLRAQLRFEGWLWAKLWVF
LPLTFLFTFSQIPMLLKHGLSFEDR-DAPRNNEPPTKG
>PO08|WP_039094145.1
--MTESRPKAKSGWINVAVDYGPLVVFFLAYRHFSPTGEDAAGEILAVVKSTAAFIVASL
VALAVSKWRLGKISPMLALSTALIVGFGALTIYFQDQRFIQWKPTIIYLGFGIALLLGWR
RGKALLKMLLEAAFDGLSDEGWLKLSRNWGLFFLLLAGLNIALTYALSFEAWLAAKLWLF
MPLSFLFTFTQLPMLLRHGLATGAEEQ--VPQNPPVE-
