# Supplementary material for: Investigation of the thermophilic mechanism in the genus Porphyrobacter by comparative genomic analysis
Source: BMC Genomics. 2018 May 23;19:385. doi: 10.1186/s12864-018-4789-4 (PMC5966882; doi:10.1186/s12864-018-4789-4)
Supplement: Supplementary file 1 — Alignment results of protein amino acid sequences encoded by single-copy genes found in eight Porphyrobacter strains. (ZIP 1510 kb) [file 12864_2018_4789_MOESM1_ESM.zip › Additional file 1/PO_1057.fasta]

>PO01|6666666.126375.peg.3904
MIGDWLAVGALALAAFAFAVLVLKLPREGLTLFGAVLVFGIAGYAWQGSPGLASAPKARA
LAEGTQGEDMVEGRAAL-FDHGTPPPGYLITSDAFARQGRFGDAAALLQKGLKDNPRDQE
SWLALALALVGHADGFVTPAAVQAFARAEAIDPRHPGAAYFLGNAYAQSGEIVAARNVWK
GLLDRSPPDAPWRE--------GLAAKVAQLDDMIARAPMLQGQ------
>PO02|6666666.125937.peg.1890
MIATWLAVGALALGAFAFAVLVLRLPREGLALFGAVLALGLAGYAWQGSPGLAAAPKAPG
GAMNNEGEAMVEGRAAL-FDRAVPPPDYIVTSDAFARRGQFADAAGLLQRGLAENPRDLE
GWLALGLALIGHADGNVTPAAVEAFNRARAIDPAHPGAEYFLGYAYLQSGEVRAARDIWA
GLVARSPADAPWRE--------GLAAAVARLDAMIARAPMLQGR------
>PO03|6666666.126357.peg.1406
MIEGWLAIGALALAAFALAAFLLRLPREGLALFGAVLIFGLAGYAWQGSPGQPASPKPQQ
VQASTQGEAMVEGRAAL-FDRTRPPPDYLLTSDAFARRGRFGDAAGLLRKGLEENPEHVE
GWLALGLALVGHADGFVTPAAVQAFGRAKALKPDNPGAEYFLGSAYLQSGEIVAARNVWA
GLLANTPADAPWRE--------GLEADVARLDDMIARAPMLQGQ------
>PO04|6666666.126260.peg.1291
MIGGWLAVAALAMAAFALAVLVLRLPREGMTLFGAVLVFGLAGYAWQGSPGQPAAPKAEA
LKASQQGEAMVEGRAAL-FDRTLPPPAYLLTSDAFARQGQFADAAGLLQQGLRDNPRDME
SWLALGMALVGHADGFVTPAAVQAFGRARAIDPEHPGADYFLGFAYLQSGEIIAARNVWQ
GLIERSPPDAPWRE--------GLAAEVARLDDMIARAPMLQGR------
>PO05|6666666.126363.peg.2226
MIGDLLMVGALALAAFAFAVLVLKLPREGLTLFGAVLVFGIAGYASQGSPGQPAAPKAAA
PVAGGQGAAMVEGRAAL-FGRTLAPPNYLLTSDAFARQGRFADAAALLQRGLAENPRDQE
SWLALAMALVGHADGFVTPAAVQAFARAEAIDPRHPGAAYFLGNAYLQSGEIVAARNVWS
GLVARSPADAPWRE--------GLSAEVARLDDMIARAPMLQGR------
>PO06|6666666.126376.peg.2124
MIGGWLAIGALALAAFALAAFLLRLPRQGLTMFGAVLVFGLAGYAWQGSPGQPAAPKSQE
SRTSNQGEAMVEGRAAL-FDRTQPPPDYLLTSDAFARRGRFGDAAGLLRQGLADNPGHLE
GWLALGLALVGHADGFVTPAAVQAFSRARMIDPDHPGADYFLGFAYRQSGEIRAARAVWA
GLIARSPADAPWRE--------GLEAEVARLDDIIARAPMRQGQ------
>PO07|6666666.125928.peg.1069
MIAGWLAVAALALAALALAAFLLRLPRQDLTLFAAVLVFGLAGYAWQGSPGLPSAPKAPE
SRVSDQGEAMVEGRAAL-FDRTTAPPDYLLTSDAFARRGRFGEAAGLLRRGLEEHPDDLE
SWLALGLALVGHADGTVTPAAIEAFGRARAIDPDNPGADYFLGFAYLQSGEVRAARAVWA
SLVDRSPPDAPWRE--------GLAAEVARLDEMIARAPMLQGQ------
>PO08|WP_039095278.1
--MSWVLVIALATAALVLAGLVMRIGRGALATFAVALTLGLAGYALQARSDVPAAPAAGV
AARIAPGQAWRELRQEMIASRNRSDARTLITADAFAARGDYLTSAGLLRIAVRDDPRDGE
AWLALANSLVEHADGLLTAPARLAYGRAAGQPGTALAAGYFLGLNQMRGGDIIGGRETWV
ATLGQVPQAAVRQASEDPDPQVYLAQRLARLDQLLGAALQAEQAGKRRPD
