# Supplementary material for: Investigation of the thermophilic mechanism in the genus Porphyrobacter by comparative genomic analysis
Source: BMC Genomics. 2018 May 23;19:385. doi: 10.1186/s12864-018-4789-4 (PMC5966882; doi:10.1186/s12864-018-4789-4)
Supplement: Supplementary file 1 — Alignment results of protein amino acid sequences encoded by single-copy genes found in eight Porphyrobacter strains. (ZIP 1510 kb) [file 12864_2018_4789_MOESM1_ESM.zip › Additional file 1/PO_1059.fasta]

>PO01|6666666.126375.peg.3906
MRSRLFLWVPLLPFAFFAGLAAFMLTQPKDEFVESTMIGQPLPAFALDPAFDGLPGASKA
DF-TGKPKLLNVWASWCLPCIAEAPQLEALNRQGVEIIGIAIRDRPEDVANFLSKYGNPY
TRIGSDKISEVQLAIGSSGVPETFVIDARGVIRYQKIGDIRPEDVPVLLAELEKAK
>PO02|6666666.125937.peg.1892
MARRLALWVPLGLFAFFAGLAAYMLTQDKDQFVESAMIGQPLPDFALQPAFAGLPGLARA
DLVGGKPRLLNIWASWCLPCIAEAPQLEALKARGVEIVGIAIRDRPEDVAAFLARHGNPY
SRIGADPISEVQLAIGSSGVPETFVIDAKGVIRYQHIGDIRPEHVPLLLKELEKAK
>PO03|6666666.126357.peg.1404
MKTRLWLWVPLALFAFFAGLAGYMLTQPKDQFVESTMIGEPLPDFALDPAFGGLPGAAKA
DFAGGRPRLLNIWASWCLPCIAEAPQLEALKAQGVEIIGIAIRDRPEDVARFLARYGNPY
TRIGSDRISEVQLAIGSSGVPETFVIDGEGVIRYQHIGDIRADDVAVLLAELEKAK
>PO04|6666666.126260.peg.1289
MRSRLILWVPLALFAFFAGLAGYMLTQDKDQFVESTMIGRPLPDFALDPAFEGLPGAAKA
DF-GGEPKLLNIWASWCTPCIAEAPQLDALKAQGAQIIGIAIRDRPEDVARFLARYGNPY
TRIGSDPISEVQLGIGSSGVPETFVIDGKGVIRYQHIGDIRPDDVPMLLAELEKAR
>PO05|6666666.126363.peg.2228
MRSRLALWVPLALFAFFAGLAAYMLTQDKDQFVESTMIGQPLPAFALQPAFAGLPGAAKA
DF-AGKPKLLNIWASWCVPCIAEAPQLDALKRQGVEIIGIAIRDRPEDVAGFLAKYGNPY
TRIGSDPISEVQLGIGSSGVPETFVIDAQGVIRYQHIGDIRDDDVPTLLAELEKAR
>PO06|6666666.126376.peg.2122
MQNRLWLWVPLALFAFFAGLAGYMLTQEKDQFVESTMIGEPLPEFALDPAFAGLPGAATR
DLVGGSPRLLNIWASWCLPCIAEAPQLEALKDQGVEIIGIAIRDRPEDVANFLSRYGNPY
TRIGSDRISEVQLAIGSSGVPETFVIDAGGVIRYQHIGDIREDDVPVLLAELEKAR
>PO07|6666666.125928.peg.1067
-----MLWVPLALFAFFAGLAAYMLTQEKDQFVASTMIGQPLPDFALDPAFAGLPGAAKA
DFLGGQPRLLNVWASWCLPCIAEAPQLEALKAQGVEIIGIAIRDRPEDVANFLGRYGNPY
SRIGSDRISEVQLAIGSSGVPETFVIDAKGVIRYQHIGDIRADDVPVLLAELEKAK
>PO08|WP_039095282.1
-MIGWRLWLPLLAVALLLGLFALQLGRPKDDFVRSALIGQPLPPFRLEPAVPGQPALAST
DFADGRPRLLNVFASWCVPCAAEAPQLTALKAGGAEIVAVAIRDKPADVAVFLARYGNPF
SRIGGDPYSQLQIALGSSGVPETFVIDGQGVIRHQHIGDIRAADVPRLLEELRDAG
