# Supplementary material for: Investigation of the thermophilic mechanism in the genus Porphyrobacter by comparative genomic analysis
Source: BMC Genomics. 2018 May 23;19:385. doi: 10.1186/s12864-018-4789-4 (PMC5966882; doi:10.1186/s12864-018-4789-4)
Supplement: Supplementary file 1 — Alignment results of protein amino acid sequences encoded by single-copy genes found in eight Porphyrobacter strains. (ZIP 1510 kb) [file 12864_2018_4789_MOESM1_ESM.zip › Additional file 1/PO_1060.fasta]

>PO01|6666666.126375.peg.3907
MIPEIGLAALWLAAALAVLQMVSGAASLRAAPGEVNPLAIYARPAAIVQAFLAVLAFATL
LYSFAVTDLSLKLVASNSHSMKPLIYKLTGTWGNHEGSMLLWVGVLAASGGLLSAFEKRL
PDRTMGATLAVQGFVALGFYAFLLLASNPFERLPVAAAEGSGLNPLLQDIGLAIHPPTLY
AGYVGLSVAFSLAMGALLTREVNPAFARVMRPWVLGAWVLLTLGITAGSYWAYYELGWGG
WWFWDPVENASLMPWLAATALMHSVSVLAARDALRTWTIMLGVLAFSMSMLGTFLVRSGV
LTSVHAFAVDPERGAFILGLLGIYIGGAFTIFALRAGAVAEGKRFAALSREGALVFNNVM
LSAILAIVLLGTLYPLLTEAFDVRVSVGPPYFNPASAIFAIPMLLVMAVGPLLRWKSDKP
ARLQFELALIAALVIGVIALVSFFGQYPLLPLLGLGLAAALAVAAVLPLKGRKLTRVPVA
TWGMVIAHFGIAVSLFGMACEGAFSEERLAAVAVGGTEQIDDFKVTLDSVMPIAGPNWTA
MQAQLSVSDNGAAPVILDPQARTFWSPPQSTSESALLTKWDGQLYAVIGNQAED---GRW
QIRLWWKPFVTFIWYGGILVALGGVLAIAGRVRVDVKRRVASAKGARRRADVEALGA-PA
-PVPAE
>PO02|6666666.125937.peg.1893
MIAEIGLAALWLAAALAALQLVAGAAALRGGEGAASPLALYARPAAVVQALLASLAFAML
LYAFAVTDLSIKLVATNSHSMKPFIYKLTGTWGNHEGSMLLWVTVLAVSGGLLAAFERRL
PERTLGATLAVQGFVALGFYAFLLLSSNPFERLPVPAAEGSGLNPLLQDIGLAFHPPTLY
AGYVGLSVAFSLAMGALLTRAVGPAFARVMRPWVLGAWVLLTLGITAGSYWAYYELGWGG
WWFWDPVENASLMPWLAATALLHSVSVLAARDALRTWTIMLGVLAFSMSMLGTFLVRSGV
LTSVHAFAVDPERGAFILGLLALYIGGAFAIFALRAGAVAEGKRFAALSREGALVFNNVM
LSAILGIVLLGTLYPLLTEAFDVRVSVGPPYFNPASAIFAVPMLLVMAVGPLLRWRADRP
ERIQFEVMLVAALIIGVIAAVSFFGSFPFLPLLGLGLAAGLGVAAFLPLRGRRLARVPVA
TWGMVLAHFGVAVALFGMASEGAFTKERLAAVAPGGSVEVGDFAVTLERVVPVAGPNWTA
IEARLAVRQGDGAPVILTPQARNFWSPPQSTSESALLTRWNGQLYAVIGNQAAD---GRW
QLRLWWKPFVTFIWYGGMLIALGGVLAIAGRVRVDLKRRMARRQGAARRADLEALAGAP-
--VPAE
>PO03|6666666.126357.peg.1403
MIAEIGLAALWLAAALAVLQMVSGAAALRAGEGAVDPLAIYARPAAIVQAVLAVLAFLML
LWAFAITDLSIKLVATNSHSMKPLIYKLTGTWGNHEGSMLLWVGVLALSGGLLAAFEKRL
PQNTMGATLAVQGFVALGFYAFLLLSSNPFERLPVPAVEGTGLNPLLQDIGLAIHPPTLY
AGYVGLSVAFSLAMGALLTREVNPNFARVMRPWVLGAWVLLTLGITAGSYWAYYELGWGG
WWFWDPVENASFMPWLAATALMHSVSVLAARDALRTWTIMLGVLAFSMSMLGTFLVRSGV
LTSVHAFAVDPERGSFILALLGLYIGGAFTIFALRAGAVAEGKRFAAVSREGALVFNNVM
LSAILAIVLLGTLYPLLTEAFNVRVSVGPPYFNPASAIFAVPMFLVMAVGPILRWKDDKP
ARIQFEVMLVAALLIGVIAAVSFFGSFPFLPLLGLGLAAALAVAAILPLRGRKLTRVPVA
TWGMVIAHFGVAVSLFGMACEGAFTEERLAAVAPGGTEQVGDFSVTLESVTPVAGPNWTA
LEARLAVSQNGGAPVILAPQARNFWSPPQATSESALLTRWDGQLYAVIGNQAED---GRW
QIRVWWKPFVTFIWYGGLLIALGGVLAIAGRVRVDVKRRSAVAKADARRADLEALEAQPA
E-----
>PO04|6666666.126260.peg.1288
MIAEIGLAALWLAAALAVLQMVSGVFALRAAEGEINPLAIYARPAAVVQAALAVLAFVML
LYAFAVTDLSIKLVASNSHSMKPFIYKITGTWGNHEGSMLLWVGVLALSGGMLAAFERRL
PERTMGATLAVQGFVALGFYAFLLLSSNPFERLPVPAAEGSGLNPLLQDIGLAIHPPTLY
AGYVGLSVAFSLAMGALLTREVNPAFARVMRPWVLGAWVLLTFGITAGSYWAYYELGWGG
WWFWDPVENASLMPWLAATALMHSVSVLAARDALRTWTIMLGVLAFSMSMLGTFLVRSGV
LTSVHAFAVDPERGAFILGLLGLYIGGAFTIFALRAGAVAEGKRFAVTSREGALVFNNVM
LSAILAIVLLGTLYPLLTEAFDVRVSVGPPYFNPAAAIFAIPMFLVMAVGPLLRWRSDKP
ARIQFEMLLIAALVIGVIALVSFFGSYPFLPLLGLGLAAALGVAAFLPLRGRKLTRVPVA
TWGMVFAHFGVAVALFGMACEGAFSQERLAAVAPGGTEQIGDFAVTLESVAPVAGPNWTA
IEARLAVRQDGGEPVMLNPQARSFWSPPQSTSESALLTKWNGQLYAVIGNQAED---GRW
QIRLWWKPFVTFIWYGGLLIALGGILAIAGRVRVDLKRRVAVEKGAQRRADLDGLGGVPA
-PVPAE
>PO05|6666666.126363.peg.2229
-MAEIGLAALWLAAALAALQMVSGAFVLKAGEGEFNPLGIYARPAAVVQAFLAVLAFFAL
LYCFAVTDLSVKLVATNSHSMKPMLYKLTGTWGNHEGSMLLWVGVLAASGGLLAGFERRL
PERTMGATLAVQGFVALGFYAFLLLSSNPFERLATPAPEGNGLNPLLQDIGLAIHPPTLY
AGYVGLSVAFSLAMGALLTREVNPAFARVLRPWVLGAWVLLTFGITAGSYWAYYELGWGG
WWFWDPVENASLMPWLAATALLHSVSVLAARDALRTWTIMLGVLAFSMSMLGTFLVRSGV
LTSVHAFAVDPERGAFILGLLAIYIGGAFTIFALRAGAVAEGKRFALVSREGALVFNNVM
LSAILAIVLLGTLYPLLTEAFDVRVSVGPPYFNPAGAIFAIPMFLVMAVGPLLRWKSDKP
ARLQFEVLLIAALVIGVIAAVSFFGRFPLLPLLGLGLAAALAVAAFLPLKGRVLSRVPVA
TWGMVLAHFGVAVALFGMACEGAFSQERLAAMAPGATEQIGDFAVTLDRVTPVAGPNWTA
IEAQLSVRRDGDAPTILTPQARNFWSPPQATSESALLTRWNGQMYAVIGNQAPD---GRW
QIRIWWKPFVTFIWYGGLLIALGGILAIAGRVRVDLRRRVAISRGNQRREDLGALGVAD-
-PVPAE
>PO06|6666666.126376.peg.2121
MIAEIGLAALWFAAALAVLQMVSGAFALRSADGAPNPMAIYARPAAVVQALLAVLAFLML
LWAFAITDLSIKLVATNSHSMKPMIYKLTGTWGNHEGSMLLWVGVLALSGGLLAAFERRL
PERTMGATLAVQGFVGLGFYAFLLLSSNPFERLPVPAIEGVGLNPLLQDIGLAIHPPTLY
AGYVGLSVAFSLAMGALLTNQVNPSFARVLRPWVLGAWVLLTFGITAGSYWAYYELGWGG
WWFWDPVENASFMPWLAATALMHSVSVLAARDALRTWTIMLGVLAFSMSMLGTFLVRSGV
LTSVHAFAVDPERGSFILALLGLYIGGAFTIFALRAGAVAEGKRFAVTSREGALVFNNVM
LSAILAIVLLGTLYPLLTEAFNVRVSVGPPYFNPASAIFAVPMFLVMAVGPLLRWKEDKP
ARIQFEVALVAAVLIAVISLVTILGDYPFLPVLGLGLALALGVAALLPLRGRKLTRVPVA
TWGMVLAHFGVAVSLFGMACEGAFTQERLAAVAPGGTEQVGDFDVTLESVTPVAGPNWTA
IEARIAVSRDGAEPVILSPQARNFWSPAQATSESALLTRWDGQLYAVIGNQAED---GRW
QIRVWWKPFVTFIWYGGLLIALGGVLAIAGRVRVDLKRRKAEELGEARRADLAELGAHDA
EPFPAE
>PO07|6666666.125928.peg.1066
MIAEIGLAALWLAAALAVLQMVSGVMALRVPEGEAAPLAIYTRPAAILQAFLAVLSFALL
LYAFAITDLSIKLVASNSHSMKPLIYKVTGTWGNHEGSMLLWVGVLAASGGLLAAFEKRL
PERTMGATLAVQGFVALGFYAFLLLSSNPFERLPVPADEGTGLNPLLQDIGLAFHPPTLY
AGYVGLSVAFSLAMGALLTREVNPSFARVMRPWVLGAWVLLTLGITAGSFWAYYELGWGG
WWFWDPVENASLMPWLAATALMHSVSVLAARDALRTWTIMLGVLAFSMSMLGTFLVRSGV
LTSVHAFAVDPERGSFILALLGLYIGGAFTIFALRAGAVAEGKRFAAASREGALVFNNLM
LSAILAIVLLGTLYPLLTEAFDVRVSVGPPYFNPASAIFAIPMLLVMAVGPLLRWRADRP
ARIQFEILLIAAVVIGAIALVSFFGSYPLLPLLGLGLAPALAVAAVLPLRGRNLRRVPVA
TWGMVLAHFGVAVSLFGMACEGAFTEERLAAVAPGGTEQVGDFAVTLEGVAPVAGPNWTA
IEARLAVRQDGGKPVILTPQARSFWSPPQATSESALLTKWNGQLYAVIGNRAED---GRW
QLRLWWKPFVTCIWYGGILIALGGVLAIAGRLRVDIKRRRAAVRGAGRRADLEALQPLPV
-PAE--
>PO08|WP_039095284.1
MIAELGLAALWLAAALAALQLLGGVIALA--RGEAEPLAGLVRPAAQVQALLCAIAFAAL
LYLFAVTDLSVALVASNSHSAKPAIFKLAGAWGNHEGSMLLWITVMALAGGLIAWVEHRL
PERTLLATLAAQAFVGLGFYAFLLASSNPFARMVPAPAEGAGLNPLLQDIGLALHPPVLY
CGYVGLSVAFSFAVGALLTREVTPTFARVMRPWVLGAWVALTLGITAGSYWAYYELGWGG
WWFWDPVENASLMPWLAATALLHSAGVLAARDALRTWTLMLGVVAFSMSMIGTFLVRSGI
LTSVHAFAVDPERGTFILVLLALYIGGALALFALRAGTVAEGERFAIVSREGGLVINNVA
LSAILGIVLLGTLYPLLTEALGFRVSVGPPYFNPVGAIFFLPAMAVLAVGPLLRWRQDRL
ARIRWQMVAVAIAFTVALLAAWLLAGIALLPLLGMALAAAVAVGSVLPLARRKLTRAPLT
LWGMVLAHLGVALAVFGMAADSAFTTERLVALRTGEQTSVGPWRVILENVEPVAGPNWTA
LTASLQVAHAGGAPVLLEPQARSFWAPAQQTSESALLTRWNGQLYAVIGGQAPGDGPERW
QLRLWWKPFVTCIWYGGGLIAFGGLLALIGHVVGDLRRRRRWREARA-------------
------
