# Supplementary material for: Investigation of the thermophilic mechanism in the genus Porphyrobacter by comparative genomic analysis
Source: BMC Genomics. 2018 May 23;19:385. doi: 10.1186/s12864-018-4789-4 (PMC5966882; doi:10.1186/s12864-018-4789-4)
Supplement: Supplementary file 1 — Alignment results of protein amino acid sequences encoded by single-copy genes found in eight Porphyrobacter strains. (ZIP 1510 kb) [file 12864_2018_4789_MOESM1_ESM.zip › Additional file 1/PO_1061.fasta]

>PO01|6666666.126375.peg.3908
---MKAKHQRLVLVIIALLAIVGAGLLAAWSLRNQANYFYLPEQMAKAPPEVGQAVRLGG
MVQKGSLVTEADGVTVNFKVTGNSADAIPVRYSGILPDLFVEGSGVVAEGSLGPDGVFKA
TNLLAKHDENYVPKELEGMGTDAAAKMAADTTVGLK-
>PO02|6666666.125937.peg.1894
---MKAKHQRLVLVVIALVAIIGAGLLAAWALRNQANYFYLPEQMAADPPAVGQAVRLGG
MVEKGSLTTAADGVTVTFRVTGNSDAAIPVRYTGILPDLFVEGSGVVAEGSLGADGVFRA
TNLLAKHDENYVPRELEGMDTAAAAKMASETTVGLN-
>PO03|6666666.126357.peg.1402
---MKAKHQRLVLVVIALLAIVGAGLLAAWSLRNQANYFYLPEQMAATPPDIGQAVRLGG
MVQPGSIRTEADGVTVNFMVTGNTADAIPVRYSGILPDLFVEGSGVVAEGSLGPDGVFLA
TNLLAKHDENYVPKELEGMGTQQAAKVAAETTVGLVQ
>PO04|6666666.126260.peg.1287
---MKAKHQRLILVIIALLAIVGAGLLAAWSLRNQANYFYLPEQMASDPPEVGQAVRLGG
MVKAGSIKTMPDGVTVDFMVTGNTADAIPVRYSGILPDLFVENSGVVAEGSLGPDGVFVA
TNLLAKHDENYVPKELEGMGTEQAAKMASETTVGLKP
>PO05|6666666.126363.peg.2230
---MKAKHQRLVLVVIALIAIVGAGLLAAWSLRNQANYFYLPEQMAATPPEVGQAVRLGG
MVQAGSIKTAADGVTVDFMVTGNTTDAIPVRYTGILPDLFVENSGVVAEGSLGADGVFIA
TNLLAKHDENYVPKELEGMGTAQAAKVAAETTVGLD-
>PO06|6666666.126376.peg.2120
---MKAKHQRLVLVLIAVLAIVGAGLLAAWALRNQANYFYLPEQMAATPPDVGQAVRLGG
MVRPGSITTEPDGVTVNFLVTGNTADAIPVRYSGILPDLFVEGSGVVAEGSLGANGIFLA
TNLLAKHDENYVPRELEGMGTNQAAKVAAGTMVDLK-
>PO07|6666666.125928.peg.1065
---MKAKHQRLVLVVIAVLAIVGAGLLAAWSLRNQANYFYLPEQMAADPPEIGQAVRLGG
MVQAGSLKTAADGVTVHFMVTGKTDAAIPVRYSGILPDLFVEGSGVVAEGSLGPDGVFIA
TNLLAKHDENYVPKELEGMGTKEAAKIAADTTVGLD-
>PO08|WP_039095286.1
MAALKAKHQRLVLVIIALVALLGAGLLAAWALRNQASYFYVPSAMLGDPPAIGQAVRLGG
MVQAGSLETAPDGVTIRFLV-GDGAARVPVQFSGIVPDLFVEGSGVVAEGALRPDGTFLA
TNLLAKHDENYMPRELQDMSPSEARETVAETQE----
