# Supplementary material for: Investigation of the thermophilic mechanism in the genus Porphyrobacter by comparative genomic analysis
Source: BMC Genomics. 2018 May 23;19:385. doi: 10.1186/s12864-018-4789-4 (PMC5966882; doi:10.1186/s12864-018-4789-4)
Supplement: Supplementary file 1 — Alignment results of protein amino acid sequences encoded by single-copy genes found in eight Porphyrobacter strains. (ZIP 1510 kb) [file 12864_2018_4789_MOESM1_ESM.zip › Additional file 1/PO_1062.fasta]

>PO01|6666666.126375.peg.3910
MHIYANPTRFLRLAKRLTPLLFWSGLVLSLGAIGWGLFVVPQDRLMGDTVRILFIHVPAA
WLGMGGWAGIAISSAMLLIWKHPLAAIAARAIAVPGMVFCAVCLATGSIWGRPTWGTWWE
WDGRLTSMLVLLFLYAGYIALTEAAEQEGSSSKIAAIFGMVGAINVPIINRSVVWWNSLH
QPSSITLGKSAIQGTFLAPLLVAVVGFSLLFGALVLMRMRALIAEAQVEARLRRRALDDD
APAAAPAPAAVME-QA
>PO02|6666666.125937.peg.1896
MHIYANPTRFLSLAKWLTPLLFWSGLVIALGAVGWGLLAVPPDRLMGETVRILFIHVPAA
WLGMGGWAGIAIASAMLLIWKHPLAAIAARAIAVPGMVFCAICLATGSIWGRPTWGTWWE
WDGRLTSMLVLLFLYAGYLALTEAASREGGSSRIAAIFGMVGAINVPIINRSVVWWNSLH
QPPSITAGKSAIEATFLVPLLVAVLGFSLLFGGIVLMRMRTLIAEGQVEARLRRRALEDE
TPPAAAGVAMEQA---
>PO03|6666666.126357.peg.1400
MHIYANPTRFLALAKWLMPLCFWSGLSLALGAMAWGLFFVPPDRLMGETVRILFIHVPAA
WLGMGGWTGIAISSAMLLIWKHPLAAIAARAIALPGMVFCAVCLATGSIWGRPTWGTWWE
WDGRLTSMLVLLFLYAGYIALTQAASREGTTPKIAAIFGLVGAVNVPIINRSVVWWNSLH
QPPSITMGKSAIDAAYLTPLLVAVIGFSLLFGGIVLMRMRALIADAQVEARLRRRALDDD
VPLAGAAAVMEQA---
>PO04|6666666.126260.peg.1285
-----------------MPLLFWSGLVLSAGAVAWGLFMVPPDRLMGETVRILFIHVPAA
WLGMGGWAGIAISSAALLIWKHPLAALSARAIAVPGMVFCAICLATGSIWGRPTWGTWWE
WDGRLTSMLVLLFLYAGYIALTEAAEKEGSSSKIAAIFGMVGAVNVPIINRSVVWWNSLH
QPPSITAGKSAIQATFLVPLLVAVAGFSLLFGAIVLMRMRALIAEAQVEARLRRRALDDD
APATAAPA---ME-QA
>PO05|6666666.126363.peg.2232
MHIYANPTRFLRLANWLTPLLFWSGLVLSLGAVAWGLFMVPPDRLMGDTVRILFIHVPAA
WLGMGGWAGIAISSAMLLIWKHPLAAIAARAIAVPGMVFCAVCLATGSIWGRPTWGTWWE
WDGRLTSMLVLLFLYAGYIALTEAAEQEGSSSKIAAIFGLVGAVNVPIINRSVVWWNSLH
QPSSITLGKSAIQGTFLVPLLVAVVGFSLLFGALVLMRMRALIAQAQVEARLRRRALDDD
APAPTHAVAEAL----
>PO06|6666666.126376.peg.2118
MHIFANPTRFLALAKWLMPLLFWSGLLLSLGAVIWGLFIVPPDRLMGETVRILFIHVPAA
WLGMGGWAGIAISSAMLLIWKHPLAALSARAIAVPGMVFCAICLATGSIWGRPTWGTWWE
WDGRLTSMLVLLFLYAGYIALTQAASHEGGSSKIAAIFGLVGAVNVPIINRSVVWWNSLH
QPPSITMGKSAIDAAYLWPLLVAVLGFSLLFGAIVLMRMRTLIAESQVEARLRRRALDDD
APLAANPMTERA----
>PO07|6666666.125928.peg.1063
MHIYANPTRFLALAKWLMPLLFWSGLVLSLGAMGWGLFVVPPDRLMGETVRILFIHVPAA
WLGMGGWAGIAISSAMLLIWKHPLAALSARAIAVPGMVFCAICLATGSIWGRPTWGTWWE
WDGRLTSMLVLLFLYAGYIALTQAAAREGTTPKIAAIFGLVGAINVPIINRSVVWWNSLH
QPPSITMGKSAIDATYLWPLLVAVIGFSLLFGGIVLMRMRALIAEAQVEARLRRRALDDE
VPRAGAPAAMTFGEQA
>PO08|WP_039095288.1
MHFYANPARFLGIARRLTLPLLIGGLVLAGAALAWGLLVVPPDRLMGETVRVLFVHVPAA
WLGMGGWMTIAIASLAELVWRHPLAALAARAAAVPGATFAAICLATGSIWGRPTWGTWWV
WDGRLTSMLVLLFLYLGYIALAGAIARDGASSRILAIYGLVGAINVPIINRSVVWWNSLH
QPPSITLGQSAIDGVFLAPLLVATIGFSLLFGGVVLARMRALLAEAQAEARLRRRAAAPA
TEWG------------
