# Supplementary material for: Investigation of the thermophilic mechanism in the genus Porphyrobacter by comparative genomic analysis
Source: BMC Genomics. 2018 May 23;19:385. doi: 10.1186/s12864-018-4789-4 (PMC5966882; doi:10.1186/s12864-018-4789-4)
Supplement: Supplementary file 1 — Alignment results of protein amino acid sequences encoded by single-copy genes found in eight Porphyrobacter strains. (ZIP 1510 kb) [file 12864_2018_4789_MOESM1_ESM.zip › Additional file 1/PO_1063.fasta]

>PO01|6666666.126375.peg.3911
-----------MTAFWAEPDFDAHELVQLVHDRASGLTAIIAVHSTHLGPSAGGTRFWHY
NDPAGAMRDALRLSRGMSYKNAMAGLPMGGGKAVILADEQRIKTPEMLAAFGDAVEGLGG
RYVTAEDVGILEADMVAVSKRTAHVSGLPVEGEGAAGGDPGPFTAYGIYLGIKAAVRHKL
GKDSLQGVHVAVQGTGSVGGGVARLLARDGAKLTLADINAERAATLAGELGGVAVASDAI
MGTACDVFSPNALGAILDDTGIAALDCAIVAGGANNQLARPEHGAKLAARGILYAPDYVI
NAGGIISVATEYLARREGRAGDIEEVNALVAQIPGRLESIWQESASSGLTADVVADRMAQ
KLIGRG
>PO02|6666666.125937.peg.1897
-----------MTAFWAEPDFDAHELVQLVHDRASGLTAIIAIHSTHCGPAAGGTRFWHY
ADPAAAMRDCLRLARGMSYKNAMAGLPLGGGKAVILADPERTKTQAMLAAFGDAIAALGG
RYVTAEDVGMSEADMVAIAARTVHVSGLPVKGAGEAGGDPGPFTAQGIYLGIKAAVRHQL
GKDSLAGVHVALQGTGSVGGGVARLLARDGARLTLADIDAGRAAALAAELGAAHVPSEAI
MTTPCDVFSPNALGAILDEARIAALDCAIVAGGANNQLARPEHGALLAQRGILYAPDYVI
NAGGIISVGIEYLARREGRRADLAEVTRLIGQIPARLETIWQESAARGEPADVVADRMAQ
KLIGRG
>PO03|6666666.126357.peg.1399
-----------MTAFWAEPDFDEHECVQLVHDRASGLTAIIAIHSTHCGPAAGGTRFWNY
PDPAGAMRDALRLSRGMSYKNAMAGLPMGGGKAVILGDSQRTKTPGMLAAFGDAVDALGG
RYVTAEDVGITEADMVAVAQRTAYVSGLPVAGEGSAGGDPGPFTAIGIYHGIKAAVRHKL
GRDSLAGVHVAVQGTGSVGSGVARLLAQDGAKLTLADIHAERAADLARELGANVVASEAI
MSVGCDVFSPNALGAILDEEGIARLDCAIVAGGANNQLAKAEHGALLAGRGILYAPDYVI
NAGGIISVALEYLARAEGAPADINEVRKRLAQIPERLETIWQESDATGISSDVVADRMAQ
KLIGRS
>PO04|6666666.126260.peg.1284
-----------MTAFWAEPDFDAHEQVTLVHDRASGLTAIIAVHSTHLGPAAGGTRFWHY
NEPAAAMRDVLRLSRGMSYKNAMAGLPMGGGKAVILADEQRIKTPELLAAFGDAVEGLGG
RYVTAEDVGITEADMVAVSQRTAHVSGLPVAGAGSAGGDPGPFTAYGIYLGIKAAVAHKL
GKDSLAGVHVAVQGTGSVGGGVARLLAKDGAKLTLADINEARAAALASELGGVAVGTDQI
MSTPCDVFSPNALGAILDDAGIANLDCAIVAGGANNQLARPEHGAVLAGRDILYAPDYVI
NAGGIISVATEYLARREGRSGDVAEVNALVEQIPGRLASIWQESAASGVSSDVVADRMAQ
KLIGRG
>PO05|6666666.126363.peg.2233
-----------MTAFWAEPDFDAHELVQLVHDRASGLTAIIAVHSTHLGPAAGGTRFWHY
NDPAGAMRDVLRLSRGMSYKNAMAGLPMGGGKAVILADEQRTKTPELLAAFGDAVEGLGG
RYVTAEDVGISEADMVAVSQRTAHVSGLPVEGAGRAGGDPGPFTAHGIYLGIKAAVRHKL
GKDSVAGVHVALQGTGSVGGGVARLLAKDGAKLTLADIDQARASALAAELGGVAVASDAI
MGTACDVFSPNALGAILDDAGIAALDCAIVAGGANNQLARPEHGAKLAARGILYAPDYVI
NAGGIISVATEYLARRDGRDGGIAEVDALIAQIPGRLETIWAESDASGLTADEVADRMAQ
KLIGRG
>PO06|6666666.126376.peg.2117
-----------MAAFWAEPDFDAHECVQLVHDRVSGLTAIIAIHSTHLGPAAGGTRFWHY
ADPAGAMRDALRLSRGMSYKNAMAGLPMGGGKAVILADKAHTKTPEMLAAFGDAVDAFGG
RYVTAEDVGITEADMVAVSQRTAHVSGLPAQGEGSAGGDPGPFTAIGIYHGIKAAVHYKL
GKDSLAGVHVAVQGTGSVGGGVARLLAQDGAKLTFADIHAERAAGLASELGANVVASEAI
MSVTCDVFSPNALGAILDEEGIARLDCAIVAGGANNQLARPEHGALLAGRGILYAPDYVI
NAGGIISVATEYLARRQGVAADINEVRKRLAQIPGRLEVIWQESDATGISSDVVADRMAQ
DLIGRG
>PO07|6666666.125928.peg.1062
MLSRAGNGDKLMTAFWAEPDFDAHECVQLVHDRKSGLTAIIAIHSTHCGPAAGGTRFWHY
NDPAGAMRDALRLSRGMSYKNAMAGLPMGGGKAVILADEQRIKTPEMLAAFGDAVEALGG
RYITAEDVGITEADMVAVAQRTAYVSGLPVAGAGNAGGDPGPFTAMGIFLGIKAAVRHKL
GKDSLAGVHVAVQGTGSVGGGVARLLAKEGARLTLADIHSERAAGLARELGCQAVASDAI
MSVGCDVFSPNALGAILDDAGVARLDCAVVAGGANNQLARPEHGVLLAERGILYAPDYVI
NAGGIISVTLEYLARRAGASADINEVRRRLAQIPGRLESIWAESDATGVPADVVADRMAQ
KLIGRG
>PO08|WP_039095290.1
-----------MSAFWTDSDFDAHEQVNVVHDRASGLTAIIALHSTHLGPGAGGTRFWHY
ADPAGAMRDALRLSRGMSYKNAMAGLPMGGGKAVVLLDAQRTKTPAMLAAFGDAVEDMGG
RYVTAEDVGASVADMVAISARTSHVCGLPA-GEGAIGGDPGPFTARGIYLGIKAAVAHAL
GAGDMRGVRVAVQGVGSVGGGVARLLAADGADLVLADIDGARAQALATELGARSVPADAI
LATECEVFSPNALGAILTEASIPQLACRIVAGGANNQLARAGDGARLAERGILYAPDYVI
NAGGIINVSLEYLASQHGASVDMADVQGRIDQIPGRLQTIWQQSDASGHSADTVADRMAQ
ELIGRA
