# Supplementary material for: Investigation of the thermophilic mechanism in the genus Porphyrobacter by comparative genomic analysis
Source: BMC Genomics. 2018 May 23;19:385. doi: 10.1186/s12864-018-4789-4 (PMC5966882; doi:10.1186/s12864-018-4789-4)
Supplement: Supplementary file 1 — Alignment results of protein amino acid sequences encoded by single-copy genes found in eight Porphyrobacter strains. (ZIP 1510 kb) [file 12864_2018_4789_MOESM1_ESM.zip › Additional file 1/PO_1064.fasta]

>PO01|6666666.126375.peg.3912
---------------------------------MSMPRDSIAERLAAQPGVQRVPTAKAA
LFQHKRFVASDLAAELIALIDTDRRPSTIADDNGDAYFRTSETCDLPAYLPAVQRIEALI
TALSGIDPAYGEPLQGQRYAEGQEFKPHTDYFTPGGRDYDRYCALSGNRTWTFMVYLNDV
AAGGATRFKLLDKMFQPEAGKLLCWNNRLPDG------GVNHATLHHGMKVRKGVKYVIT
KWYREQPWQG
>PO02|6666666.125937.peg.1898
------MLRTPPRHCQARRG-------FYPHGAMLAAADSIAARLAAHPGMQRVPTPKAE
LFQCRRFANPELCAALIDLIERDRRPSTIADDNGDPLFRTSETCDLAADFAPAQEVEALL
SAVSGLDPAFGEPLQGQRYAVGQEFKPHTDYFVPGGRDYHKYCSLSGNRTWTFMIYLNDV
PAGGATRFKLLDKTFQPEAGKLLAWNNRLADG------SINPMTLHHGMKVRKGIKYVIT
KWYREKEWRG
>PO03|6666666.126357.peg.1398
---------------------------------MKLTNESVARRLDEQAGLQRLPSDRLQ
LFQMRGFCPPDLCAELIALIERDRRPSTIADDNGDAYFRTSETCDLAADLPAVQRIETML
TQLCGIPPMFGEPLQGQRYAEGQEFKPHTDYFTPGGRDFERFCSLSGNRTWTFMIYLNDV
AAGGATRFKMAGKTFQPEEGKLLCWNNRLPGG------GVNAATLHHGMKVRKGVKYVIT
KWYREKPWRG
>PO04|6666666.126260.peg.1283
---------------------------------MTTLADSVAARLAAQPGVQRVPTPKAA
VFQAKRFAPADLAAELIALIDRDRRPSTIADDNGDPVFRTSETCDLPADHPSVQRIEALI
TALAGIDPAYGEPLQGQRYAEGQEFKAHTDYFAPDGRDYQRFCALSGNRTWTFMIYLNDV
TAGGATRFKLLDKTFQPEAGKLLCWNNRLPDGPNGEAGSVNHATLHHGMKVRKGVKYVIT
KWYRENPWRG
>PO05|6666666.126363.peg.2234
---------------------------------MSMMSDSVAARLAATKAMQRVPTAKAE
IFQQRGFVAKPLAEALIALIDAGRRPSTIADDNGDAAFRTSETCDLAAHLAEVQAIEALL
TTLSGIDPAYGEPLQGQRYAKGQEFKPHTDYFTPGGRDYDRYCALSGNRTWTFMVYLNDV
EAGGATRFKALDKTFQPEAGKLLCWNNRHAPASGETVGGVNPATIHHGMKVRQGVKYVIT
KWYRERPWQG
>PO06|6666666.126376.peg.2116
MGSENCFVTHLAQDCYAEVEVIAQTGRRSILHHMIESGESIVSRLSALSGMQRLPTPKAE
LFQLRGLVPDDLCDALIALIEQGRRPSTIADDNGDAYFRTSETCDLDANLPAVARFETLL
TQLCGLNPAYGEPLQGQRYAIGQEFKPHTDYFTPGGRDFTKFCALSGNRTWTFMIYLNDV
AAGGATRFKALDKTFHPERGKLLCWNNRLANG------AVNPATLHHGMKVRKGVKYVIT
KWYREKPWRG
>PO07|6666666.125928.peg.1061
------------------------------MNAMFGTSESIAARLSAHHRVQRLPTAKAE
LFQLRGFADPSLCAELIALIDAGRRPSTIADDNGDAYFRTSETCDLAAGLPAVERIEALI
AQLSGLDRAYGEPLQGQRYAEGQEFKPHTDYFTPGGRDFARFCTLSGNRTWTFMIYLNEV
AAGGATRFKMLDKTFQPETGKLLCWNNRLADG------SVNPATLHHGMKVRKGVKYVIT
KWYRERPWRG
>PO08|WP_039095291.1
---------------------------------MANPGETTAATLLAHAGVRRVPTPKAE
LFDMPGFLPPGMCATLIALIDQDRRPSTIADPNGDSYFRTSETCDLAADLPVVQDLEARL
LALNGIDPAHGEPAQGQRYAEGQEFKPHTDYFEPQGVDYQRFCAVAGNRTWTFMIYLNDV
EAGGATRFKVVDKIFQPATGKLVCWNNHRPDG------TLNPATLHHGMKVRRGVKYVIT
KWYRERPWG-
