# Supplementary material for: Investigation of the thermophilic mechanism in the genus Porphyrobacter by comparative genomic analysis
Source: BMC Genomics. 2018 May 23;19:385. doi: 10.1186/s12864-018-4789-4 (PMC5966882; doi:10.1186/s12864-018-4789-4)
Supplement: Supplementary file 1 — Alignment results of protein amino acid sequences encoded by single-copy genes found in eight Porphyrobacter strains. (ZIP 1510 kb) [file 12864_2018_4789_MOESM1_ESM.zip › Additional file 1/PO_1066.fasta]

>PO01|6666666.126375.peg.3915
MSDTGSAAAEAPLDYDIVKILKALPHRYPLLLVDRVKAITLGERIHAVKAVSMNEQFFQG
HFPGAPIMPGVLQIEALAQAAGILGIETMELAGTGKLVIFMGIENAKFRAPVTPGCLLDL
HVEFTQKRSRVYKFKGVASVEGKTTCEVEFTAMMTDPPSA
>PO02|6666666.125937.peg.1901
-MSEAAGPAAGTADYDIGRILKALPHRYPLLLVDRVRSMTLGERIHAVKAVSMNEQFFQG
HFPGAPIMPGVLQIEALAQAAGILGIETMELAGTGKLVIFMGIENAKFRAPVTPGCLLDL
HVEFTQKRSRVYRFAGKASVEGKVTCEAEFTAMMADPPA-
>PO03|6666666.126357.peg.1395
-MSEAENAAPAALDYDISKILKALPHRYPLLLVDRVKAMTLGERIHAVKAVSMNEQFFQG
HFPGAPIMPGVLQIEALAQAAGILGIETMELAGTGKLVIFMGIENAKFRAPVTPGCLLDL
NVEFTQKRSRVYKFKGVASVEGKTTCEVEFTAMMTDAV--
>PO04|6666666.126260.peg.1280
-MSEPDSAGTAPLDYDIVKILNALPHRYPLLLVDRVKAIQLGERIHAVKAVSMNEQFFQG
HFPGAPIMPGVLQIEALAQAAGILGIETMELAGTGKLVIFMGIENAKFRAPVTPGCLLDL
HVEFTQKRSRVYKFKGVASVEGKTTCEVEFTAMMVDKV--
>PO05|6666666.126363.peg.2236
-------MPAEVLDYDIVKILKALPHRYPLLLVDRVKAIQLGERIHAVKAVSMNEQFFQG
HFPGAPIMPGVLQIEALAQAAGILGIETMELAGTGKLVIFMGIENAKFRSPVTPGCLLDL
HVEFTQRRSRVYKFKGIASVEGKTTCEVEFTAMMTDPPA-
>PO06|6666666.126376.peg.2113
-MSEASITAPDVVDYDIGRILQALPHRYPLLLVDRVRSITLGERIHAIKAVSMNEQFFQG
HFPGAPIMPGVLQIEALAQAAGILGIETMELAGTGKLVIFMGIESAKFRAPVTPGCLLDL
HVEFTQKRSRVYKFKGVASVEGKTTCEVEFTAMMTDPPA-
>PO07|6666666.125928.peg.1057
-MSEAEIPAPAAVDYDIGKVLQALPHRYPLLLVDRVRSMTLGERIHAVKAVSMNEQFFQG
HFPGAPIMPGVLQIEALAQAAGILGIETMQLAGSGKLVIFMGIENAKFRAPVTPGCLLDL
HVEFTQKRSRVYKFRGVASVEGKTTCEVEFTAMMTDAL--
>PO08|WP_039095151.1
-MTEDVPAATEACSMDIAGILAALPHRYPMLLVDRVAELVQDERIRAIKAVSFNESFFQG
HFPGRPIMPGVLQIEALAQAAGILAVETMNLAGSGKLVYFMAIDEAKFRAPVEPGCLLSL
EVSFVQKRARVCKFRGVASVDGKVTCEVSFTAMIADAPA-
