# Supplementary material for: Investigation of the thermophilic mechanism in the genus Porphyrobacter by comparative genomic analysis
Source: BMC Genomics. 2018 May 23;19:385. doi: 10.1186/s12864-018-4789-4 (PMC5966882; doi:10.1186/s12864-018-4789-4)
Supplement: Supplementary file 1 — Alignment results of protein amino acid sequences encoded by single-copy genes found in eight Porphyrobacter strains. (ZIP 1510 kb) [file 12864_2018_4789_MOESM1_ESM.zip › Additional file 1/PO_1067.fasta]

>PO01|6666666.126375.peg.3916
MTRFSKLIAPAGLILAAVAA----LPAAAQVQGNIATVDIPRTIIGTTAFQTGFEQVNTT
YATQAEL----RRTKAQERQTMLAKFDKNGDKQVDEAEQAAMQKSPDFAKLQTL----DQ
EIQALSNQIDLARVFAVEQIIGQYPTALQEVVAKDKIQMVLEPGSLLYAPPEADITAKVT
ASLNTKVPAVGVVPPAGYQPNRDAVTIYQEIAQRLAIAAQIQQQQAAQAQ-QQPANPAAP
V-GR
>PO02|6666666.125937.peg.1902
MNMLTKLFAPAGLALAALAA----VPAQAQVEGRLATVDISRTIIGTSAFQTAYEQIAQT
YAPQAEL----RRNKAQERQTLLATFDKNGDKQVDDAELEAKRNTPDYTKLQTL----DQ
EIQAIANQIDGARVYAIEQILLQYGAALEEVIKARQIKLVVDPGSLLYAPPEADITQAVI
AALNTKVPSVGVVPPADWKPSREGVQIFQEIQQRLI-AAQIAQQQAAAAQ-QQQGNPAAP
V-GR
>PO03|6666666.126357.peg.1394
MTIFSKFAASAGVALCALAA----LPANAQVEGRIATVDISRTVIGSTAFQTAYEQVNTT
YAQQNEL----RRTKAQERQTLLQTFDTNGDKQVDDAELQAKQNSPDFTKLQTL----EQ
EIQGLTSQIDAARIYAIEQIIVQYGAALQEVVTQQQVKLVIDPGSLLFAVPEADITQAVT
TSLNAKVPSVGIVPPSGWQPSREGVQLYQDIQQRLMTAQLLQQR---QQQ-QQQGNQQAP
A-GR
>PO04|6666666.126260.peg.1279
MTRLAKLLAPAGLILAATAA----LPAQAQVDGRMATVDVSRTVIGTTAFQTAYEQVNTT
YASQNDL----RRAKAQERQTLLTKFDKNGDKQVDDTELAAMQKSPDYAKIQTL----EQ
EIAGLTNQIDGARVFAVEQIIMQYAAALKDVTDADQIKLVIDPGSLLFAPPEADITQKVT
AALNARVPAVGVVPPSGWQPSREGVQVFQEIQQRLALAAQFQQQQAAAGQ-Q--ANPDAP
A-GR
>PO05|6666666.126363.peg.2237
MTRLAKLIAPAGLILAVAAA----LPAQAQVTGKLATVDVSRTIIGTTAFQTAYEQVNTT
YAAQAEL----RRTKAQERQTMLAKFDKNGDKQIDETEQAAMQKSADFAKLQTV----DQ
EIQGINNQIDGARVFAVEQIIAQYSAALQEVTTKEQIKLVLDPSALLFAPPEADITTKVT
AALNLKVPAVGVVPPAGWQPSRDSVQVYQEIAQRLQLAAQIQAAQAAQGQ-QQ-AAPAAP
A-GR
>PO06|6666666.126376.peg.2112
MTIFTKLLAPAGVALCALAA----LPAHAQVEGRIATVDISRTVIGTNAFQTAYEQVNTT
YAQQNEL----RRTKVQERQTLLQTFDTNGDKQVDDAELAAKQNAPEFAKLQTL----EQ
EIQGLSNQIDAARVYAVEQIILQYGGALQEVTTQQQVKLVIDPGSLLFAVPEADLTDQVT
TSLNAKVPAVGIVPPTGWQPSREAVQLYQDIQQRLMTAQMMQQR---QQ--QQQGNPEAP
V-GR
>PO07|6666666.125928.peg.1056
MTIFSKLIAPAAVALCALAA----VPAQAQVEGRIAIVDIARAVIGTTAFQTAYEQVNTT
YAQQNEL----RRTKAQERQTLLQSFDTNGDKQVDDAELTAKQKSPQFKQLQTL----EQ
EIQALTNQIDAARVYAVEQVIAQYGAALQEVVTKQQIKLVIDPGSVMYTVPEADITQQIT
TALNAKVPSVGIVPPQGWQPARESVQLYQEIQQRLLTAQLIQQR---QQQ-QQQGNPQAP
A-GR
>PO08|WP_039095152.1
MTKLFKPALAAGLALAALTAPAIVAPVAAQAQQGIGVVNIQAVVASSNAYRTAQQQRQTT
YQAQIDQANQLRTAIQQQLEPLFTQLQTASQQP-NANQQQLQQ---QAATIQQLEQSGQR
ELQQILGPVALSQAYVEEQIQAQLPAAIENAARARSVTLVLTPDTVLYADAAYNMNQAVL
DQLNTLLPSAQIVPPEGWVPPQLREEQA------------------AQAQAQAPAAAATP
VEGR
