# Supplementary material for: Investigation of the thermophilic mechanism in the genus Porphyrobacter by comparative genomic analysis
Source: BMC Genomics. 2018 May 23;19:385. doi: 10.1186/s12864-018-4789-4 (PMC5966882; doi:10.1186/s12864-018-4789-4)
Supplement: Supplementary file 1 — Alignment results of protein amino acid sequences encoded by single-copy genes found in eight Porphyrobacter strains. (ZIP 1510 kb) [file 12864_2018_4789_MOESM1_ESM.zip › Additional file 1/PO_1068.fasta]

>PO01|6666666.126375.peg.3917
MNRMSETGAVPVDCNPVTP-------RPALRLASLLACGSILAGVPALAEAQTAPAAGQP
AAQP----APA-APAPAPAATPRASTIRSITVVGAERLEATTILSYIRLRVGQEYTAAAA
DEAIKDLSATELFANYSIRNDNGNVVINITENPVINRIVLEGNKRLKNDKIVPEIKLAPR
QIFTRSKVRADVSRILELYKRQGRFAAQVEPKLVQLPQNRVDIVFEITEGPKSKVRQINI
LGNEKFSDGELRGEMVTKQSRLTSFFSSNTSYDPDRLAFDQQKLRQFYLTNGYADFRVVS
AVAELTPDQQDFIITYVVEEGERYTFGEVKVDSQLRDFDSEVMSTQLPMKDGDFYNAKTV
EDTVEQLTELAGRYGYAFADVQPRFKRDPDTRKMNVTFVLREAPRVYVERVDINGNTLTQ
DKVVRREFRLAEGDAFNSLGVQRTTARINSLAYFQENFEVKQVEGSAPDRIILEANVEEK
PTGELQFSAGFSSIEQFILAGSIRQRNFRGRGQTIGLSLNYSQFSRSAQVSFSDPYIFDR
NISGGIDIYRRDFNSFNFTGNNRNTTFKQATTGFSLRAGVPLTEYMSLIGSYTLNYDDVS
LDRSLFFSDLDGNGTTECDPLRAGRFLCDAIGKRLSSIVGLSLNYNSLNSRIRPSRGRTV
TLSAEFAGLGGDVRYVRFRGRGQQFWNVFNSGFIFSVLAEGGTIIPLQERAGAGVDDVLL
TDRFFLGEPQIRGFAIRGVGPRILTQVSILDNLGRPVLDANGNPTFIT-ERRNVRDDAIG
GRNYYLGRAELEIPLGSGARELGLRPSIWADIGALWGVETPVLTVNPAG----TPLRNDQ
GQALYQIPGTAE--------------LTTNATQPDGSANIRLISPNTNIRELFLGDSASP
RITAGIGVNWNSPFGPFRIDFAQTIRKVEGDDERRFTFNVGTQF
>PO02|6666666.125937.peg.1903
MNASSETVVAPVHGNPARGSAAAPGGARRARLAALLCGGSLLAGLPGMALAQEQAPAPAP
----------SPAPAPAPAPAERGNIIRSISVVGAERLEPTTILSYIRLRVGQEYTALAA
DEAIKDLGATELFANTSIRNDNGNVVITVVENPVINRIVLEGNQRLKNDKILPEIKLAPR
QIFTRSKVRADVARIIELYKRQGRFAAKVEPKLVQLPQNRVDIIFEISEGPKSKVRQINI
LGNEKFSDGELRGEMVTKQARLTRFFSSNTSYDPDRLAFDQQKLRQFYLTNGYADFRVVS
AVAELTPDQRDFIITYVVEEGERYTFGEVKVDSQLRDFDSEVMSAQLPMKTGDWYNAKTV
EDTVEQLTELAGRFGYAFADVQPRFRRDADKRQMNVTFLLREAPRVYVERIDVNGNTLTQ
DKVIRREFRLAEGDAFNSLAVQRTNARINSLAYFQENFEVKQVEGSAPDRIVLEANVEEK
PTGELQFSAGFSSIEQFILAGSIRQRNFRGRGQTVGLSVNYSQFSRSAQVSFSEPYIFDR
NISGGIDIYRRDFNSFNFTNRDRNTTFEQATTGFSMRVGVPLTEYMALIGSYTLNNDDVS
LDENQFFSDINGDGVRECDPLLAGRFLCDALGTRLSSILGLSLNYNSLNSRIRPTQGRSV
TLSTEFAGLGGDVRYVRFRGRAQQFWRVGNSGFIFSLLAEGGTIIPLQDRPGAGVDDVFL
TDRFFLGEPQFRGFAIRGVGPRVLTQAYVDDPEG-------GPPILIT-DRNQTRDDAIG
GRNYYLGRAELEIPLGSGARELGLRPSIWTDIGALWGVEQPVLQDNPFG----VQERDAN
GNLVYFTRRLDANGQPVLIDGQPVFDRTTNPLAPDGSANSPAIRPGSRIKETFLGDSPSP
RITAGIGVNWNSPFGPFRIDLAQTIRKVPGDDERRLTFNVGTQF
>PO03|6666666.126357.peg.1393
-------------------------------MVALLCCGSILAGMPAIALAQEAG-----
-----------QQQNPAPAPAPQSNVIRTISVVGAERLEPTTILSYIRLRVGQEYTSAAA
DEALKDLGATELFANFSIRNDNGNVVITVTENPVINRIVLEGNERLKNDKIVPEIKLAPR
QIFTRSKVRADVARIIELYKRQGRFAAQVEPKMVQLPQNRVDIVFEISEGPKSKVRQINI
LGNEKFSDGELRGEMVTKQARLTSFFSSNTSYDPDRLAFDQQKLRQFYLTEGYADFRVVS
AVAELTPDQKDFIITYVVEEGERYKFGNVEVDSQLRDFDSDTMSANLPMKGGDWYNAKTV
EDTVEQLTELAGRFGYAFADVQPRFRANKDDLTMNITFILREAPRVYVERVDINGNTLTQ
DKVVRREFRLAEGDAFNSLGVLRTTARINSLAYFQENFEVTQVEGSAPDRIVLEANIEER
PTGELQFSAGFSSIEQFILAGSIRQRNFRGRGQTIGLSVNYSQFSRSAQISFSEPYLFDR
NISAGIDIYRRDFNSFNFTNRDRNTTFRQSTTGFSMRAGVPLTEYMSLVGSYTLNYEDVT
LDETQFFSDLDGDGTLECDPLRAGRFLCDALGTRLSSILGISLNYNSLNSRIRPTRGKTV
SLTGEFAGLGGDVRYVRFRGRAQQFWNVGNSGFIFSILAEGGTIIPLQERPGAGVDDVLL
TDRFFLGEPQFRGFRIRGVGPRVVTRFSVLDQFNNPVLNDQGDITFLT-QRRQVRDDAIG
GRNYYLGRAELEIPLGTGARELGLRPSIWADVGALWGVETPVLTNNETG----IPIVDDL
GNQLYRVPGTSG-----------TIGITTDPTQPDGSPNIRLIQQGSNFREFFFGDSPSP
RITAGIGVNWNSPFGPFRIDFAQTIRKVEGDDERTFTFNVGTQF
>PO04|6666666.126260.peg.1278
MNRLSETGAGPVTGKPASV-------KAPLRLASLLCCGSILAGMPAMVAAQDAAAPAQP
--------ATA-QPAAPEAQAPRSNTIRTITVVGAERLEPTTILSYIRLRVGQEYTAVAA
DEALKDLSATELFANYAIRNDGGNVVITITENPVINRIVLEGNERLKPDKILPEIKLSPR
QIFTRSKVRADVARIIELYKRQGRFAAKVEPKLVQLPQNRVDIVFEISEGPKSKVRQINI
LGNEKFSDGKLRGEMVTKQARLTSFFSSNTSYDPDRLAFDQQKLRQFYLTEGYADFRVVS
AVAELTPDQKDFIITYVVEEGERYTFGDVKVDSQLRDFDSEVMSTQLPMQDGDFYNAKTV
EDTVEQLTELAGRYGYAFADVQPRFNRDADNRKMNVTFVLREAPRVYVERVDINGNTLTQ
DKVIRREFRLAEGDAFNSLGVQRTTARINSLGYFQENFEVTQTEGSAPDRIILEANIEER
PTGELQFSAGFSSIEQFILAGSIRQRNFRGRGQTIGLSVNYSQFSRSAQISFSDPYIFDR
NISGGIDIYRRDFNSFNFTGNQRNTTFEQATTGFSMRAGVPLTEYMSLIGSYTLNYEQVT
LDENLFFSDLDGDGVRECDPLRAGRFLCDAIGTRLSSIVGLSLNYNSLNSRIRPTRGRTV
SLSSEFAGLGGDQRYIRLRGRAQQFWNVGNSGFIFSVLAEGGTIVPLQERPGAGVDDILL
TDRFFLGEPQFRGYAIRGVGPRVLRQFSQLDQFNRPVVDADGNVQFLT-ARNQVQDDAIG
GRNYYLGRAELEIPLGSGARELGLRPSIWADVGALWGVETPVLTVNPAG----TQLTNDA
GELLYSTPPAGGSCG------SLNRTQTTSPTLPDGTPNCREIQGGTNIRELFLGNTPSP
RITAGIGVNWNSPFGPFRIDFAQSIRSVEGDDERRFTFNVGTQF
>PO05|6666666.126363.peg.2238
MNRMIETGAMPVVGNPVSA-------RPALRLASLLACGSILAGMPALAHAQTAPVPAP-
SATP----TPA-PAATPAPVAPRGSIIQSISVVGAERLEASTILSYIRLRVGQEYTSAGA
DEALKDLGATELFANFSIRNDAGNVVINVTENPVINRIVLEGNSRLKNDKILPEIKLAPR
QIFTRSKVRADVARIIELYKRQGRFAAQVEPKMVQLPQNRVDIVFEITEGPKSKVRQINI
LGNEKFSDGDLRGEMVTKQARVTSFFSSNTSYDPDRLAFDQQKLRQFYLTEGYADFRVVS
AVAELTPDQRDFIITYVVEEGERYQFGEVKVDSQLRDFDSDVMSTQLPMKEGDFYNAKTV
EDTVEQLTELAGRYGYAFADVQPRFRRDPENRKMNVTFNLREAPRVYVERVDINGNTLTQ
DKVVRREFRLAEGDAFNSLGVQRTTARINSLAYFQENFEVKQVEGSAPDRIILEANVEER
PTGELQFSAGFSSIEQFILAGSIRQRNFRGRGQTVGLSINYSQFSRSAQVSFSDPYIFDR
NISGGFDIYRRDFNSFNFTGNDRNTTFQQATTGMSLRAGVPLTEYMSLVGSYTLNYDDVS
LDENLFFTDVNGDGVTECDPLRAGRFLCDAIGERLSSIVGLSLNYNSLNSRIRPSRGRTV
SLSAEFAGLGGDVRYARFRGRAQQFWNVGNSGFIFSLLAEGGTIIPLQEREGAGVDDVLL
TDRFFLGEPQFRGFAIRGVGPRILTQVSLLNNAGNPILDANGNPTYDT-VRENNRDDAIG
GRNYYLGRAELEIPLGSGARDLGLRPSIWADVGALWGVETPVLTVNPAG----TQQRDAN
GVLLYQTA-SGS--------------ITTNATEADGTVNRRAIVPGSNIRELFLGNSPSP
RVTAGIGVNWNSPFGPFRIDFSQTIRKVEGDDERRFTFNVGTQF
>PO06|6666666.126376.peg.2111
----------------------------------------MLAGVPGAALAQSQQPPAAS
AEQP----ATQTATQPAPAPAPQADVIRTISVVGAERLEPTTILSYIRLRVGQEYSAVAA
DEAIKDLGATELFANSSIRNDNGNVIITVTENPVINRIVLEGNERLKPDKILPEIKLAPR
QIFTRSKVRADVSRIIELYKRQGRFAAKVEPKLVQLPQNRVDIVFEISEGPKSKVRQINI
LGNEKFSDGDLRGEMVTKQARLTSFLSSNTSYDPDRLAFDQQKLRQFYLTEGYADFRVVS
AVAELTPDQKDFIITYVVEEGERYKFGEVKVDSQLRDFDSDAMSGNLPMKGGDWYNAKTV
EDTVEQLTELAGRFGYAFADVQPRFKSNPEDLTMNITFILREAPRVYVERVDINGNTLTQ
DKVIRREFRLAEGDAFNSLGVLRTTARINSLGYFQENFEVTQVQGSAPDRIVLEANIEER
PTGELQFSAGFSSIEQFILSGSIRQRNFRGRGQTVGLSVNYSQFSRAAQISFSEPYLFDR
NISAGIDIYRRDFNSFNFTNRDRNTTFRQSTTGFALRAGVPMTEYMSLVASYTLNYEDVT
LDENQFFSDLDGDGVRECDPLLAGRFLCDALGTRLSSIVGLSLNYNSLNSRIRPTRGKTV
SLSGEFAGLGGDVRYVRFRGRGQQFWNVGNSGFIFSILAEGGTIIPLQERPGPGVDDVLL
TDRFFLGEPQFRGFAIRGVGPRVLTQRYVPDPGG-------GPPNLVT-ERRQTRDDAIG
GRNYYLGRAELEIPLGSGARELGLRPSIWADIGALWGVEQPVLQDNPNG----LQLQDGN
GNPIFIGPDGLG---------------TTDPVAPDGTPNQPAIRPNSAIREVFLGNTPSP
RITAGIGVNWNSPFGPFRIDFAQTIRSVEGDDERTFTFNVGTQF
>PO07|6666666.125928.peg.1055
MSETGRGL---VTG----QTGTSRTLSRAERLVALLTCGSILAGFPGVAIAQDAA-----
------------QPAPAPAPAAQSNIIRSISVVGAERLEPTTILTYIRLRVGQEYTSAAA
DEALKDLGATELFANFSIRNDNGNVVITVTENPVINRIVLEGNKRLKEDKILPEIKLAPR
QIFTRSKVRADVARIIELYKRQGRFAAQVEPKMVQLPQNRVDIVLEISEGPKSKVRQINI
LGNEKFDDGKLRGEMVTKQARPTRFFSSNTSYDPDRLAFDQQKLRQFYLTEGYADFRVVS
AVAELTPDQKDFIITYVVEEGERYKFGEVKVDSQLRDFDSDAMTTQLPMQTGDWYNAKLV
EDTVEQLTELAGRFGYAFADVQPRFRANKDDLTMNITFILREAPRVYVERVDVNGNTLTQ
DKVVRREFRIAEGDAFNSLAVQRTTARINSLAYFQENFEVTQTEGSAPDRIVLEANVEER
PTGELQFSAGFSSIEQFILAGSIRQRNFRGRGQTIGLSVNYSQFSRSAQVSFAEPYLFDR
NISAGVDIYRRDFNSFNFTNRDRNTTFRQSTTGFSVRAGVPLTEYMSLIGSYTLNYEDVT
LDENQFFSDLDGDGTRECDPLLAGRFLCDAIGTRLSSILGLTLNYNSLNSRIRPSRGKTI
SLSGEFAGLGGDVRYARFRGRAQQFWNVGNSGFIFSVLAEGGTIIPLQDRPGAGVDDVLL
TDRFFLGEPQFRGFAIRGVGPRVLTQRYETDAN--------GNPVLIT-DRRQTRDDAIG
GRNYYLGRAELEIPLGSGARELGLRPSIWTDIGALWGVATPVLQDNPNG----LQQRDAQ
GNLLYLTPRLDANGQPVLVNGQPVFDPTTSPTAPNGTANSPLIRPGSAIKETFLGNSPSP
RITAGIGVNWNSPFGPFRIDFAQTIRKVPGDDERQFTFNVGTQF
>PO08|WP_039095153.1
-------------------MTARNTEVTALPLMAALLGCTVLAGMPVSAWAQQAPAASAT
TQATPPVTGTAPAATAAPAPAPQGDVIRSIAVAGAQRLEPQTILSYIKLRTGDVYTAAAA
DQALKDLAATELFSDYRIDNEVGNLVITVVENPVINRIVLEGNRRIKDDKILPEIQLEPR
QIFTRSKVRADVARIIELYKRQGRFAATVEPQMVQLDQNRVDVVFEITEGPKSKVRQINI
LGNEAFSDGDLRDEMVTKVAAPLRIFSSATSYDPDRLAFDQQQLRAFYLQNGYADFRVVS
AVAELTPDKRDFIITYVVEEGQRYKFGEVEVDSQLRDFDSDRMTGNLPMKAGDWYDAKLV
EDTIEQMTELAGTFGYAFADVRPQFSRNQEELTMNVRFTINEAPRVYVEQVNVNGNTLTQ
DKVIRREFRITEGDAFNSLQVQRSTARINSLGYFQENFEVSQVDGSSADRIILDANVQEQ
ATGELSLSAGFSSIESFIFQGSIRQRNFRGRGQTVGLSASYSRYSRSGNISFTEPYLFDK
NISAGVDIYRRDFNNGYLS--RQSATYEQAQTGFSARVGVPLTEYMTAVARYTFNYDDIT
LDEDLYFID------GECAPLIAGRFLCDAIGTRTSSILGGSLIYSTLNSRQRPTSGENV
LLSVDVAGLGGTVKYARITANADKYWNIG-SGFIFNVSAQGGYIKGLGN-----GGNVLL
TDRFFLGEPQMRGFDIRGVGPRVVRRFYEQGASGY-VTDAQGNGVLLPLRDRGNTDDALG
GNAMYLFQAELEIPLSSGARELGLRPSIFLDAGAVFNVNRPALTNSPFPGGILIPERDEA
GNALYNQVGTNAAGQ-------AITTIVTNPRSPTGDINQARGRNLPPFVEQFFGDTPKP
RVAIGIGVDWNSPFGPFRINAAYPLLKAEGDDTQLFSFNVGTQF
