# Supplementary material for: Investigation of the thermophilic mechanism in the genus Porphyrobacter by comparative genomic analysis
Source: BMC Genomics. 2018 May 23;19:385. doi: 10.1186/s12864-018-4789-4 (PMC5966882; doi:10.1186/s12864-018-4789-4)
Supplement: Supplementary file 1 — Alignment results of protein amino acid sequences encoded by single-copy genes found in eight Porphyrobacter strains. (ZIP 1510 kb) [file 12864_2018_4789_MOESM1_ESM.zip › Additional file 1/PO_1069.fasta]

>PO01|6666666.126375.peg.3919
--------MYVIGFALLLGPLVTLHELGHLLVGRLFGVKAEAFSVGFGKELAGFTDRQGT
RWKLSALPLGGYVQFKGDMNPASIPDPHA-----PVEEGSFQAAALWKRALIVAAGPVSN
LLIAIGIFAAFFAIIGKPVIANEQDSRTIGAFAEGSVAEAAGLKTGDVVVAIDGREIRDF
TDLKTKVALHPGKRMVFTVEREGQRIDYPLTTARVERKDNFGNVSAEGLIGVAPAGG--K
YELEDVGVLESIPLGARQAWDVTGMMITGIRQIVTGERSVKELGGPLKIAKFSGEQLSLG
MGAFIHFAAMISLNLAFINFLPIPALDGGHLMFYAAEAIRRKPVGPQATEWAYRTGIALV
LMLMAVVTVNDIISLPIFGS
>PO02|6666666.125937.peg.1904
--------MYVVGFLLLLGPLVTVHELGHLLVGRLFGVKAEAFSVGFGRELFGFTDRHGT
RWKLSALPLGGYVQFKGDMNPASVPDPSA-----AVEEGAFQAAALWKRALIVAAGPVTN
LVVAVAIFAAFFAILGKPTLVDPEDSRTIGAFTANSPAAAAGLKVGDVVVAIDGRPVRDF
TDIKTKVALHPGKRMVFTVARDGTTRDVAVTTARVERRDNFGNVSTEGLIGVAPVGG--K
FVLEKVGPLEAIGLGVKQSWDFTLLMVTGIKQIISGDRSVKELGGPIKIAKYSGEQMSMG
VAAFVHFAALISLNLAFINFLPIPALDGGHLMFYLAEAIRRKPVGPQATEWAYRTGIALV
LMLMAVVTVNDLFSLPLFGS
>PO03|6666666.126357.peg.1392
MFETPPFWMYVIGFPLLLGPLVTLHELGHLLVGRWFGVKAEAFSVGFGKELAGFTDRHGT
RWKLSALPLGGYVQFQGDMNPASVPDPDA-----PKEEGSFQHAALWKRALIVAAGPVTN
LLVAIAILAAFLAIQGKPVYIDSDEAVTVAYFSEGSTAQAAGMAVGDEILAVDGAPTPTF
EQLVQRIALYPGERVTITVRRDGSELALPVTIGRQNTDDGFGNKGDRGVIGVGPAPNELE
YEWEPVPLLQTIPLAVEQSGKLVDMMVTGIKQILVGQRSVKELGGPLKIGKVAGERLSLG
PSAFIEFAALISLNLAFINFLPIPALDGGHLMFYAAEAIRRKPVGPRATEWAYRTGIALV
LTLMVVVTVNDLFSLPLFGS
>PO04|6666666.126260.peg.1277
--------MYVIGFALLLGPLVTLHELGHYLVGRWFGVKAEAFSVGFGKELAGFTDRHGT
RWKLSALPLGGYVQFKGDMNPASVPDPDA-----PAEPGSFQNAALWKRALIVAAGPVTN
LLLAIGIFAAFFAIIGKPVIVDEEDSRTIGAFSEGSVAEAAGMQAGDIVVAIDGLPIRDF
TDMKTKVALHPGKQMVFTLEREGRPVEITLTTARVERTDSFGNPSTEGLIGVAPAGG--K
YELEEVGVLEAIPLGVKQSWDFTGMMITGIQQIVTGERSVKELGGPLKIAKFSGEQMSLG
AAAFIHFAALISLNLAFINFLPIPALDGGHLMFYAAEAIRRKPVGPQATEWAYRTGIALV
LMLMVVVTVNDIISLPIFGS
>PO05|6666666.126363.peg.2239
----------MAGFLLLLGPLVTLHELGHLLMGRLFGVKAESFSVGFGKELVGFNDRHGT
RWKLSALPLGGYVQFKGDMNPASVPDPGA-----PVEPGSFQAAALWKRALIVAAGPVTN
LVVAIAIFFAFNLYFGKPLPAEPDEVGLVAGFAENSRAEAAGFRVGDRIVAIDGGSKASW
REIQQTIMLRPNQRFVITVERGGDRIDLPVTSAAEKFTDRFGNTQTVGLIGVRTQETAER
YA--PMAVGEALLRSVRQCADAMQAMVTGIAQIVRGDRDFSEMGGPIKIAKFSGEQMSEG
PLNFIELAALISLNLAFINFLPIPALDGGHLMFYLAEAIRRKPVGPQVTEWAYRTGIALV
LMLMVVVTVNDIVTLPIFGS
>PO06|6666666.126376.peg.2110
--------MYVAGFLLVLGPLVTLHELGHLLVGRLFGVKAEAFSVGFGKEIAGFTDKQGT
RWKLSALPLGGYVQFKGDMNPASVPDANA-----PKEEGSFQHAALWKRSLIVAAGPVTN
LLVAIAIFAAFYAVLGKPVIEGPEDSRTIGSFAEATAGRDAGLEVGDLIVAIDGDAVADF
NAIQQKVALHPDTRMVFTVERAGERVDIPLTTDRHVETDSFGNQSAIGRIGVVPSGG--Q
YVFEDVGVLESVPLAAGQSWDLMGMMVTGIKQIIVGERSFKELGGPLKIAKYSGEQMSLG
VAAFVNFAALISLNLAFINFLPIPALDGGHLMFYAAEAIRRKPVGPQATEWAYRTGIALV
LMLMVVVTVNDLFSLPLFGS
>PO07|6666666.125928.peg.1054
----------MAGFLLLLGPLVTLHELGHLLVGRLFGVKAEVFSVGFGKEIAGFTDQRGT
RWKLSALPLGGYVQFRGDMNPASVPDPAA-----PREEGSFQHAALWKRALIVAAGPVTN
LLVAIAIFAAFYAILGKPVIEGAEDSRTIGGFAEGSVAEAAGMQVGDTIIAIDGKPVADF
DELRSAVGLHPSRKMVFTVEREGARIDIALTTARVIKIDEFGNPTSIGQIGVAPAGG--K
YVFEDVGLLQAVPLAVEQSWDLMGMMVTGIQQILVGDRSFQELGGPLKIAKYSGEQMSLG
FAAFINFAALISLNLAFINFLPIPALDGGHLMFYLAEAIRRKPVGPQATEWAYRTGIALV
LMLMVVVTVNDLFSLPLFGS
>PO08|WP_039096330.1
--------MWLLGFLLVLGPLVTLHELGHYLVGRWCGVKADAFSVGFGKELIGYTDRRGT
RWKLSALPLGGYVQFAGDMNPASQPSPEWLALPAAERAQTFQARTLGQKALIVAAGPAVN
FVVAIAILAGLNLAYGRLEVA-----PVVQVLAQDGAAARAGIAIGDRIVSIDGDPIAGF
DEVPGRIAPHPGEPVTLVVDRGGEQLSYSFTIRPVTEQDRFGNQFRIGQIGIGAGGGR--
--LVPVGAGESVVLAVRQTGQIMETMVLGIWQIISGRRSVEELGGPIKIAKFSGEQLSLG
WPQFIHFAALISINLAFINLLPIPALDGGHLAFYAAEAIRRKPASQRSQEWAFRTGIAFV
LALMLFVTINDVATLPLWGR
