# Supplementary material for: Investigation of the thermophilic mechanism in the genus Porphyrobacter by comparative genomic analysis
Source: BMC Genomics. 2018 May 23;19:385. doi: 10.1186/s12864-018-4789-4 (PMC5966882; doi:10.1186/s12864-018-4789-4)
Supplement: Supplementary file 1 — Alignment results of protein amino acid sequences encoded by single-copy genes found in eight Porphyrobacter strains. (ZIP 1510 kb) [file 12864_2018_4789_MOESM1_ESM.zip › Additional file 1/PO_1070.fasta]

>PO01|6666666.126375.peg.3920
MTRSLTLLGATGSIGASTLDLVRRNPDDWQVEALTAHCSAGELAALAIEFGAKLAVVGDE
RCLPELREALGNSGIAAAGGRAALVEAAARPADMTVAAIVGCAGLAPVMAAVERGGTIAL
ANKEALVSAGEVLMEAVARHGATLLPTDSEHNAIFQCLNGNRIEDVARITLTASGGPLRT
WTQAQLDAATPAEAVAHPNWSMGAKISVDSATMMNKGLEYIEAYHLFPVGLEKLGIVVHP
QSVIHSMVEFRDRSTLAQLGPSDMRVPIASCLAWSQRMETPLAPLDLAAIGELTFFPPDE
ERFPATRLAREAIAAGGSAPAILNAANEVAVAAFLAGQITFTRIAALVEETLMRSNDAPR
PASLDEVLAVDHSARMQAQSLLENRALV-
>PO02|6666666.125937.peg.1905
MTRTLTLLGATGSIGASTLDLVRRNRAAWQIEALTAQCSAAQLAALAIEFDARLAVVGDE
ACLPELRDALAGTGIAAAGGRAALIEAAARPVDMTVAAIVGCAGLAPVMAAVERGGTIAL
ANKEALVSAGEVLMAAVARHGATLLPTDSEHNAIFQCLAGNRIADVARITLTASGGPLRT
WSAERLHTATPAEAIAHPNWSMGAKISVDSATMMNKGLEYIEAYHLFPVGLDKLSIVIHP
QSVIHSMVEFRDRSTLAQLGPSDMRVPIASCLAWPERMETPLGPLDLAAIGELTFHAPDE
ERFPATRLAREALAAGGAAPAILNAANEVAVAAFLAGQLRFTHIAALVEETLERSPLGAA
PASLEDVLAIDQSARREAQRLLENPALVG
>PO03|6666666.126357.peg.1391
MTRSLTLLGATGSIGASTLDLVRHNRDLWQVEALTANGSAAELAALAREFGAKLAVVGDE
ACLPQLRAALAGSGIEAAGGRKALCEAAARPVDMTVAAIVGCAGLGPVMAAVERGGTVAL
ANKEALVSAGDVLMQAVRRHGATLLPTDSEHNAIFQCLAGNRIEDVARITLTASGGPLRT
WTQAQLDAATPAQAVAHPNWSMGAKISVDSATMMNKGLEYIEAFHLFPVGLEKLGIVVHP
QSVIHSMVEFRDRSTLAQLGPSDMRVPIASCLAWPQRMDTPLAPLDLAAIGELTFFPPDE
ERFPATRLCREAIAAGGGAPAILNAANEVAVAAFLAGQIRFTRIAAMVEETLAHM-NAPA
PQSLEDVLALDADARARAAAILETSALV-
>PO04|6666666.126260.peg.1276
MRRSLTLLGATGSIGASTLDLVRRNRDAWAVEALTAQCSAAELAALAIEFDAKLAVVGDE
TCLPELRAALGTSGIEAAGGRQALIEAAARPVDMTVAAIVGCAGLAPVMAAVERGGTIAL
ANKEALVSAGEVLMEAVARHGATLLPTDSEHNAIFQCLSGNRIEDVAKITLTASGGPLRT
WTQAQLDAATPAQAVAHPNWSMGAKISVDSATMMNKGLEYIEAYHLFPVGLERLGIVVHP
QSVIHSMVEFRDRSTLAQLGPSDMRVPIASCLAWPQRMETPLSPLDLAAIGELTFHAPDE
TRFPATRLAREAIAAGGSAPAILNAANEVAVAAFLAGQIRFTRIAALVEEVLARSNDAPR
PASLEEVLAVDHSARLQAQSLLETQALV-
>PO05|6666666.126363.peg.2240
MSRSLTLLGATGSIGASTLDLVRRNPDEWRIDTLTANCSASELAALAIEFGAKLAVVGDE
GCLPELRAALGSSGIAAAGGKQALAEAAARPVDMTVAAIVGCAGLAPVMAAVERGGTIAL
ANKEALVSAGEVLMEAVARHGATLLPTDSEHNAIFQCLAGNRIEDVAKITLTASGGPLRT
WSQAQLDDATPAEAVAHPNWSMGAKISVDSATMMNKGLEYIEAYHLFPVGLDKLDIVIHP
QSVVHSMVEFRDRSTLAQLGPSDMRVPIASCLAWPERMETPLGPLDLAQIGELTFHAPDE
QRFPATRLARDAIRAGGSAPAILNAANEVAVAAFLAGQIRFTSIAALVEETLTRSNDAPR
PASLEEVLAVDSSARLQAQRLLESHALV-
>PO06|6666666.126376.peg.2109
MTRTLTLLGATGSIGASTLDLVRRNRGAWCVEALTANGSAAELAALAREFGAKIAVVGEE
AFLPELRDALAGSGIAAAGGRQALCEAAARPVDMTVAAIVGCAGLGPVMAAIERGGTIAL
ANKEALVSAGEVMMQAVAKHGATLLPTDSEHNAIFQCLSGNRIEDVARITLTASGGPLRT
WSAERLAAATPAEAVAHPNWSMGAKISVDSATMMNKGLEYIEAFHLFPVGLDKLGIVVHP
QSVIHSMVEFRDCSTLAQLGPSDMRVPIASCLAWPQRMETPLAPLDLAAIGQLTFEPANE
ALFPATRLAREAIEAGGAAPAILNAANEIAVAAFLAGQIRFTRIAAMVEEVLQRSNDAPR
PATLDEVLAVDQSARRQALSLLETSALV-
>PO07|6666666.125928.peg.1053
MTRSLTVLGATGSIGASTLDLVRRNRGAWRVEALTAHCSAAELAALAIEFDAKLAVVGDE
GCLPELRAALGNSGIEAAGGAKALAEAAARPVDMTVAAIVGCAGLAPVMAAVERGGTIAL
ANKEALVSAGEVLMQAVARHGATLLPTDSEHNAIFQCLAGNRLSDVVRITLTASGGPLRT
WSAERLHAATPAEAIAHPNWSMGAKISVDSATMMNKGLEYIEAYHLFPVGLEKLAIVVHP
QSVIHSMVEFRDRSTLAQLGPSDMRVPIASCLAWPQRMETQLPALDLAAIGQLTFEAPNE
ALFPATRLAREAIAAGGAAPAILNAANEVAVAAFLAGQIRFTRIAALVEETLARSNDAPP
PTSLDEVLAVDQSARRQAMSLLENSALV-
>PO08|WP_039095154.1
MTRSISIFGATGSIGASTLDLVARDPQRWRVEALTANCQAAELARLARLHNARVAVVADE
GCLPELRAALAGSDIEAAGGNAALVEVAARGADLTVAAIVGCAGLAPTMAAIRTGGTVAL
ANKEALVSAGEVMTAAVRQYGATLLPVDSEHNAIFQCLAGNDIADVRWITLTASGGPLRE
WSMARLEAATAAEAVAHPNWSMGAKISVDSATMFNKGLEFIEAYHLFPVGHERLRIVVHP
QSVIHSMVEYRDGSTLAQLGPADMRVPIASALAWPLRMDTPCAPLDLPAIGQLTFLAPDE
MRFPATRLAREAVIAGGAAPAVLNAANEVAVAAFLAGQIRFTQIAQIVAQVLENC-CPPP
PACLDDVLAVDSLARRQASAMLEPA----
