# Supplementary material for: Investigation of the thermophilic mechanism in the genus Porphyrobacter by comparative genomic analysis
Source: BMC Genomics. 2018 May 23;19:385. doi: 10.1186/s12864-018-4789-4 (PMC5966882; doi:10.1186/s12864-018-4789-4)
Supplement: Supplementary file 1 — Alignment results of protein amino acid sequences encoded by single-copy genes found in eight Porphyrobacter strains. (ZIP 1510 kb) [file 12864_2018_4789_MOESM1_ESM.zip › Additional file 1/PO_1071.fasta]

>PO01|6666666.126375.peg.3921
--------MA---------------QASGGVSDLPVRFASAIVMLVLAGGALWLGGWFWT
GFVILLALGVLWEWNRLIERFGVSGVAETLWFFAGVIYVGGAAYAMMAVRNGRQVLPLDP
AFTGYAPLVVLVSFLLPIVAVDVGAYFAGRAIGGPKIAPKISPSKTWAGLAGGAVLASLL
GLAV-EL-----TDFGPAA-YPGTTTPALVMAVIGGVLIAVIAQAGDFFESWMKRRAGVK
DSGALIPGHGGLFDRLDGFISVFFMLFVIEQLRLLTGMLAG
>PO02|6666666.125937.peg.1906
-MAEDSDRVR---------------DVRAGVSDLPVRLASAIVMLVVAGGALWLGGWVWT
LLVGALALGLLWEWNRLVSRFGLSLLGETLWFFAGVIYIGGAALAMLVVRNGRQVLPLDP
SASGYGPLEVLVAFILPIVAVDVGAYFAGRAIGGPKIAPRISPAKTWAGLGGGAALAALV
GVGV-EI-----SDFGPAA-VPGYTVGALGMAVLGGVLIALIAQAGDFFESWMKRRAGVK
DSGHLIPGHGGLFDRLDGFIAVFFVLFVIATLPLLLG----
>PO03|6666666.126357.peg.1390
-MVG----AE---------------VRKQNVSDLPVRLGSAVVMLVVSGGALWLGGWVWT
GFVGLLAAGVLWEWNRLVSRFGVSGLSETIWFFAGVIYIGGAALAMMALRNGAQFLPVSG
QSLGYSPLEVLVGYILPIIAVDAGAYFAGRAIGGPKIAPRISPSKTWAGLGGGALAAGLV
AVGN-EL-----ADFGPAAGSPGYDAASLGLAMVAGSVIAVVAQTGDFFESWMKRRAGMK
DSSNLIPGHGGLFDRLDGFLAVFFMLFVIATAMRLLG----
>PO04|6666666.126260.peg.1275
-MADGEVRVR---------------DPRAGVSDLPVRLASAIVMLVLASGALWLGSWFWI
GFVALLAGGVIWEWNKLIERFGLSGLGETLWFFAGVVYVGSAALAMVIVRAGLVDLFPDS
PVRGYAPIEVLIVFILPVIAVDVGAYFAGRAIGGPKIAPKISPSKTWAGLAGGATLAALV
GVAV-EL-----IYFAPTA-APGYGGMRILFAVIGGILIAVLAQSGDFFESWMKRRAGVK
DSGSLIPGHGGLFDRLDGFLAVFFVLFVIATLPTLLG----
>PO05|6666666.126363.peg.2241
MADGEAVRVR---------------DPRAGVSDLPVRLASAIVMLVLAGGALWLGGWFWT
AFVIVIAAGVMWEWNRLIERFGLSGVGETLWFFAGVLYVGGAAYAIMAVRNGRQVLPLDP
QALGYAPLVVLVSFLLPVVAVDVGAYFAGRAIGGPKIAPKISPSKTWAGLFGGASLAASL
AVAV-EL-----TDFGPAA-YPGTSSLALGMAVIGGILIAIVAQAGDFFESWMKRRAGVK
DSGALIPGHGGLFDRLDGFIAVFFMLFVIEQVRLVSGMLSV
>PO06|6666666.126376.peg.2108
-MVDAESPLG---------------APGKAASDLPVRLGSAVVMLVISAGALWLGGWLWT
GFITLLALGVLREWNRLVSYFGVSGVGETAWFFGGVVYIGGAALAMMALRNGAHFLPVNG
QSLGYGPLEVLIGYIAPIIAVDAGAYFAGRAIGGPKIAPRISPSKTWAGLGGGAIAAGLV
AIGN-EL-----ADFGPASASPGYDMTSLALALAAGGLIAVLAQTGDFFESWMKRRAGVK
DSGNLIPGHGGLFDRLDGFLAVFFMLFVIATAMRLLG----
>PO07|6666666.125928.peg.1052
-MAG----AD---------------GRKQAVSDLPVRLGSAVVMLVISFGALWLGGWFWT
GFVGVLALGVLWEWNRLVRRFAASGLSETLWFFAGVLYIGGAALAMMALRNGAQFLPVNG
QSLGYGPLEVLCGYIAPIVAVDVGAYFAGRAIGGPKIAPKISPSKTWAGLGGGALAAGLV
GLGN-EL-----ADFGPASGSPGYDMASLALALVAGLLIAVLAQSGDFFESWMKRRAGVK
DSSNLIPGHGGLFDRLDGFLAVFFMLFVIALGLRLLG----
>PO08|WP_052208127.1
-MADAESHRRKRDRLKARALRYAAVPLAVRTGDLPKRLASAIVMLLLAGGALAMGGAVLQ
IFVALVAVLALAEAVRLVLRAAYGWRLRLAGIAVAALYIGFAA-----------------
AFLIQMPRFMLVVTVVTVIATDTGAYFSGRTIGGPRIAPRISPSKTWAGLAGGMVAAGLW
LALVATMLDRAMQALAPNE-PVGIAPNQLLAGALIGAALAIAAQAGDFLESWLKRKAAVK
DSSRLIPGHGGVLDRVDGILPVALIVGLLGTYGNAW-----
