# Supplementary material for: Investigation of the thermophilic mechanism in the genus Porphyrobacter by comparative genomic analysis
Source: BMC Genomics. 2018 May 23;19:385. doi: 10.1186/s12864-018-4789-4 (PMC5966882; doi:10.1186/s12864-018-4789-4)
Supplement: Supplementary file 1 — Alignment results of protein amino acid sequences encoded by single-copy genes found in eight Porphyrobacter strains. (ZIP 1510 kb) [file 12864_2018_4789_MOESM1_ESM.zip › Additional file 1/PO_1072.fasta]

>PO01|6666666.126375.peg.3922
---MVLDQSRARHVAIIMDGNGRWAKKRALPRAVGHQRGVEAVRRLVRALEGTGLECLTL
YAFSSENWKRPDEEVDDLMNLMRKFIKSDLPEFIANDVKLKIIGDWQSLAPDIVAMLEDA
LAQTANGKQTLAVALNYGGQHEIARAAAKAAAGGGEVSIDTIAAHLDTADLPPLDLLIRT
SGEIRLSNFLLWQAAYAEMLFVDTLWPDFEPAHLLQALDDFARRERRYGGR
>PO02|6666666.125937.peg.1907
MKGDSLQQSRARHVAIIMDGNGRWAKQRGLPRAVGHQRGVEAVRRLVRSLEPTGLECLTL
YAFSSENWKRPDEEVDDLMNLMRRFIKSDLEEFVANKVRLKIIGDWRALAPDIVAMLEDA
LARTAEGKRTLAVALNYGGQHEIARAAAKAA-AEGDVTIETIAAHLDTADLPPLDLLIRT
SGEIRLSNFLLWQAAYAEMLFVETLWPDFEPAHLAQALDDFARRERRYGGR
>PO03|6666666.126357.peg.1389
-----------------MDGNGRWAKKRGLPRAVGHQRGVEAVRRLVRSLEPTGLECLTL
YAFSSENWKRSEDEVDDLMNLMRRFIKSDLPEFVANNVKLKIIGDWQSLAPDIVAMLEDA
LAQTRHGKQTLAVALNYGGQHEIARAAAKAA-AAGEVTIDTIAAHLDTADLPPLDLLIRT
SGEIRLSNFLLWQSAYAEMLFVDTLWPDFEPQHLARALDDFARRERRYGGR
>PO04|6666666.126260.peg.1274
MMGNGLDQSRARHVAIIMDGNGRWAKKRALPRAVGHQRGVEAVRRLVRSLEGTGLECLTL
YAFSSENWKRSEDEVDDLMNLMRRFIKSDLPEFVANNVKLKIIGDWQSLAPDIVAMLEDA
LAQTANGKQTLAVALNYGGQHEIARAAAKAA-STGEVTIDTIAAALDTADLPPLDLLIRT
SGEIRLSNFLLWQAAYAEMLFVDTLWPDFEPAHLARALDDFARRERRYGGR
>PO05|6666666.126363.peg.2242
-----------------MDGNGRWAKRRALPRAVGHQRGVEAVRRLVRSLDGTGLECLTL
YAFSSENWKRSEDEVDDLMNLMRRFIKSDLPEFVANNVKLKIIGDWRSLAPDIVAMLEDA
LAQTAGGTQTLAVALNYGGQHEIARAAAQAA-AEGAINIDTIAAHLDTADLPPLDLLIRT
SGEIRLSNFLLWQAAYAEMLFVDTLWPDFEPAHLRQALDDFARRERRYGGR
>PO06|6666666.126376.peg.2107
-----MDSHRARHVAIIMDGNGRWAKKRGLPRAVGHQRGVEAVRRLVRSLAPTGLECLTL
YAFSSENWKRSEDEVDDLMNLMRRFIKSDLPEFVANNVKLKIIGDWQSLAPDIVAMLEDA
LAQTANGQQTLAVALNYGGQHEIARAAAKAA-AAGEVTIESLAAHLDTHDLPPLDLLIRT
SGEIRLSNFLLWQSAYAEMLFVDTLWPDFEPAHLTQALDDFVRRERRYGGR
>PO07|6666666.125928.peg.1051
-----MDQSRARHVAIIMDGNGRWAKKRGLPRAAGHQRGVEAVRRLVRSLEPTGLECLTL
YAFSSENWKRPDEEVDDLMNLMRKFIKSDLPEFVANNVKLKIIGDWQSLAPDIVAMLKDA
LAQTAHGKQTLAVALNYGGQHEIARAAAKAA-AEGPVSIETIAAHLDTADLPPLDLLIRT
SGEIRLSNFLLWQSAYAEMLFVDTLWPDFEPAHLRQALDDFARRERRYGGR
>PO08|WP_039096332.1
-----------------MDGNGRWARRFHLPRAMGHRRGVEAVRRLVRALAPMGLDCLTL
YAFSSENWKRPEDEISDLMGLMRSFIRSDLPEFIANDVRLKIIGDYKVLAPDIVDMLEDA
LARTSGGSRTLSVALNYGSQQEIARAATKAA-ATGVITADSIAANLDTADLPPLDLLIRT
SGEVRLSNFLLWQAAYAEMWFTEVLWPDFTPAHLEEALSSFANRERRFGGR
