# Supplementary material for: Investigation of the thermophilic mechanism in the genus Porphyrobacter by comparative genomic analysis
Source: BMC Genomics. 2018 May 23;19:385. doi: 10.1186/s12864-018-4789-4 (PMC5966882; doi:10.1186/s12864-018-4789-4)
Supplement: Supplementary file 1 — Alignment results of protein amino acid sequences encoded by single-copy genes found in eight Porphyrobacter strains. (ZIP 1510 kb) [file 12864_2018_4789_MOESM1_ESM.zip › Additional file 1/PO_1075.fasta]

>PO01|6666666.126375.peg.3928
MADISVADVKKLRERTGAGMMDAKKALTEAGGDIEAAVDALRAKGLATAQKKSSRTAAEG
LVGVLVEGTKGVAVEINSETDFVAKNDQFQTFVRNATAVALSTGTSDVEALKAAAYPGGG
TVGDKLTENVATIGENQQIRRIKQVAVTQGAVVPYIHNAAADGLGKIGVLVALESDADAD
TLNALGKDIAQHAAAMFPQALDADGLDADVIERERKIAAEKAAESGKPADVQAKMVEGAV
KKFAKENALLSQIFVKDGKATVEEYIAKAAKDAGKSIKLVDYVRFQLGEGIEKEEVDFAA
EVAATLKG
>PO02|6666666.125937.peg.1910
MADFSVADVKKLRERTGAGMMDAKKALAEANGDIEAAIDALRAKGLATAQKKSSRTAAEG
LVGVLVEGTRGVAVEVNSETDFVAKNDKFQDFVRKVTAVALALGSDDVEALKAAAYPDGG
TVGEKLTDNIATIGENQQIRRIKSVSVTQGAIVPYIHNAAGEGLGKIGVLVALESDADAD
TLSALGKDIAQHAAAMFPQALDADSLDPAVIERERKIAAEKAAESGKPAEVQAKMVEGAV
KKFAKENALLSQVFVKDGKATVEEHIARIAKEAGKTIKLVDYVRFQLGEGIEKEQVDFAA
EVAAAVKG
>PO03|6666666.126357.peg.1385
MADFSVADVKKLREMTGAGMMDAKKALSEAGGDIEAAVDALRAKGLATAQKKSSRTAAEG
LVGVAVEGTKGVAVEVNSETDFVAKNDKFQDFVRKVTAVALANGSDDVEALKAAAYPDGG
TVADKLTDNVATIGENQQIRRIKTVSVGSGAIVSYMHNAAAEGLGKIGVLVALESDLSAD
VLEPFGKQIAMHIASMFPMALSADGLDADVIERERKIAQEKAAESGKPAEVQAKMVDGAI
AKFAKENALLSQMFVMDNKSSVEAVIAKFAKDNGGSVKLTDYARFQLGEGIEKEETDFAA
EVAAAVAG
>PO04|6666666.126260.peg.1268
MADFSVADVKKLRERTGAGMMDAKKALTEAGGDIEAAVDALRAKGLATAQKKSSRTAAEG
LVGVAVSGTKGVAVEVNSETDFVAKNDQFQGFVRNVTAVALELGTEDVEALKAAEYPTGG
TVADKLTDNVATIGENQQIRRIKTVSVEKGAVVSYMHTAAAEGLGKIGVLIGLESEAGAD
VLEPLGKQLAMHAAAAFPMALDADSLDPEVLERERKVAAEKAAESGKPEDVQAKMVDGAV
KKFAKENALLSQIFVMDNKTVIADLVAQAGKAAGTPIVLKDYARFQLGEGIEKEEVDFAA
EVAATLKG
>PO05|6666666.126363.peg.2246
MADISVADVKKLRERTGAGMMDAKKALTEAGGDIEAAVDALRAKGLATAQKKSSRTAAEG
LVGVLVQGTKGVAVEINSETDFVAKNDQFQSFVRNATAVALETGTSDVEELKAAAYPEGG
TVGDKLTDNVATIGENQQIRRIKQVSVTQGAVVPYIHNAAGEGLGKIGVLVALESDVDAD
TLNALGKDIAQHAAAMFPQALNADGLDADVIERERKIAAEKAAESGKPEDVQAKMVDGAV
KKFAKENALLSQIFVKDGKATVEEYIAKAAKDAGKSIKLVDYARFQLGEGIEKEEVDFAA
EVAATLKG
>PO06|6666666.126376.peg.2104
MADFSVADVKKLRERTGAGMMDAKKALTEAGGDIEAAVDALRAKGLATAQKKSSRTAAEG
LVGVAVEGTRGVAVEVNSETDFVAKNDKFQDFVRKATTVALELANDDVDALKAAAYPDGG
TVADKLTDNVATIGENQQIRRIKTVSVDKGAVVSYMHTAAAEGLGKIGVLIALQSEAGAD
VLEPLGKQLAMHAAAAFPMALDADSLDAEVIERERKVAAEKAAETGKPEDVQAKMVDGAV
KKFAKENALLSQIFVMDNKTVIADLVAQAGKAAGTPIVLKDYVRFQLGEGIEKEETDFAA
EVAAAVAG
>PO07|6666666.125928.peg.1048
MADFSVADVKKLRERTGAGMMDAKKALAEAGGDIEAAVDALRAKGLATAQKKSSRTAAEG
LIGVLVEGTKGVVVEVNSETDFVAKNDRFQDFVRKVTAVALHLGTDDVDALKAAAYPDGG
TVAEKLTDNVATIGENQQIRRIKTVSVEKGAVVAYVHTAAAEGLGKIGVLIGLESEAGAD
VLEPLGKQLAMHAAAAFPMALDAESLDPEVIERERKIAAEKAAETGKPAEVQAKMVDGAV
KKFAKENALLSQIFVMDNKTVIADLIAQAGKAAGTPIVLKDYARFQLGEGIEKEETDFAA
EVAAAVAG
>PO08|WP_039095161.1
MAAYTAADVKNLRERTGAGMMDCKKALSETNGDVEAAVDALRARGLAAAQKKSSRTAAEG
LVGVAVEGLKGVAVEVNSETDFVAKNDQFQDFVRKVTGVALTEDSDDVETLKAAGYPGGG
TVGEKLTDNVATIGENQQLRRAKSVAVSSGMVVPYMHNAQAPNLGKIGVLVALESEAGAD
VLEPLGKQIAMHIAAAFPQALDADSLDADVIERERAIAREKAAESGKPEAVQEKMVDGAV
KKFAKENALLSQLFVMDNKTPIADVVAQAGKDAGTPIKLVDYVRYQLGEGIEKEQTDFAA
EVAAAVKG
