# Supplementary material for: Investigation of the thermophilic mechanism in the genus Porphyrobacter by comparative genomic analysis
Source: BMC Genomics. 2018 May 23;19:385. doi: 10.1186/s12864-018-4789-4 (PMC5966882; doi:10.1186/s12864-018-4789-4)
Supplement: Supplementary file 1 — Alignment results of protein amino acid sequences encoded by single-copy genes found in eight Porphyrobacter strains. (ZIP 1510 kb) [file 12864_2018_4789_MOESM1_ESM.zip › Additional file 1/PO_1076.fasta]

>PO01|6666666.126375.peg.3929
--------------------------MAAPVVTMQQLIEAGAHFGHQTHRWNPRMKPYIF
GARNGVHIIDLSQTVPLFARALDFVEATVRSGGKVLFVGTKRQAQEPIAEAARMSGQHFV
NHRWLGGMLTNWKTISGSIRRLKSLEEMLSGDTSGFTKKEVLQLTREREKLELSLGGIRD
MGGIPDVMFVIDANKEDLAIKEANVLGIPVIGILDTNVDPNGIAFPVPGNDDASRAVRLY
CQAIGEAALAGKGKFQADVSSDFGAMAEPPAEAVIAE----EPAAEETEA-----
>PO02|6666666.125937.peg.1911
MPVPLGERLARAVICLPEAQPERMKTMAAPVVTMQALIEAGAHFGHQTHRWNPRMKPYIF
GARNGVHIIDLSQTVPLFARALDFVEQTVRAGGKVLFVGTKRQAQEPIAEAARMSGQHYV
NHRWLGGMLTNWKTISGSIRRLKALEETLAGDTSGLTKKEVLNLTRERDKLELSLGGIRD
MGGLPDVMFVIDANKEDLAIKEANVLGIPVIAILDTNVDPSGIAFPVPGNDDASRAVRLY
CEAVAKAALAGKGKLAADVAEDLGALAEPPAESEAVVAE---PSAEEAGA-----
>PO03|6666666.126357.peg.1384
--------------------------MAAPVVTMQQLIEAGAHFGHQTHRWNPRMKPYIF
GARNGVHIIDLSQTVPLFARALDFVEATVRSGGKVLFVGTKRQAQEPIAEAARMSGQHFV
NHRWLGGMLTNWKTISGSIRRLKSLEEMLSGDTSGFTKKEVLQLTREREKLELSLGGIRD
MGGIPDVMFVIDANKEDLAIKEAAVLGIPVIGILDTNVDPSNIAFPVPGNDDAARAVRLY
CQAIGEAALAGKGKQQTDMASDFGAMEEPPVEAVAEEAAPAAEDAEA--------
>PO04|6666666.126260.peg.1267
--------------------------MAAPVVTMQQLIEAGAHFGHQTHRWNPRMKPYIF
GARNGVHIIDLSQTVPLFARALDFVESTVRSGGKVLFVGTKRQAQEPIAEAARMSGQHFV
NHRWLGGMLTNWKTISGSIRRLKSLEEQLSGDTSGLTKKEVLNLTREREKLEMSLGGIRD
MGGIPDVMFVIDANKEDLAIKEANVLGIPVIGILDTNVDPNGIAFPVPGNDDASRAVRLY
CQAIGEAALAGKGKFQQDVSSDFGAMAEPPAEAPAPVEAADEPAAEDAEA-----
>PO05|6666666.126363.peg.2247
--------------------------MAAPVVTMNALIEAGAHFGHQTHRWNPRMKPYIF
GARNGVHIIDLSQTVPLFARALDFVESTVRSGGKVLFVGTKRQAQEPIAEAARMSGQHFV
NHRWLGGMLTNWKTISGSIRRLKSLEEQLSGDTSGLTKKEVLNLTREREKLEASLGGIRD
MGGIPDVMFVIDANKEDLAIKEANVLGIPVIGILDTNVDPNGIAFPVPGNDDASRAVRLY
CQAIGEAALAGKGKFQADVSSDFGAMANPPAEADVAAEETEA-------------
>PO06|6666666.126376.peg.2103
--------------------------MAAPVVTMQQLIEAGAHFGHQTHRWNPRMKPYIF
GARNGVHIIDLSQTVPLFARALDFVESTVRSGGKVLFVGTKRQAQEPIAEAARASGQHFV
NHRWLGGMLTNWKTISGSIRRLKALEEMLSGDTSGLTKKEVLQLTREREKLEMSLGGIRD
MGGIPDVMFVIDANKEDLAIKEAAVLGIPVIGILDTNVDPSNIAFPVPGNDDAARAVRLY
CQAIGDAALAGKGKFQADVSSDFGAMEEPPVEAVAEETPAEDAASEAQTA-----
>PO07|6666666.125928.peg.1047
--------------------------MAAPVVTMQQLIEAGAHFGHQTHRWNPRMKPYIF
GARNGIHIIDLSQTVPLFARALDFVEATVRSGGKVLFVGTKRQAQEPIAEAARMSGQHFV
NHRWLGGMLTNWKTISGSIRRLKSLEEMLSGDTSGLTKKEVLNLTRERDKLELSLGGIRD
MGGIPDVMFVIDANKEDLAIKEAAVLGIPVIAILDTNVDPSNIAFPVPGNDDASRAVRLY
CQAVGQAALAGKGKLKAETAADVGAMEEPPAEAVVVDE----PAAEDAKA-----
>PO08|WP_039095163.1
--------------------------MAVPTVSMHQLIEAGAHFGHQTHRWNPRMKPYIF
GARNGVHIIDLSQTVPLMARALDFVSATTRAGGKVLFVGTKRQAQEPIAQAARACGQHFV
NHRWLGGMLTNWRTISLSIKRLKTLEEQLGGDTAGLTKKEVLQLTRERDKLEMSLGGIRD
MGGIPDVMFVIDANKEELAIKEANVLGIPVVAVLDTNVDPSGIAFPIPGNDDASRAVRLY
CEAIAAAASQGRTQGVVDSGTDFGAMDLPPEEAEVAAPE---PAAQEAPAAPAEA
