# Supplementary material for: Investigation of the thermophilic mechanism in the genus Porphyrobacter by comparative genomic analysis
Source: BMC Genomics. 2018 May 23;19:385. doi: 10.1186/s12864-018-4789-4 (PMC5966882; doi:10.1186/s12864-018-4789-4)
Supplement: Supplementary file 1 — Alignment results of protein amino acid sequences encoded by single-copy genes found in eight Porphyrobacter strains. (ZIP 1510 kb) [file 12864_2018_4789_MOESM1_ESM.zip › Additional file 1/PO_1077.fasta]

>PO01|6666666.126375.peg.393
MSKAKDVLKKIKDEEIEWVDLRFTDPKGKWQHLTMVAGVMGEDELEDGLMFDGSSIAGWK
AINESDMILKPDLTETWVDPFSATPMLIINCDIVEPSTGDWYSRDPRTTAKRAEAYLKST
GLGDTVYVGPEAEFFMFDDVRFEDGYAGSGFAIDDIELPGNTSKEYENGNLGHRPRAKGG
YFPVAPVDSAVDIRAEMVTTMLEMGLPCDKHHHEVAAAQHELGLTFGTLVQTADRMQIYK
YVVHQVAHAYGKTATFMPKPIKADNGSGMHTHMSIWKDGKPLFAGNEYAGLSEMCLYYIG
GVIKHAKALNAFTNPTTNSYKRLVPGFEAPVLLAYSARNRSASCRIPYGAGEKAKRVEFR
FPDALANPYLAYSALLMAGLDGIENKIHPGEAMDKNLYDLPPAELAEVPTVCGSLREALD
SLAADHEFLLKGDVFTKDQIEAYMELKWEEVIRTETTPCPVEYDMYYSM
>PO02|6666666.125937.peg.1539
MSKAKDVLKKIKDEEIEWVDLRFTDPKGKWQHLTMCAGVMDEDALEDGLMFDGSSIAGWK
AINESDMILKPDLYETWVDPFSATPMLIINCDIVEPSTGDWYGRDPRSTAKRAEAYLKST
GIGDTVYVGPEAEFFMFDDVRFHDGYAGSGFAIDDVELPTNTGKEYEGGNLGHRPRAKGG
YFPVAPVDSAVDIRAEMVATMLEMGLPCDKHHHEVAAAQHELGLTFGTLVQTADRMQIYK
YVVHQVAHAYGKTATFMPKPIKNDNGSGMHTHMSIWKDGKPMFAGNEYAGLSEMCLYYIG
GVIKHAKALNAFTNPTTNSYKRLVPGFEAPVLLAYSARNRSASCRIPYGAGEKAKRVEFR
FPDALANPYLAYAALLMAGLDGIENKIHPGEAMDKNLYDLPPAELAEVPTVCGSLREALD
SLAADHEFLLKGDVFTKDQIEAYMELKWEEVIRTETTPCPVEFDMYYSA
>PO03|6666666.126357.peg.2692
MSKAKDVLKQIKDEEIEWVDLRFTDPKGKWQHLTMVASVMGEDELEDGLMFDGSSIAGWK
VINESDMILKPDLSETWIDPFSASPMMIINCDIVEPSTGDWYARDPRTTAKRAEAYLKST
GIGDTVYVGPEAEFFMFDDVRFEDGYAGSGFAIDDIELPTNTGKEYDNGNMAHRPRAKGG
YFPVAPVDSAVDIRGEMVTTMLEMGLPCDKHHHEVAAAQHELGLTFGTLVQTADRMQIYK
YVVHQVAHAYGKTATFMPKPIKADNGSGMHTHMSIWKDGKPMFAGNEYAGLSEMCLYYIG
GVIKHAKALNAFTNPTTNSYKRLVPGFEAPVLLAYSARNRSASCRIPYGAGEKAKRVEFR
FPDAMANPYLAYSALLMAGLDGIENKIHPGEAMDKNLYDLPPAELAEVPTVCGSLREALE
ALTADHEFLLKGDVFTKDQIEAYCELKWEEVIRTETTPCPVEFDMYYSM
>PO04|6666666.126260.peg.939
MSKAKDVLKKIKDEEIEWVDLRFTDPKGKWQHLTMVASIMGEDELEDGLMFDGSSIAGWK
VINESDMILKPDLSETWVDPFSATPMLIINCDIVEPSTGDWYSRDPRTTAKRAEAYLKST
GLGDTVYVGPEAEFFMFDDVRFEDGYSGSGFSIDDIELPTNTGKEYDQGNMGHRPRAKGG
YFPVAPVDSAVDIRAEMVSTMLEMGLPCDKHHHEVAAAQHELGLTFGTLVQTADRMQIYK
YVVHQVAHAYGKTATFMPKPIKADNGSGMHTHMSIWKDGKPMFAGNEYAGLSEMCLYYIG
GVIKHAKALNAFTNPTTNSYKRLVPGFEAPVLLAYSARNRSASCRIPYGSGDKAKRVEFR
FPDAMANPYLAYSALLMAGLDGIENKIHPGEAMDKNLYDLPPAELAEVPTVCGSLREALD
SLAADHDFLLKGDVFTKDQIEAYMELKWEEVIRTETTPCPVEFDMYYSM
>PO05|6666666.126363.peg.1128
MSKAKDVLKKIKDEEIEWVDLRFTDPKGKWQHLTMVAGVMGEDELEDGLMFDGSSIAGWK
AINESDMILKPDLSETWIDPFSATPMLVINCDIVEPSTGDWYSRDPRTTAKRSEAYLKST
GIGDTVYVGPEAEFFMFDDVRFEDGYAGSGFAIDDIELPGNTSKEYDGGNMGHRPRAKGG
YFPVAPVDSAVDIRAEMVSTMLEMGLPCDKHHHEVAAAQHELGLTFGTLVQTADRMQIYK
YVVHQVAHAYGKTATFMPKPIKADNGSGMHTHISIWKDGKPMFAGNEYAGLSEMCLYFIG
GVIKHAKALNAFTNPTTNSYKRLVPGFEAPVLLAYSARNRSASCRIPYGTGDKAKRVEFR
FPDAMANPYLCYAALLMAGLDGIENKIHPGEAMDKNLYDLPPAELAQVPTVCGSLREALD
SLAADHEFLLKGDVFTKDQIESYCELKWEEVIRTETTPCPVEFDMYYSM
>PO06|6666666.126376.peg.976
MSKAKDVLKQIKDEEIEWVDLRFTDPKGKWQHLTMVASIMGEDELEDGLMFDGSSIAGWK
VINESDMILKPDLTETWIDPFSASPMMIINCDIVEPSTGDWYSRDPRTTAKRAEAYLKST
GLGDTVYVGPEAEFFMFDDVRFEDGYAGSGFAIDDIELPGNSSKEYETGNMGHRPRAKGG
YFPVAPVDSAVDIRGEMVTTMLEMGLPCDKHHHEVAAAQHELGLTFGTLVQTADRMQIYK
YVVHQVAHAYGKTATFMPKPIKDDNGSGMHTHISIWKEGKPMFAGNEYAGLSEMCLYFIG
GVIKHAKALNAFTNPTTNSYKRLVPGFEAPVLLAYSARNRSASCRIPYGAGDKAKRVEFR
FPDAMANPYLCYSALLMAGLDGIENKIHPGEAMDKNLYDLPPAELAEVPTVCGSLREALE
SLTADYEFLIKGDVFTKDQIEAYAELKWEEVMRTETTPCPVEFDMYYSM
>PO07|6666666.125928.peg.1415
MSKAKDVLKKIKDEEIEWVDLRFTDPKGKWQHLTMVASVMGEDELEDGLMFDGSSIAGWK
AINESDMILKPDLSETWIDPFSATPMLIINCDIVEPSTGDWYSRDPRSTAKRAEAYLKST
GIGDTVYVGPEAEFFMFDDVRFEDGYAGSSFAIDDIELPTNTGKQYDNGNMGHRPRAKGG
YFPVAPVDSAVDIRAEMVSTMLEMGLPCDKHHHEVAAAQHELGLTFGTLVQTADRMQIYK
YVVHQVAQAYGKTATFMPKPIKSDNGSGMHTHMSIWKDGKPLFAGNEYAGLSELCLYYIG
GVIKHAKAINAFTNPTTNSYKRLVPGFEAPVLLAYSARNRSASCRIPYGAGEKAKRVEFR
FPDALANPYLAYSALLMAGLDGIENKIHPGEAMDKNLYDLPPAELAEVPTVCGSLREALD
SLAADHEFLLKGDVFTKDQIEAYMELKWEEVIRTETTPCPVEFDMYYSM
>PO08|WP_039095768.1
MSTASEVMKRIKDEEIEWVDLRFTDPKGKWHHLSMVASALDEDQLEEGLMFDGSSIEGWK
VINESDMVLKPDLTEVYMDPFSATPMMIVFCDIIEPSTGEWYARDPRTTAKRAENYMKSL
GIGDTVYVGPEAEFFMFDDVRWQDGYNGSGFQIDDIELPTNTNTEMDAGNMGHRPRVKGG
YFPVAPVDSAVDIRGEMVSTMLEMGLPCDKHHHEVAAAQHELGMTFGTLVQTADRMQIYK
YVVHMVAHAYGKTATFMPKPIKGDNGSGMHTHFSIWDGGKPTFAGNGYAGLSDTCLYFIG
GVIKHAKALNAFTNPTTNSYKRLVPGFEAPVLLAYSARNRSASCRIPYGSGEKSKRVEFR
FPDAMANPYLCYAALLMAGLDGIQNRIHPGEAMDKNLYDLPPAELAQVPTVCGSLREALD
SVMADHEFLLRGDVFTKEQIEAYVELKWDEVSRFETTPSPVEFDMYYSA
