# Supplementary material for: Investigation of the thermophilic mechanism in the genus Porphyrobacter by comparative genomic analysis
Source: BMC Genomics. 2018 May 23;19:385. doi: 10.1186/s12864-018-4789-4 (PMC5966882; doi:10.1186/s12864-018-4789-4)
Supplement: Supplementary file 1 — Alignment results of protein amino acid sequences encoded by single-copy genes found in eight Porphyrobacter strains. (ZIP 1510 kb) [file 12864_2018_4789_MOESM1_ESM.zip › Additional file 1/PO_1078.fasta]

>PO01|6666666.126375.peg.3931
MAGEILDNKGRGEAGWEWPAIHPEGRKFGLIAAGAALF-FLAVGWGLLGWPLALLSAGIF
AFFRDPERVVPQADNVILSPADGIVSLITEVEPPLELQIDDGTGAPVLPAGPVTRVSIFM
SVFDVHINRTPVGGTVRRVVYIPGRFISAELDKASEENERQHLLVERSDGLRIGFTQIAG
LVARRIVPFVKPGDILAKGQRIGLIRFGSRVDVYLPAGTDPRVMIGQTVIAGETVLAEIG
QRGLIEGISQ
>PO02|6666666.125937.peg.1913
MAGEILDNKGRGEASWNWPSIHPEGRKFGLIALGISLFVLLALDWEIIGWPLLLLSLGVF
AFFRDPERVVPQGEHSIVAPADGLVTLITEVEPPLELQIDDGTGSKGLPPGPVTRVSIFM
SVFDVHINRTPIGGTVRRVVYIPGKFMNADLDKASEENERQHILIERADGLKLGFTQIAG
LVARRIVPFVKPGDIVAKGQRVGLIRFGSRVDVYLPAGTDPKVLIGQRVVAGETVIAEIG
ARGLIEGIAQ
>PO03|6666666.126357.peg.1382
MAGEILDNKGRGEAGWQWPAIHPEGRKFGLIALAVSLFFLLVAGWDIIGWPLLLLSLGVF
AFFRDPERVVPQTENAIVSPADGQVTQIAEVEPPLELQIEDGSGFAGLARGPVTRVSIFM
SVFDVHINRAPVGGTVRRVVYIPGRFLSADLDKASEENERQHILVERSDGLKLGFTQIAG
LVARRIVPFVKPGDMVAKGQRIGLIRFGSRVDVYLPAGTDPKVMIGQTVIAGETVLAELG
ETGLIEGIAQ
>PO04|6666666.126260.peg.1265
MAGEILDNKGRGEAGWDWPAIHPEGRKFGLIAAAVGLFFLWPVGWGLIGWPVLLLSAGIF
AFFRDPERVVPQSENAIISPADGLVTLITEAAPPLELQIDDGSGLAGLAAGPVTRVSIFM
SVFDVHINRTPVGGTVRRVVYVPGRFMNADLDKASEENERQHILIERSDGLKLGFTQIAG
LVARRIVPFVKPGDIVAKGQRVGLIRFGSRVDVYLPAGTDPKVMIGQTVIAGETVIAEIG
QRGLIEGIAQ
>PO05|6666666.126363.peg.2249
MAGEILDNKGRGEAEWEWPAIHPEGRKLGLIAAGLSAFFLLIVGWGIIGWPLALASAGIF
AFFRDPERVVPQTDNVILSPADGIVTLITETQPPFELQIDDGTGAACLPSGMVTRVSIFM
SVFDVHINRTPVGGTVRRVVYIPGRAISAQLDKASEENERQHILVERSDGIRVGFTQIAG
LVARRIVPFVKPGDILAKGQRVGLIRFGSRVDVYLPAGTDARVMTGQRVVAGETVLAEIG
MRGLIEGISQ
>PO06|6666666.126376.peg.2101
MAGEILDNKGRGEAGWHWPAIHPEGRKFGLIAVAVSLVFLVLLDWGIIGWPLMLLSVGVF
AFFRDPERVVPQGESAIVAPADGLVTQIEDTEPPLEMQIDDGSGYPGLPAGQVTRISIFM
TVFDVHINRTPVGGTVRRVVYIPGKFMSAELDKASAENERQHILIERSDGLRLGFTQIAG
LVARRIVPFVKPGDIVAKGQRVGLIRFGSRVDVYLPAGTDPKVMIGQTIIAGETVLAEIG
ERGLIEGISQ
>PO07|6666666.125928.peg.1045
MAGEILDNKGRGDAPWSWPTIHPEGRKFGLAVSAVSLFFL-LIGWELIGWPLAFLAIAVF
AFFRDPERVVPQADTALVSPADGLVSLIEDVEPPRELQIDDGSGFAGLASGPVTRVSIFM
SVFDVHINRTPIGGTVRRVVYIPGRFMNAELDKASEENERQHILIERGDGLKIGFTQIAG
LVARRIVPFVKPGDIVAKGQRVGLIRFGSRVDVYLPAGTDPKVMIGQTVIAGETVIAEIG
QRGLIEGIAQ
>PO08|WP_039095165.1
MAGELLDNRGRGSAAWSWPSVHPEGRKFGLITVAIALFFLLGLDWEIVGWPLLCLSAGVF
AFFRDPVRVVPQGENLVIAPADGLVTMIGIVPPPLELQAPDAAGRPGLGAAPVTRISIFM
SMFDVHINRAPTAGTVRRVVYIPGKFVNADLDKASEDNERQHLLIERADGVTIGCTQIAG
LIARRIVPFVKPGDIVAAGQRIGLIRFGSRVDVYLPAGTDARVVLGQKTICGETILAELG
EQHLIEGFSQ
