# Supplementary material for: Investigation of the thermophilic mechanism in the genus Porphyrobacter by comparative genomic analysis
Source: BMC Genomics. 2018 May 23;19:385. doi: 10.1186/s12864-018-4789-4 (PMC5966882; doi:10.1186/s12864-018-4789-4)
Supplement: Supplementary file 1 — Alignment results of protein amino acid sequences encoded by single-copy genes found in eight Porphyrobacter strains. (ZIP 1510 kb) [file 12864_2018_4789_MOESM1_ESM.zip › Additional file 1/PO_108.fasta]

>PO01|6666666.126375.peg.1387
--MPSGLVALLDDISVIAKAASASIDDVAVAAGRAGTKTAGVVIDDAAVTPSYVTGLSPA
RELPIIWKITKGSLKNKLVFLLPGALLLSEFLPAAIVWLLLLGGSFLAYEGAEKVMEKLG
FAKHGDTLEDEITDPVAFENERVGGAIRTDFILSAEIMAIALNEVADETLVMRGAVLALV
AVAVTVGVYGVVGLIVKLDDIGLHLTKQASKAAQSFGRFLLAFVPKLLVALSLIGTVAML
WVGGHIVVDSLHKLGWDGLYAPIHGAEHAVHEMAG----AAGGVLGWLTATALSAIVGLV
LGTIIALGLHKVLGVGADKAH
>PO02|6666666.125937.peg.382
--MPSGLVALLDDISVIAKAASASIDDVALAAGKAGTKTAGVVIDDAAVTPSYVTGLSPA
RELPIIWKITLGSLRNKLIILLPAALLLSEFLPQAIVWLLLVGGAFLAYEGAEKVMEKLG
FAKHGATLEDEIADPVAFEKQRVAGAIRTDLILSAEIMAIALAEVAAESLAMRAAVLALV
AVVVTVAVYGAVGLIVKLDDIGLALARRPSSAAQGTGRFLLRFVPQLLAVLSIIGTIAML
WVGGHIVVDSLHKLGWDGFYGPIHAAEHWVHAGAG----AAGGVLGWLTATVLSALVGLA
LGAAIAFALHKVLGVGSAESH
>PO03|6666666.126357.peg.2281
--MPSGLVALLDDISVIAKAASASLDDVSVAAGKAGSKTAGVVIDDAAVTPSYVTGLSPA
RELPIIWKITKGSLRNKLLFLLPGALVLSEFLPSAIIWLLMLGGAFLCYEGAEKVLEKLG
ADKHGKTLEDEIADPVAFESKRVAGAIRTDFILSAEIMAIALNEVADETLFLRGAVLAVV
AIVVTLGVYGVVGLIVKIDDIGLYLTKQAESWKQSFGAFLLRFVPKLLAALAMIGTVAML
WVGGGIIVHGTHEVGFHAIYDVVHGAEHAVTE-------AAGGVLGWVTYAAGSAIVGLV
LGGVIAFVLHKVLGVGAEEGH
>PO04|6666666.126260.peg.1872
--MPSGLVALLDDISVIAKAASASIDDVAAAAGRAGSKTAGVVIDDAAVTPSYVTGLSPA
RELPIIWKITKGSLRNKLVFLLPGAILLSEFLPGAIIYILMLGGAFLCYEGAEKVMEKLG
GAKHGETLEDDIKDPVAFENKRVGGAIRTDLILSAEIMAITLAALELDVWWERGLALALV
AVVVTVVVYGAVGLIVKLDDIGLYLTKQSNSAKQAFGHFLLRFVPKLLVALSLIGTVAML
WVGGGIILHGTDEIGFHAIYGVVHGAEGAVASA----AGMLGGVAGWVTYAALSAVVGLI
LGSIIAFVLHKVLGVGAGEGH
>PO05|6666666.126363.peg.665
--MPTGLVALLDDISVIAKASAASIDDIAVAAGRAGTKTAGVVIDDAAVTPSYVTGLSPA
RELPIIWKITKGSLKNKLVFLLPAALLLSEFLPQAIVWLLLLGGSFLAYEGAEKVMEKLG
FGKHGETLEDEITDPVAFENERVGGAIRTDFILSAEIMAIALAEVASESLVMRGAVLALV
AVVVTIAVYGAVGLIVKLDDIGLHLTKKASSAAQAFGRFLLRFVPKLLVTLSIVGTVAML
WVGGHIVVDSLHKLGWDGLYDPIHGAEVAVAGMTG----AAGGVAGWLTATALSAVVGLI
LGAIIAFVVHKVFKIGADKAH
>PO06|6666666.126376.peg.2537
--MPSGLVALLDDITVIAKAASASLDDVSVAAGKAGSKTAGVVIDDAAVTPSYVTGLSPA
RELPIIWKITKGSFKNKLLILLPGALLLSEFLPGAIIWLLMLGGAFLSYEGAEKVLEKLG
LGKHGATLEDEIRDPVAFENKRVAGAIRTDLILSAEIMAITLAALDLDVWWERGLALALV
AVVVTVAVYGTVAVIVKIDDVGLYLTQQANAAKQAVGHFLLRFVPKLLTFLSIVGTIAML
WVGGGIIVHGTHEVGFHAIYDIVHGAEYAAAAMTGAAGSVVGGVLGWVTYAALSAVVALV
LGSVIALVLHKVLGVGKAEGH
>PO07|6666666.125928.peg.1689
MSVPSGLVALLDDISVIAKAASASLDDVAAAAGKAGTKTAGVVIDDAAVTPSYVTGLSPS
RELPIIWKITKGSLRNKLLFLLPVALLLSEFLPAAITWLLIVGGAFLCYEGAEKVMEKLG
FAKHGETLEDEIADPVAFEIARVGGAIRTDFILSAEIMAIALAEVADESLLLRGAVLALV
AVAVTVAVYGVVGLIVKLDDIGLHLTRKASASAQAFGRFLLRFVPRLLAMLSLVGTAAML
WVGGHIVVDSLHKLGLDWFYAPIHGAEHAVHEMA-------GGVAGWLTATTLSAIFGLI
LGSLIALILHKVLGVGAGEGH
>PO08|WP_039094274.1
--MAGGLVALLDDITVIAKVAAASIDDVGVAAAKAGSKAAGVVIDDAAVTPSYVTGFTPD
RELPVIARIAKGSLINKLVFLLPGALLLSELLPAAITWLLLLGGLYLAYEGAEKVMEKLG
GAKHGETLEDPIEDPVAFEKARVSGAVRTDLILSAEIMAIALAEVADQTLVTRGITLALV
GIVITVVVYGVVALIVKMDDVGLHLAKRDSAGAQSVGRGLLYAMPRILVALSVIGTVAML
WVGGGIVLHSGEVLGLPAPAHWAHGAEHWLAAHGG----AGGGVLGWLGYAGISAIVGLV
LGTIIALVLHKVLKVGAH---
