# Supplementary material for: Investigation of the thermophilic mechanism in the genus Porphyrobacter by comparative genomic analysis
Source: BMC Genomics. 2018 May 23;19:385. doi: 10.1186/s12864-018-4789-4 (PMC5966882; doi:10.1186/s12864-018-4789-4)
Supplement: Supplementary file 1 — Alignment results of protein amino acid sequences encoded by single-copy genes found in eight Porphyrobacter strains. (ZIP 1510 kb) [file 12864_2018_4789_MOESM1_ESM.zip › Additional file 1/PO_1080.fasta]

>PO01|6666666.126375.peg.3946
MSLTTISVRGAREHNLKGIDIDLPRDALIVVTGLSGSGKSSLAFDTIYAEGQRRYVESLS
AYARQFLEMMQKPDVEHIDGLSPAISIEQKTTSRNPRSTVATVTEIYDYMRLLWARVGTP
YSPATGEPISAQTVSQMVDRVMALPEGTRAYLLAPVVRGRKGEYRKEIAEWQRQGFTRVR
IDGEIYPIEEAPALDKKFKHDIEVVVDRIAVREGIETRLADSFEQALKLAEGLAYVDLAD
GVVPGREDEGKG----GAMKGAGLPANRIVFSEKFACPVSGFTIEEIEPRLFSFNAPQGA
CPACDGIGEKMLFDPQLVVPNEALTLKQGAVVPWAKSNPPSPYYMQVLASLAKAYGFDLT
TPWKDLAPEQKLIILHGTGGMPVPLTFKDGRREYTVHKPFEGVIGNLNRRMMQTESAWMQ
EELSKYQTAQACETCGGKRLNEKALSVKIPGADGPTDIATPVQMSVADAKAWFLDLDQYL
TPQQSQIAKAILKEINERLGFLDNVGLDYLNLDRTSGTLSGGESQRIRLASQIGSGLSGV
LYVLDEPSIGLHQRDNDRLLETLKRLRDLGNTVIVVEHDEDAIRAADHIVDLGPGAGVHG
GQVVAEGTLKQILKAKGSLTADYLTGKRKIDVPANRRKGNGKHIEVKNARANNLKGVTAK
IPLGTFTCITGVSGSGKSSLTIDTLQAGASRVLNGARVIAGAHDAITGLEHCDKVIEIDQ
SPIGRTPRSNPATYTGAFTQIRDWFAGLPESLARGYKPGRFSFNVKGGRCEKCQGDGLIK
IEMHFLPDVYVTCEECGGKRYNRETLEVKFKGHSIADVLDMTIEDAEEFFKAVPPIREKM
RMLNEVGLGYVKVGQQATTLSGGEAQRVKLAKELARRSTGQTLYILDEPTTGLHFEDVRK
LLEVLHRLVEQGNSVVVIEHNLDVIKTADWIIDLGPEGGVRGGEIVAVGTPEQVVKEPRS
FTGQYLAPLLTKA-------
>PO02|6666666.125937.peg.462
MSLTTISVRGAREHNLKGIDIDLPRDKLIVITGLSGSGKSSLAFDTIYAEGQRRYVESLS
AYARQFLEMMHKPDVEHIDGLSPAISIEQKTTSRNPRSTVATVTEIYDYMRLLWARVGVP
HSPATGLPITAQTVSQMVDRVMALPEGTRLYLLAPVVRGRKGEYRKELAEWQRQGFARVR
IDGEIYPIEEAPALDKKFKHDIEVVIDRLAVREGIETRLAESFETALKLAEGLAYVDLAD
GVVPGREGEDQG---AGNLKGAGLPPNRIVFSEKFACPVSGFTIEEIEPRLFSFNAPQGA
CPACDGIGEKMLFDPQLVVPNEALSLKQGAVVPWAKSNPPSPYYMQVLASLAKAYGFDLD
TPWKALAPEQREIILHGTGGMAVPLTFRDGRREYTVMKPFEGVIGNLSRRLMQTESAWMQ
EELAKYQTAQACETCGGKRLNEKALSVKVAG----VDIATPVAMSVADARAWFAALEDQL
GPQQRQIARAILKEINERLGFLDNVGLDYLNLDRTSGTLSGGESQRIRLASQIGSGLSGV
LYVLDEPSIGLHQRDNDRLLATLKRLRDLGNTVIVVEHDEDAIRAADHIVDLGPGAGVHG
GEVVAQGSLKDILKAKGSLTADYLSGKRRIEVPTSRRKGNGHAITVRNARANNLKGVTAR
FPLGTFTCVTGVSGSGKSTLTLDTLQAAAARVLNGARVIAGAHDAIEGLEYCDKVIEIDQ
SPIGRTPRSNPATYTGAFTQIRDWFAGLPEAQARGYKPGRFSFNVKGGRCEACQGDGLIK
IEMHFLPDVYVTCEECGGKRYNRETLEVKFKGHSIADVLDMTIEDAEEFFKAVPPIREKM
RMLCEVGLGYVKVGQQATTLSGGEAQRVKLAKELARRSTGQTLYILDEPTTGLHFEDVRK
LLEVLHRLVDQGNTVVVIEHNLDVIKTADWIIDLGPEGGVRGGEIVAEGTPEEIVKAARS
HTGRYLAPLLTR--------
>PO03|6666666.126357.peg.1797
MSLTTISVRGAREHNLKGIDIDLPRDALIVVTGLSGSGKSSLAFDTIYAEGQRRYVESLS
AYARQFLEMMQKPDVEHIDGLSPAISIEQKTTSRNPRSTVATVTEIYDYMRLLWARVGVP
YSPATGEPISAQTVSQMVDRVMALSEGTRAYLLAPVVRGRKGEYRKELAEWQRAGFTRVR
IDGEIYPIEEAPALDKKYKHDIEVVVDRIAVREGIETRLADSFETALKLAEGLAYVDLAD
GVVPGRETEEQANNKGGAMKGAGLPANRIVFSEKFACPVSGFTIEEIEPRLFSFNAPQGA
CAACDGIGEKQLFDPQLVVPNEALTLKQGAVVPWAKSNPPSPYYMQVLASLAKAYDFDLT
TPWKDLEPDQKMIILHGTNGLPVPLTFKDGRREYTVNKAFEGVIGNLNRRMMQTESAWMQ
EELSKYQTAQPCEVCGGKRLNEKALSVKVAG----TDIATPVQMSVADAKAWFLALDAHL
TPQQSQIARAILKEINERLGFLDNVGLDYLNLDRTSGTLSGGESQRIRLASQIGSGLSGV
LYVLDEPSIGLHQRDNDRLLETLKRLRDLGNTVIVVEHDEDAIRAADHIVDLGPGAGVHG
GEVVAQGTLKQILKAKGSLTADYLTGKRRIEVPARRRKGNGHFIEVKNARANNLKGVTAK
IPLGTFTCITGVSGSGKSSLTIDTLQAGAARVLNGARVIAGAHDEITGLEYCDKVIEIDQ
SPIGRTPRSNPATYTGAFTQIRDWFAGLPESQARGYKPGRFSFNVKGGRCEKCQGDGLIK
IEMHFLPDVYVTCEECHGKRYNRETLEVKFKGHSIADVLDMTIEDAEEFFKAVPAIREKM
RMLNEVGLGYVKVGQQATTLSGGEAQRVKLAKELARRSTGQTLYILDEPTTGLHFEDVRK
LLEVLHRLVEGGNSVVVIEHNLDVIKTADWIIDLGPEGGVRGGEVVAAGTPEQVVKEPRS
FTGQYLAPLLGR--------
>PO04|6666666.126260.peg.794
MSLTTISVRGAREHNLKGIDIDLPRDALIVVTGLSGSGKSSLAFDTIYAEGQRRYVESLS
AYARQFLEMMQKPDVEHIDGLSPAISIEQKTTSRNPRSTVATVTEIYDYMRLLWARVGVP
YSPATGEPISAQTVSQMVDRVMALPEGTRLYLLAPVVRGRKGEYRKELAEWQRQGFTRVR
IDGEIYPIEEAPALDKKFKHDIEVVVDRIAVKEGIETRLAESFEQALKLAEGLTYVDLAD
GVVPGREGEAQG---AGAMKGAGLPANRIVFSEKFACPVSGFTIEEIEPRLFSFNAPQGA
CPACDGIGEKMLFDPQLVVPNEALTLKQGAVVPWAKSNPPSPYYMQVLASLAKAYGFDLT
TPWKDLAPEQKLIILHGTGGMPVPLTFKDGRREYTVNKAFEGVIGNLNRRMMQTESAWMQ
EELSKYQTAQACETCGGKRLNEKALSVKVPSAAGPTDIATPVQMSVADAKAWFLGLDEHL
SPQQSQIAKAILKEINERLGFLDNVGLDYLNLDRTSGTLSGGESQRIRLASQIGSGLSGV
LYVLDEPSIGLHQRDNDRLLETLKRLRDLGNTVIVVEHDEDAIRTADHIVDLGPGAGVHG
GEVVAQGTLKQILKAKGSLTADYLTGKRKIEVPAKRRKGNGKHITVKNARANNLKGVTAK
IPLGTFCCITGVSGSGKSSLTIDTLQAGAARVLNGARVIAGAHDEITGLQHCDKVIEIDQ
SPIGRTPRSNPATYTGAFTQIRDWFAGLPESLARGYKPGRFSFNVKGGRCEKCQGDGLIK
IEMHFLPDVYVTCEECHGKRYNRETLEVKFKGHSIADVLDMTIEDAEEFFKAVPPIREKM
RMLNEVGLGYVKVGQQATTLSGGEAQRVKLAKELARRSTGQTLYILDEPTTGLHFEDVRK
LLEVLHRLVEQGNSVVVIEHNLDVIKTADWIIDLGPEGGVRGGEIVAEGTPEKVVKELRS
FTGRYLAPLLAK--------
>PO05|6666666.126363.peg.756
MSLTTISVRGAREHNLKGIDIDLPRDALIVVTGLSGSGKSSLAFDTIYAEGQRRYVESLS
AYARQFLEMMQKPDVEHIDGLSPAISIEQKTTSRNPRSTVATVTEIYDYMRLLWARVGVP
YSPATGLPISAQTVSQMVDRVMELPEGTRGYLLAPVVRGRKGEYRKEIAEWQRQGFTRVR
IDGEIYPIEDAPALDKKFKHDIEVVVDRIAVKDGVQTRLAESFEQALKLSEGLTYFDLAD
GVVPGRENEGAG---GGAMKGAGLPANRIVFSEKFACPVSGFTIEEIEPRLFSFNAPQGA
CPACDGIGEKMLFDPQLVVPNEALTLKQGAVVPWAKSNPPSPYYMQVLASLAKAFGFDLT
TPWKDLSGEQKLIILYGTGGKPVPLTFKDGRREYTVHKAFEGVIGNLNRRLLQTESAWMQ
EELGKYQTAQACETCGGKRLNEKALSVKIVG----TDIATPVAMSVSDAKAWFLALDDQL
TAQQSQIAKAILKEINERLGFLDNVGLDYLNLDRTSGTLSGGESQRIRLASQIGSGLSGV
LYVLDEPSIGLHQRDNDRLLETLKRLRDLGNTVIVVEHDEDAIRTADYIVDLGPGAGVHG
GQIVAQGSLKQILKAKGSLTADYLTGKRKIDVPAKRRKGNGKHIVVKNARANNLKGVTAK
IPLGTFCCITGVSGSGKSSLTIDTLQAGASRVLNGARVIAGAHDEITGLQHCDKVIEIDQ
SPIGRTPRSNPATYTGAFTQIRDWFAGLPESLARGYKPGRFSFNVKGGRCEKCQGDGLIK
IEMHFLPDVYVTCEECGGKRYNRETLEVKFKGHSIADVLDMTIEDAEEFFKAVPPIREKM
RMLNEVGLGYVKVGQQATTLSGGEAQRVKLAKELARRSTGQTLYILDEPTTGLHFEDVRK
LLEVLHRLVEGGNSVVVIEHNLDVIKTADWIIDLGPEGGVRGGEIVAVGTPETVVKEPRS
FTGQYLAPLLVR--------
>PO06|6666666.126376.peg.190
MSLTTISVRGAREHNLKGIDIDLPRDALIVVTGLSGSGKSSLAFDTIYAEGQRRYVESLS
AYARQFLEMMQKPDVEHIDGLSPAISIEQKTTSRNPRSTVATVTEIYDYMRLLWARVGTP
YSPATGLPISAQTVSQMVDRVMALPEGTRLYLLAPVVRGRKGEYRKELAEWQRTGFTRVR
IDGEIYPIEDAPALDKKYKHDIEVVVDRIAVKEGIETRLADSFEQALKLAEGLAYVDLAD
GVVPGREDEAQGGAQGQKMKGAGLPPNRIVFSEKFACPVSGFTLEAIEPRLFSFNAPQGA
CAACDGIGEKQLFDPQLVVPNEALTLKQGAVVPWAKSNPPSPYYMQVLASLAKAYGFNLT
TPWADLEPDQKLIILHGTGGMPVPLTFKDGRREYTVNKAFEGVIGNLNRRLMQTESTWMR
EELSKYQTAQPCEACGGKRLNEKALSVRIAN----TDIATPVAMSVADAKAWFLALDAQL
TSQQSQIAKAILKEINERLGFLDNVGLDYLNLDRTSGTLSGGESQRIRLASQIGSGLSGV
LYVLDEPSIGLHQRDNDRLLETLKRLRDLGNTVIVVEHDEDAIRAADHIVDLGPGAGVHG
GEIVAQGKLKDILKAKGSLTADYLTGRRKIEVPAKRRKGNGHHITVKNARANNLKGVTAK
IPLGTFTCITGVSGSGKSSLTIDTLQAGAARVLNGARVIAGAHDAITGLEYCDKVIEIDQ
SPIGRTPRSNPATYTGAFTQIRDWFAGLPESLARGYKPGRFSFNVKGGRCEKCQGDGLIK
IEMHFLPDVYVTCEECGGKRYNRETLEVKFKGLSIADVLDMTIEDAEEFFKAVPSIREKM
RMLNEVGLGYVKVGQQATTLSGGEAQRVKLAKELARRSTGQTLYILDEPTTGLHFEDVRK
LLEVLHRLVEGGNSVVVIEHNLDVIKTADWIIDLGPEGGVRGGEIVAVGTPEQVVKEPRS
FTGQYLAPLLKRTPAQAGAS
>PO07|6666666.125928.peg.1780
MSLTTISVRGAREHNLKGIDIDLPRDKLIVITGLSGSGKSSLAFDTIYAEGQRRYVESLS
AYARQFLEMMHKPDVEHIDGLSPAISIEQKTTSRNPRSTVATVTEIYDYMRLLWARVGVP
HSPATGLPITAQTVSQMVDRVMALPEGTRLYLLAPVVRGRKGEYRKELAEWQRQGFARVR
IDGEIYPIEEAPALDKKFKHDIEVVIDRFAVKDGLQTRLAESFETALKLAEGLAYVDLAD
GVVPGREAEAQ----GGAMKGAGLPPNRIVFSEKFACPVSGFTIEEIEPRLFSFNAPQGA
CPACDGIGEKMLFDPQLVVPNEALSLKQGAVVPWAKSNPPSPYYMQVLASLAKAYGFDLA
TPWKDLETDQKHIILYGTGGLPVPLTFKDGRREYTVHKPFEGVIGNLNRRMLQTESAWMR
EELAKYQTAQPCETCGGKRLNEKALSVKVAG----VDIATPVRMSVADAKAWFLGLDAQL
TPQQSQIAKAILKEINERLGFLDNVGLDYLNLDRTSGTLSGGESQRIRLASQIGSGLSGV
LYVLDEPSIGLHQRDNDRLLATLKRLRDLGNTVIVVEHDEDAIRAADHIVDLGPGAGVHG
GEVVAQGSLEEIVKAKGSLTADYLTGKRRIEIPKQRRKGNGHFIEIKNARANNLKGVDAR
IPLGTFTCITGVSGSGKSSLIIDTLQAGAARVLNGARVIAGAHDAITGLEYCDKVIEIDQ
SPIGRTPRSNPATYTGAFTQIRDWFAGLPEAQARGYKPGRFSFNVKGGRCEKCQGDGLIK
IEMHFLPDVYVTCEECHGKRYNRETLEVKFKGHSIADVLDMTIEDAEAFFKAVPAIREKM
RMLNEVGLGYVKVGQQATTLSGGEAQRVKLAKELARRSTGQTLYILDEPTTGLHFEDVRK
LLEVLHRLVEQGNSVVVIEHNLDVIKTADWVIDLGPEGGVRGGEIVAEGTPEQVVKVERS
FTGRYLAGLLER--------
>PO08|WP_039094169.1
MSLTQISVRGAREHNLKGIDIDLPRDALIVITGLSGSGKSSLAFDTIYAEGQRRYVESLS
AYARQFLEMMQKPDVEHIEGLSPAISIEQKTTSRNPRSTVATVTEIYDYMRLLWARIGTP
YSPTTGLPIEAQTVSNMVDRVMALPEGTRLYLLAPVVRARKGEYRKELAEWQKAGFTRVR
IDGELYEIEQAPALDKKFKHDLEVVVDRIAVREGIETRLADSFETALKLADGLAYVEPAD
GQ-----------------------GDRITFSERFACPVSGFTIEEIEPRLFSFNAPQGA
CATCDGLGEKQLFDPQLVVPNEGLSLKQGAIVPWAKSNPPSPYYMQVLASLAAHYGFDLA
TPWDQLSAEHQHAILHGTGGKKVPLTFKDGRKSYTVDKAFEGVIGNLNRRMLQTESAWMR
EELQRYQTAQPCETCHGKRLNDKALAVKVAN----EDIATPVRFSVSNALAWFTDLPQKL
TDTQNQIAKAILKEINERLGFLDNVGLDYLNLDRTSGTLSGGESQRIRLASQIGSGLSGV
LYVLDEPSIGLHQRDNDRLLETLKRLRDLGNTVIVVEHDEDAIRTADHVVDLGPGAGVHG
GEIVAQGTLKQILKSKRSLTAAYLNGTRKIEVPGKRRKGNGKQITVHNARANNLKGVTAS
IPLGTFTCITGVSGSGKSSFTIDTLQAGASRQLNGARILAGAHDKITGLQHCDKVIEIDQ
SPIGRTPRSNPATYTGSFTLIRDWFAGLPESQARGYKPGRFSFNVKGGRCEACQGDGLLK
IEMHFLPDVYVTCEECHGRRYNRETLEVKFKGLSIADVLDMNVEDAEEFFKAVPPIRDRM
HMLNEVGLGYVKVGQQATTLSGGEAQRVKLAKELARRSTGQTLYILDEPTTGLHFEDVRK
LLEVLHRLVEQGNSVVVIEHNLDVIKTADWIIDLGPEGGVRGGEIVAEGTPEQVVKVERS
YTGQYLAPLLLK--------
