# Supplementary material for: Investigation of the thermophilic mechanism in the genus Porphyrobacter by comparative genomic analysis
Source: BMC Genomics. 2018 May 23;19:385. doi: 10.1186/s12864-018-4789-4 (PMC5966882; doi:10.1186/s12864-018-4789-4)
Supplement: Supplementary file 1 — Alignment results of protein amino acid sequences encoded by single-copy genes found in eight Porphyrobacter strains. (ZIP 1510 kb) [file 12864_2018_4789_MOESM1_ESM.zip › Additional file 1/PO_1081.fasta]

>PO01|6666666.126375.peg.3948
----MTLVADNLTLGRGGRSVVNGLSATLAPGQITAIVGPNGAGKSSLLLGLAGLLEPAC
GSVTLDGESLAQLHPRTRAQTIGYLPQSPDIAWDVAVEPLVALGRLPWRDKGTAAIEAAM
AALDLQDLRKRPVSRLSGGERARVLLARVLAGCPRWILADEPLAALDLAHQLALVAHLKD
CAAAGQGVVVVLHDLAVAMNHADHVLVLKD--------GHLAAEGPPRHALQPEIIAQVW
GVTAQWMGAPGRQGLVFGT------
>PO02|6666666.125937.peg.463
-----MLATEDLALVRGGREVISGLSLALAPGRIVALVGPNGAGKSSLLMGLAGLIAPAR
GSVSLDGEVLAGLSPKARARALGYLPQEGALAWDVAVEVLVALGRLPWGDRGSAAIEAAL
GALDLLHLRRRPVSALSGGERARALLARVLAGEPRWILADEPLAALDLAHQLALLAHLRA
CADAGQGVVMVLHDLALAMNHADHVVVLDE--------GRLAAQGPPAEALTEEVIARVW
SVRAHWLGPPGARALVSTGLP----
>PO03|6666666.126357.peg.1795
----MSLSAEDLMLVRGGACVVEGLSATLEPGTITAIVGPNGAGKSSLLLGLAGLLAPSA
GRVVQGGSDLASVSPRKRAQAIGYLPQMPEIAWDIAVENLVALGRLPWRDRGTQAIEAAI
AALTLEELRHRPASRLSGGERARVLLARVLAGEPRWILADEPVAALDLAHQIALITHLKA
CAKAGQGVVLVLHDLALAMNHADRVLVLEQ--------GRLVADGTPEAALACDVIARVW
GVQAQWLGKAPAMGLVTTPQGQAQA
>PO04|6666666.126260.peg.793
MTADAGLVAENLTLTRGGREVVRAVSAELVPGQITAITGPNGAGKSSLLLGLAGLLSPAD
GQVTLEGRALAALAPADRARALGYLPQSPDIAWDVAVENLVALGRLPWRDRGTAEVAAAL
AALDLEALRKRPVSRLSGGERARVLLARVLAGTPHWILADEPLAAIDLAHQFRLIAHLKA
CAAAGQGVVIVLHDLALAMNHADRVLVLKD--------GALLADGPPEIALAPAVIAQGW
DTDVTWIGEPGAQALTFPAGGH---
>PO05|6666666.126363.peg.757
-----MLAAHNLTVQRGGRAVVRELSADLPPARITAIVGPNGAGKSSLLLALAGLIAPAA
GAVTLDGEPLSSLPPRRRAQQLGYLPQGAEIAWDVAAANLVALGRLPWGDAGTAAIEGAI
AALDLQALRDRPVSRLSGGERARVLLARVLAGEPRWILADEPLAALDLAHQLALVAHLRA
CAQAGQGVVLVLHDLALAMNHADHVLVLKD--------GALVAAGPPGHALTPEIIAQVW
GVRARWVRDGGVAALVTGV------
>PO06|6666666.126376.peg.188
-----MLAAENLSLTRGGVQVVTGISATLAPGQITAIVGPNGAGKSSLLLALAGLLAPTS
GRAALDGADLAAMPPRQRAQAIGYLPQVPDIAWDVAVENLVTLGRLPWRDRGTAAVEAAI
AALALEPLRRRPASRLSGGERARVLLARVLAGEPRWILADEPLAALDLAHQLSLIAHFKT
CAQAGQGVAVVLHDLALAMNHADRVLVLDAKGDGGRLESTVVADGPPATALSPDVIGRVW
GVAAHWLGQPGARALVSGNPQASGV
>PO07|6666666.125928.peg.1782
-----MLAAENLTVTRGGQVVVDDFTVALAPGRITAIVGPNGAGKSSLLLALAGLLEPAG
GAVTLDGAALAALTPRARAQAIGYLPQSPDIAWDVSVESLVALGRLPWRDRGTAEVEAAL
AALDLETLRGRPVSQLSGGERARVLLARVLAGTPRWILADEPLAALDLAHQFGLIAHLTA
CAQGGQGVVVVLHNLALAMNHAHRVLVLDS--------GRLVADGLPAQALAPEVIAKVW
GVRARWLGEAGARALELGE------
>PO08|WP_039095456.1
----MGLTIDNLHVELGRRAVLRGITASLAPGRVTAVLGANGAGKSTLLRACVALLLASS
GQVMLDGRDVAVLPPRERAMALGYLPQDAAVHWNMLVRDLVKLGRLPHGDAGTAAIAAAL
SATDTAALADRPVRALSGGERARVLLARVLAGEPRWLLADEPLASLDPLHQLETLALLRA
AAGRGMGVVLVLHDLTLAARVADDVLLLKD--------GMALAAGPVAEVLTEANLAAAY
GVRVAILAQPEGPVIVPQAAA----
