# Supplementary material for: Investigation of the thermophilic mechanism in the genus Porphyrobacter by comparative genomic analysis
Source: BMC Genomics. 2018 May 23;19:385. doi: 10.1186/s12864-018-4789-4 (PMC5966882; doi:10.1186/s12864-018-4789-4)
Supplement: Supplementary file 1 — Alignment results of protein amino acid sequences encoded by single-copy genes found in eight Porphyrobacter strains. (ZIP 1510 kb) [file 12864_2018_4789_MOESM1_ESM.zip › Additional file 1/PO_1082.fasta]

>PO01|6666666.126375.peg.3949
MTRASLVF--AALLALLFPLSLLAGRVWIAPADF---GPGNTLLILGELRLPRAVLAVVI
GGGLGAAGAAMQGYLRNPLADPGLFGIAPMAALGAVASFWLTPLLPPAWAAWSLPVLALA
GAGLGMAALALIAGRTASDA----AGGAGDGIALFTLAGLMLASLAGALTALAITLAPNP
FALSEIVMWLNGALTDRSWREVWIAAPLTLAGVGVLALAARSLDALTLGEEAARSLGVEP
RRLLVLLVAGVGLTVGAGVAVAGIIGFVGLVVPHLVRPLTDRLPSSLILPSALAGASLVL
AADSIVRVLPLVTELRLGIALSLIGAPFFGWLLLRMRKGAL-
>PO02|6666666.125937.peg.464
MSRASLAF--AALLALLVPLSLLAGRVLIAPWA---EGPANAALILAELRAPRAALALVI
GAGLGAAGAAMQGYLRNSLADPGLFGIAPMAALGAVASFWARPLLPAALADWALPGLALA
GAGLGMAALALIAGRSTSDG----AGGAGSGIALFTLAGLMLASLAGALTALAITLAPNA
FALSEIVLWLNGALTDRSWREVALAAPLVLAGIAVLLRAAPALDALTLGEAAARSLGVDA
RRLLLLLVVGVGLTVGASVAVAGIIGFVGLIVPHLVRPLTDRLPSSLLVPSALAGAALVL
AADSLVRILPLVTELRLGIALSLIGAPFFGYLLMKMRRGLV-
>PO03|6666666.126357.peg.1794
MNRASLVF--AMLLAVLLPLSLLAGRVWIDPFA--GEGPANAALILAELRLPRAVLAVVV
GAGLGAAGAAMQGYLRNPLADPGLFGIAPMAALGAVASFWLGT-------KWALPLMALA
GAGAGMAALALIAGRTASDA----QGGAGSGIALFTLAGLMIASLAGALTALAITLAPDP
FALSEIVLWLNGALTDRSWREVLLAAPLVAAGIAVLALAARSLDALTLGEEAARSMGLDP
ARLLLVLVIGVGLTVGAGVAVAGIIGFVGLVVPHLVRPLTDRLPSSLIGPSALAGACLVL
AADSAVRVLPLVTELRLGIALSLIGAPFFLWLLVRMRRGRL-
>PO04|6666666.126260.peg.792
MTRANLVF--AALLAVLVPLSLLAGRVWIAPGDF---GPGNTWLILAELRAPRAVLAVTI
GAGLGAAGAAMQGYLRNPLADPGLFGIAPMAALGAVASFWLGSAIPPAWAAWSLPLMALI
GAGLGMAALALIAGRTTSDA----TGGAGGGIALFTLAGLMLASLAGALTALAITLAPNP
FALSEIVMWLNGALTDRSWREVAIAAPLTLAGIGVLALAARSLDALTLGEEAARSLGVEP
GRLLALLVVGIGLTVGAGVAVAGIIGFVGLIVPHLVRPLTDRLPSSLIVPSALAGACLVL
FADSVVRVLPLVTELRLGIALSLIGAPFFGWLLLRMRRGRL-
>PO05|6666666.126363.peg.758
-------------------MSLLAGRVWIAPLDL--GEPGNTWLILAELRAPRAVLAVMI
GAGLGAAGAAMQGYLRNPLADPGLFGIAPLSALGAVASFWAAPLLSPAWAAWSLPVFALL
GAGLGMAALALIAGRTVADG----SGGAGGGIALFTLAGLMLASLAGALTALAITLAPNP
FALSEIVMWLNGALTDRSWREVMIAAPLTIAGIGVLAFAARSLDALTLGEEAARSLGVDP
RRLLLLLVVGVGLTVGAGVAVAGIIGFVGLIVPHLVRPLTDRLPSSLIVPSGLAGGCLVL
AADSIVRILPMVTELRLGIALSLVGAPFFGWLLIGMRRGRV-
>PO06|6666666.126376.peg.187
MNRANLVF--AALLAVLLPLSLLAGRVWINPFDVAGGGVANAALILAELRLPRAVLAIVV
GAGLGAAGAAMQGYLRNPLADPGLFGIAPMAALGAVASFWLGAIIPPAWAGWSLPLLALI
GAGTGMAALALIAGRTSSDGASGFGGGAGGGIALFTLAGLMIASLAGALTALAITLAPNP
FALSEIVMWLNGALTDRSWREAAIAAPLVAAGIAVLGLAARSLDALTLGEEAARSMGLDP
GRLLGLLVVGVGLTVGAGVAVAGIIGFVGLVVPHLVRPLTDRLPSSLIGPSALAGACLVL
AADSILRILPLVTELRLGIALSLIGAPFFLWLLIRMRRGSL-
>PO07|6666666.125928.peg.1783
MNRASLIF--AALLVVLFPLSLLAGRVWIDPFA--SNGPANAALILAELRAPRAVLAVVI
GAGLGAAGAAMQGYLRNPLADPGLFGIAPMAALGAVASFWLGA-------RWALPLAALA
GAGLGMAFLALIAGRTSSDA----GGGAGAGIALFTLAGLMLASLAGALTALAITLAPSP
FALSEIVLWLNGALTDRSWREVTIAAPLVAAGIAVLAVAARSLDALTLGETAARSLGVDP
ARLLVLLIIGIGLTVGAGVAVAGIIGFVGLVVPHLVRPLTDRLPSHLILPSALAGACLVL
AADTIVRILPLVTELRLGIALALIGAPFFGWLLVRMRRGRL-
>PO08|WP_039096428.1
MRRTLLLVGLSVLVTGLFVASLMVGKAVVPLSAWW--SDDPRWAIIAELRLPRAVLAVLL
GGSLGLSGAVMQGWLRNPLADPGVLGTSGAAALGAVAAIVLGGA-----TQWGIFAAAMA
CAAGGLALLAALTWRA-------------ETPAAFVLAGTVLAGLAAALTAFLISIAPDP
YIVAAAIDWLMGALTDRGVEDLTHAAPFMLAGCGVLLATGRSLDALTLGPDAARSLGIGL
PRLQAQVIAGAGLCVGAGVAVTGVVGFVGLVVPHMLRPVAGARPGALLVPSALGGAALVL
AADVVCRLAPGAGEVRLGVAMALIGAPYFLVLLLGERGRSWA
