# Supplementary material for: Investigation of the thermophilic mechanism in the genus Porphyrobacter by comparative genomic analysis
Source: BMC Genomics. 2018 May 23;19:385. doi: 10.1186/s12864-018-4789-4 (PMC5966882; doi:10.1186/s12864-018-4789-4)
Supplement: Supplementary file 1 — Alignment results of protein amino acid sequences encoded by single-copy genes found in eight Porphyrobacter strains. (ZIP 1510 kb) [file 12864_2018_4789_MOESM1_ESM.zip › Additional file 1/PO_1083.fasta]

>PO01|6666666.126375.peg.395
MAIRLFIDGAAGTTGLEIRERLEGRDEFDLIVLDDAQRKDEAARRDALHAADIAILCLPD
EAAKEAVKLAE-GSDTRIIDASSAHRVAEGWTYGFPELI------GHERIAEARLVSNPG
CYPTGFLALVAPLVR------------AGLLPADFPFTVNAVSGYSGGGNALIDRFEA--
----EPDIAFRAYGLAGGHKHLPEMQTYAGLTHAPVFSPSVIPAHRGMVVDVPLPLAALP
VQPQGTALHAALEAFYAGSAFVSVAPLAPIPAELLLLKSTAPWDGLALHVCPSAD-----
--GTQARLIARLDNLGKGASGAAIQNLNIMCGLPETTGLRL
>PO02|6666666.125937.peg.1537
-MHRVFIDGAAGTTGLEIRARLEGRGEFELILLDEARRKDGAARRAALHAADIAILCLPD
EAAKEAVRLAE-GAATRIIDASSAHRVAPGWVYGFAELV------GRDAIANARFVSNPG
CYPTGFLALVAPLVR------------AGLIPADWPFTVHAVSGYSGGGTALIARFEA--
----ESDIAFRAYGLGLAHKHLPEMQAHAGLARPPVFSPAVIPAHRGMVVEVPLALAAIP
GRPDPAALHAALAAAYAQSPVVRLAPLGPAPAELLLSKSSAPWDGLHLHVFAAPD-----
--GAQARLVAVLDNLGKGASGAAIQNLNLMCGLPETAGLVL
>PO03|6666666.126357.peg.2690
MAIRLFIDGAAGTTGLEIRERLQGRSEFDLIVLDDARRKDEGARRDALHAADIAILCLPD
DAAKEAVKLAE-GSDTRIIDASSAHRVAEGWTYGFPELV------GHDKVANARFVSNPG
CYPTGFLALVAPLVQ------------DGLLPADWPYTVNAVSGYSGGGNALIERFEQFE
NLEGHPGIAFRAYGLQLGHKHLPEMQAYAGLTYAPVFSPAVVPTFRGMLVDVPLPLEAMP
GAGRPEQLADHLTAFYQGSKSVVVV--ETRYSEMILRQDVEGGDGMTLHVYANSD-----
--GTQARLVAHLDNLGKGASGAAIQNLNIMCGLPETTGLRL
>PO04|6666666.126260.peg.941
MAIRLFIDGAAGTTGLEIRERLTGRDEFELLVLDDAQRKDEAARRDALHAADIAILCLPD
DAAKEAVKLAE-GSGTRIIDASSAHRVAEGWTYGFPELVNHMPGTGRDAIANAQFVSNPG
CYPTGFLALLAPLVDPGISVRGGDPINGGLLPFDFPYSVNAVSGYSGGGNALIDRFAA--
----EPNIAFRAYGMAGGHKHLPEMQTYAQLASPPVFSPSVVPAHRGMIVDIPLPLAMMG
ARGWPLALWNLLDEMYEDSDVVRVHEMSDNPSELLLMSDADPWDGMDLYVFGPFHEQGAD
DLPTHARLVARLDNLGKGASGAAIQNLNIMCGLPETTGLRL
>PO05|6666666.126363.peg.1126
MAIRLFIDGAAGTTGLEIRERLQGRSEFDLIVLDDAQRKDETARRDALHAADIAILCLPD
EAAKAAVTLAQ-GSDVRIIDASSAHRVAQGWTYGFPEIV------GHAAIADAQFVSNPG
CYPTGFLALIAPLVR------------AGHLPTDFPYSVNAVSGYSGGGNALIDRFEA--
----DPTIAFRAYGLALGHKHLTEMQAYAGLTHAPVFSPSVIPAHRGMLVDVPLPLTALP
GQPQPGALHAALAEFYGSSAVVTVAPEGEAPAELLLHRSAAPWDGSALHVFGSAD-----
--GSQARLIARLDNLGKGASGAAIQNLNIMCGLPETTGLRL
>PO06|6666666.126376.peg.978
MTTRLFIDGAAGTTGLEIRERLQGRSEFDLIVLDDAQRKDEAARRDALHAADIAILCLPD
EAAKEAVKLAE-GSGTRIIDASSAHRVAEGWTYGFPELI------GRDKIANAQFISNPG
CYPTGFLALVAPLVR------------AGMLSADWPYTVNAVSGYSGGGNALIDRFEQ--
----NTDIAFRAYGLQLGHKHLAEMQAYAGLACQPVFSPSVIPAHRGMVVDVPLALGAMP
NPPQIDTMRETLATFCSDGQVIVTHGPHQPPGELLLGAASAPWDGMELFVFGNAD-----
--GTQARLVARLDNLGKGASGAAIQNLNIMCGLPETTGLRL
>PO07|6666666.125928.peg.1413
MAIRLFIDGAAGTTGLEIRARLQGRSEFDLIVLDEAQRKHESARREALHAADIAILCLPD
DAARDAVRLAD-GAATRIIDASSAHRVAKGWAYGFPEIV------GHEKIANAKLVSNPG
CYPTGFLALVAPLVQ------------EGLLPADWPFTVNAVSGYSGGGNALIDRFQS--
----EPQIAYRAYGLGLGHKHLAEMQTHAGLRHAPVFSPAVVPAHRGMVVDVPLPLSAMS
ACADVASLRAALVAHFEASAVVRVDMAEMPPAELLLRTDAAPWDGMRLYVFGSAD-----
--GSQARLVARLDNLGKGASGAAIQNLNIMCSLPETTGLRL
>PO08|WP_039095764.1
MAQSVFIDGAAGTTGLEIVERLATRPEFELLVLDGERRKDPSARGQALNEADFAILCLPD
DAAREAVALIDPTSATRVIDASTAFRVADGWAYGFPELI------GRDAVAAARRVSNPG
CYPTGFLALVAPLVR------------GGLLPADWPYTVNAVSGYSGGGKALIERFEY--
----DRDIAWRGYGLALGHKHLAEMRAHAGLVHDPVFAPAVIAAHRGMAVEVPLPLAAMP
GSGHPDALREALMRFYEGSRIVSVA--DTQPDELLLRAGAAGNDRLELHVLGADD-----
--GRQARLIALLDNLGKGASGAAIQSLNLMAGLDEATGLRL
