# Supplementary material for: Investigation of the thermophilic mechanism in the genus Porphyrobacter by comparative genomic analysis
Source: BMC Genomics. 2018 May 23;19:385. doi: 10.1186/s12864-018-4789-4 (PMC5966882; doi:10.1186/s12864-018-4789-4)
Supplement: Supplementary file 1 — Alignment results of protein amino acid sequences encoded by single-copy genes found in eight Porphyrobacter strains. (ZIP 1510 kb) [file 12864_2018_4789_MOESM1_ESM.zip › Additional file 1/PO_1084.fasta]

>PO01|6666666.126375.peg.3950
-----------MARDRITTGPGAWCGGPL----AAVLALALAACAPAA------SAPPPH
DAAHPTIVSLNPCLDAILVEIAPPGQVLALSHYSRDASSSSIPVGVAARYGVTGGTAEEV
IAARPDLVLASIYLPQPTKTALEKAGLRVATFGSPATVAESIAQVREVARLAGRSGEGEV
LADRIAAPA---AVPGRPINALLWQEGEIVAGEQTLIAELMREAGFSSDAARRGLGQADR
VSLENVLADPPGVLLVA---GDAAGQRHPLVQNTYRSMIVADFDPSLLYCGGPTIPKARD
RLKAIRAEAEARR
>PO02|6666666.125937.peg.465
---------------------------------------------------------MQH
DRPRPTIVSLNPCLDAILVEIAAPGQVLALSHYSRDPASSSIAPEVAARHRFTGGSAEEV
IALRPDLVLASIFLPAPTRRALEAAGLKVATFGSPTSIAQSAAQVREVARLARREGAGAA
LAARIAARP-A-PPPGPAPRALLWQPGEITAGEATLIAQLLREAGFASHAAARGLGQADR
VSLEQVLADPPQVLLIA---GDEAGQRHPVLRAGLPGTHIARFDPRLLYCGGPTIPRARA
RLAAIRAAAIRQP
>PO03|6666666.126357.peg.1793
-----------MARDRDKTGTGHAPGGLAALLALLAAACAPA------------PASGGA
DTGGPTIVSLNPCLDAILVEV-APQQVMALSHYSRDPGSSSIPPEVAAHYEVTGGAAEEV
IALAPDLVLASVFLPQPTRAALERAGLRVATFGSPTSIAESAAQVREVAALAGRESEGER
LVRDMEQAA-QPPAEALPVSTLLWQPGEIVPGEATLVAQMLRARGFTNHGEAMGLSQADF
APLETVLADPPELLLVA---GDSAGQRHPLLG-RLTHTRVETFDPRLLFCGGRTIVGLAM
RLDRIRAELGK--
>PO04|6666666.126260.peg.791
-----------MARDRITTGTKAARRLTL-----LVGAVLLAACAPAA------PG-AHS
DPANPTIVSLNPCLDAILVEVAPPAQVLALSHYSRDAGASSIPAPVAARYGVTGGTAEEV
IALRPDIVLASTFLPQPTRTALERAGLRVATFGSPATIAESAAQVREVAALAGRAGEGEA
LAQDISAIP---GAPGPAIDALLWQEGEIVAGEQTLIAELLRQEGFASNAAARGLRQADR
VSLEVVLADPPQVLLVA---GGAAGQRHPVLEGQLKATHIAPFDPALIYCGGPTIPKARA
RLRAIRAEVERRP
>PO05|6666666.126363.peg.759
-----------MTRNCITKGLRQGGRVGA----FILLALGLASCAQGV------SAPPPR
DPAHPTIVSLNPCLDAILTEIAPPAQVLALSHYSRDTGSSSIPAGVAARYGVTGGTAEEI
IALRPDLVLASIYLPQPTRTALERAGLKVETFGSPTSVAESIAQVRAVAAVAGRRRAGEM
LVRDMTAAA-EPDRGGRPIPALLWQPGEIVPGDATLVADMLRRKGFANHAAAMGLGQADF
AALETILAYPPEVLLVA---GDSAGQRHPLLA-DLTDTAVAPLAPGLLYCGGRTIVNLGA
RLNAIRAGLTP--
>PO06|6666666.126376.peg.186
MAARPYRLSLDMLWDRDRTGVTRTGGWLAPMLALLAAACALTSCAPAAPSTAPSPGPPRD
AAQGPVIISLNPCLDAILAEVAAPDQVLALSHYSRDPRSSSIPAATAARFGVTGGTAEEV
IALAPDLVLASSFIAPTTRSALERAGIRVETFGSPTTVDESIAQVRKAARLMHRGPEGEA
LVQEMRRAA-EPVADARPVSTLLWQPGGIVPGEATLVAQMLRAKSFANHAAAMGLGQADF
VALETVLADPPELLLVA---GDSAAQRHPLLA-RLEDTRVEMLDPRLLFCGGRSVVGLGM
RLETLRARLP---
>PO07|6666666.125928.peg.1784
--------------------MGRGLALLA----AILLA---GGCAPV---------ASEG
AAHRPRIVSLNPCLDAILVAVTPPDQVLALSHYSRDPGSSSIPPAVAARYPVTGGTAEEI
IALAPDLVLASSFLPQPTRTALERAGLRVEAFGSPASLAESIAQVREVAQLAGAVDEGEA
LVAAMARAA-APVAPGDPVDTLLWQPGEIVAGEATLVAELLRAKGFVSHAAAMGFGQGDH
VALETVLARPPALLLVA---GDSAGQRHPVLH-QLARTQVVPLAPNYLFCGGPTVIALGK
RLDQLRAELRR--
>PO08|WP_039095458.1
------------------------------MRRLLPLLLLLAGCAPAA------------
GQRGGGIVSLNPCSDQLLLALVPAERIAAISHYSQAAGATSMPLDVARRFRTTGGTAEEV
IALAPDLVVATSYTPPATRAAFERAGLRTLYLDSPTTIAGSKAQVAVLAAAVGASGQGMA
INARIDRALAEARWTGAQVPALLYISGDLATGDGTLLHEMMQMAGLRNAAADYGLALTGT
LPVETILAHPPALILRPDAEGRTAAIRRRLLARTDAGTQEVAFPRELINCGGPTIPAALA
RLATVRRQVAP--
