# Supplementary material for: Investigation of the thermophilic mechanism in the genus Porphyrobacter by comparative genomic analysis
Source: BMC Genomics. 2018 May 23;19:385. doi: 10.1186/s12864-018-4789-4 (PMC5966882; doi:10.1186/s12864-018-4789-4)
Supplement: Supplementary file 1 — Alignment results of protein amino acid sequences encoded by single-copy genes found in eight Porphyrobacter strains. (ZIP 1510 kb) [file 12864_2018_4789_MOESM1_ESM.zip › Additional file 1/PO_1085.fasta]

>PO01|6666666.126375.peg.3953
---------------------------------------MARKKIALVGAGNIGGTLAHL
AALKGLGDIVLFDVAEGIPQGKALDLSQCGPVEGFDASITGSNDYADIAGSDVVIVTAGV
ARKPGMSRDDLLGINLKVMKAVGEGIAANCPDAFVICITNPLDAMVWALREFSGLPANKV
VGMAGVLDSARFATFLAWEFGVSVKDVNAFVLGGHGDTMVPVLSYSTINGIPVADMAKIK
GISEDRLGEIVQRTRSGGGEIVALLKTGSAFYAPATSAIAMAEAYLYDQKRILPCAVQVD
GKYGVDGLYVGVPVVIGANGAEEVIEINLTDEEKANLQVSVDAVKELVEACKALDGSLA
>PO02|6666666.125937.peg.469
MSRLTARRVTGACCLGRGRAPLFFVCLFVPLDQGRKPQDMARKKIALVGAGNIGGTLAHL
AAMKGLGDIVLFDVVEGVPQGKALDLSQCGPVEGFDARIIGSNDYADIADADVVIVTAGV
ARKPGMCRDDLLGINLKVMKAVGEGIRDNCPNAFVICITNPLDAMVWALREFSGLPANKV
VGMAGVLDSARFATFLAWEFGVSVKDVNAFVLGGHGDTMVPVLSYSTINGIPVKDMAKIK
GISEDRLAEIVQRTRSGGGEIVALLKTGSAYYAPATSAIAMAEAYLYDQKRILPCAVHVE
GKYGLDGLYVGVPAVIGAGGAEDVIEISLSDEEKANLQVSIDAVKELLEACKALDSSLA
>PO03|6666666.126357.peg.1790
---------------------------------------MARKKIALVGAGNIGGTLAHL
AATKGLGDVVLFDVVEGVPQGKALDLSQCGPVEGFDAKITGSNDYADIAGADVVIVTAGV
ARKPGMSRDDLLGINLKVMKAVGEGIRDNCPDAFVICITNPLDAMVWALREFSGLPANKV
VGMAGVLDSARFATFLAWEFGVSVKDVNAFVLGGHGDTMVPVLSYSTINGIPVKDMAKIK
GISEDRLGEIVQRTRSGGGEIVALLKTGSAFYAPATSAISMAEAYLYDQKRILPCAVEVN
GQYGVDGLYVGVPVVIGAGGAEEVIEINLTDEEKANLQVSVDAVKELLEACKALDSSLA
>PO04|6666666.126260.peg.788
---------------------------------------MARKKIALVGAGNIGGTLAHL
AALKGLGDIVLFDVAEGIPQGKALDLSQCGPVEGFDASITGSNDYADIAGADVVIVTAGV
ARKPGMSRDDLLGINLKVMKAVGEGIAANCPDAFVICITNPLDAMVWALREFSGLPANKV
VGMAGVLDSARFATFLAWEFGVSVKDVNAFVLGGHGDTMVPVLSYSTINGIPVADMAKIK
GISEDRLGEIVQRTRSGGGEIVGLLKTGSAFYAPATSAISMAEAYLYDQKRILPCAVHVD
GKYGVDGLYVGVPVVIGAGGAEEVIEINLTDEEKANLGVSVDAVKELLEACKALDPSLA
>PO05|6666666.126363.peg.762
---------------------------------------MARKKIALVGAGNIGGTLAHL
AALKGLGDVVLFDVAEGIPQGKALDLSQCGPVEGFDASITGSNDYADIAGADVVIVTAGV
ARKPGMSRDDLLGINLKVMKAVGEGIRDNCPDAFVICITNPLDAMVWALREFSGLPANKV
VGMAGVLDSARFATFLAWEFGVSVKDVNAFVLGGHGDTMVPVLSYSTINGIPVKDMAKIK
GISEDRLGEIVQRTRSGGGEIVGLLKTGSAFYAPATSAISMAEAYLYDQKRILPCAVQVD
GKYGVDGLYVGVPVVIGANGAEEVIEINLTDEEKANLQVSVDAVKELLDACKALDSSLA
>PO06|6666666.126376.peg.183
---------------------------------------MARTKIALIGAGNIGGTLAHL
AAIKGLGDIVLFDVAEGMPQGKALDLSQCGPVEGFDASITGSNDYADIAGADVVIVTAGV
ARKPGMSRDDLLGINLKVMKAVGEGIRDNCPDAFVICITNPLDAMVWALREFSGLPANKV
VGMAGVLDSARFATFLAWEFGVSVKDVNAFVLGGHGDTMVPVLSYSTINGIPVADMAKIK
GISEDRLGEIVQRTRSGGGEIVALLKTGSAFYAPATSAISMAEAYLYDQKRILPCAVEVN
GKYGVDGLYVGVPVVIGAGGAEEVIEISLTDEEKANLGVSVDAVKELLDACKALDSSLA
>PO07|6666666.125928.peg.1787
---------------------------------------MARKKIALVGAGNIGGTLAHL
AATKGLGDIVLFDVVEGVPQGKALDLSQCGPIEGFDASISGSNDYADIAGSDVVIVTAGV
ARKPGMSRDDLLGINLKVMKAVGEGIKNNCPDAFVICITNPLDAMVWALREFSGLPANKV
VGMAGVLDSARFATFLAWEFGVSVKDVNAFVLGGHGDTMVPVLSYSTINGIPVKDMAKIK
GISEERLDAIVKRTRSGGGEIVALLGTGSAYYAPATSAIAMAEAYLYDQKRILPCAVQVS
GQYGVDGLYVGVPVVIGAGGAEEVIEIDLTEEEKANFQVSVDAVKELLEACKALDGSLA
>PO08|WP_039095500.1
---------------------------------------MARKKIALIGAGMIGGTLAHL
AAKKEMGDIVLFDIAEGMPQGKALDLSQCGPVEGFDARITGTNDYADIAGSDVIIVTAGV
PRKPGMSRDDLLGINLKVMKAVGEGIKAHAPDAFVICITNPLDAMVWALREYSGLPHNKV
VGMAGVLDSARFATFLAWEFGVSVKDVNAFVLGGHGDTMVPVTSYTTISGVPVDDLVAMG
KSSKEAIDAIVQRTRAGGGEIVGLLKTGSAYYAPATSAIAMAEAYLGDQKRILPCAVYVD
GQYGLDGLYVGVPAVLGANGVEEVIEIALEGETKDNFQVSVDAVKELLVACKGIDGELG
