# Supplementary material for: Investigation of the thermophilic mechanism in the genus Porphyrobacter by comparative genomic analysis
Source: BMC Genomics. 2018 May 23;19:385. doi: 10.1186/s12864-018-4789-4 (PMC5966882; doi:10.1186/s12864-018-4789-4)
Supplement: Supplementary file 1 — Alignment results of protein amino acid sequences encoded by single-copy genes found in eight Porphyrobacter strains. (ZIP 1510 kb) [file 12864_2018_4789_MOESM1_ESM.zip › Additional file 1/PO_1087.fasta]

>PO01|6666666.126375.peg.3955
-MGNEQQNFIPAFTDQEGPQPGPSWAKRGWLDTLA----DSGADLTAAMDPTEMKLAVAK
AAKDAGKASDPAAVEKAAKLSIAAMTLVRLYRVRGHMAADLDPLGLSNREGPADLTLEWH
GLAGKE-NEDVYVGGVLGMEWTTVGKLHQRLREVYCGKVGLEYMHIADTEERRFLQEKFE
KPGETIQFTPEGKKAILAAVLRGEGYEEFLAKKYVGTKRFGLDGGESMIPALEAVIKHGG
SAGVREIIYGMAHRGRLNVLANVMAKPYRVIFHEFSGGSANPDDVGGSGDVKYHLGTSTD
REFDGISVHMSLVPNPSHLETVNPVVLGKTRAQQAIRDDLKKKDQVLPVLIHGDAAFAGQ
GVVWESLSLSGVPGYDTGGCVHFIINNQIGFTTSPKFARSSPYPSDVAKGVMAPILHVNG
DDPEAVTFACKLAVEYRQTFHRDVVIDMWCYRRFGHNEGDEPKFTQPVMYDKIRAHPKVS
VSYEARLIREGVVEPGTRDKIAADFTALLEAEFEAGKSYKPNEADWFGGRWAGLNKPADP
ETARRSVETAIEPKTFDALGRVLTEVPADLDIHKTLDRVLAAKREMFSSGEGFDWATAEA
LAFGSLVMEGYGVRLSGQDSGRGTFSQRHAVWVDQKSERKYVPLTTLPHGKFEVHDSTLS
EYGVLGFEYGFAMADPKSLVLWEAQFGDFANGAQIMIDQYIASGESKWLRANGLVMLLPH
GYEGQGPEHSSARLERFLQLCADDNVCVCNITTPANYFHVLRRQMLRSFRKPLIIMSPKS
LLRHPLAKSAKADFLGEKQFRRILSDTKDIADDKVRRLVLCSGKVAYDLMEARDAAGLED
VSIVRIEQLFPFPGDPLAIRLQRMTGLKEVVWCQEEPRNNGAWFFVNERIEESLTKAGHA
GMRPTYAGRDAAASPATGLASRHKAQQEALIAAALGEVDKNDG
>PO02|6666666.125937.peg.472
-MGNEAHNLIPALTDQEGPQPGPSWARSGWLDTLA----GSGEDLTAALDPTAMKLAIAK
AAKDTGRPADPAAIEKAAALSIAAMTLVRLYRVRGHMAADLDPLGLADRTGPADLTLEWH
GLAGKE-HEEVYVGGVLGMQWTTVGKLHQRLREVYCGKVGLEYMHIADTEERRFLQDKFE
SPGETIQFTPEGKKAILAAVLRGEQYEEFLAKKYVGTKRFGLDGGESMIPALEAVIKHGG
SAGVREIVYGMAHRGRLNVLANVMAKPYRVIFHEFSGGSANPEDVGGSGDVKYHLGTSTD
REFDGISVHMSLVPNPSHLEAVNPVVLGKTRAQQTIRDDLKTKSQVLPVLIHGDAAFAGQ
GVVWESLSLSGVPGYDTGGCIHFIINNQIGFTTSPKFARSSPYPSDVAKGVMAPILHVNG
DDPEAVTFACKLAVEYRQTFHRDVVIDMWCYRRFGHNEGDEPKFTQPLMYDKIRQHPKVS
VIYEQRLIREGVVAPGTREAIAAEFVKLLDAEFEAGKTYKANEADWFGGRWAGLNKPADP
ETARRSVETGIEPKMIDSLGRVLTEVPADLEIHKTLERVLAAKREMFATGEGFDWATAEA
LAFGSLVMQGFGVRLSGQDSGRGTFSQRHAVWVDQKTERKYVPLSTLPHGRFEVHDSPLS
EYGVLGFEYGYAMADPKCLVLWEGQFGDFANGAQIMIDQFVASGESKWLRANGLVMLLPH
GYEGQGPEHSSARLERFLQLCADDNMCVCNITTPANYFHVLRRQMLRNFRKPLIIMSPKS
LLRHPMARSSKADFVGDKQFRRILSDTRAIPDDKIRRLVLCSGKVAYELIEARDAAGIED
ISIVRIEQLFPFPGDPLSIRLKRMTGLKEVVWCQEEPRNNGAWFYVNERIEAALTAAGHA
GMRPIYAGREAAASPATGLASRHKAQQEALVAEALGL------
>PO03|6666666.126357.peg.1787
MMGNEPTNFIPALTDQEGPQPGPSWEKRGWLDTVA----GSAADLVAAMDPTEMRLAVAK
AAKDAGRAMDPRAVEKAAALSIAAMTLVRLYRVRGHMAADLDPLGLSNREGPADLTLEWH
GLAGKE-AEEVYVGGVLGMEWTTVGKLHQRLREVYCGKVGLEYMHIADTEERRFLQDKFE
SPGETIQFTPEGKKAILAAVLRGEQYEEFLAKKYVGTKRFGLDGGESMIPALEAVIKHGG
SAGVREIIYGMAHRGRLNVLANVMAKPYRVIFHEFSGGSANPDEVGGSGDVKYHLGTSTD
REFDGISVHMSLVPNPSHLEAVNPVVLGKARAQQAIRDDLAKKDQVLPVLIHGDAAFAGQ
GVVWESLSLSGVPGYDTGGCIHFIINNQIGFTTSPKFARSSPYPSDVAKGVMAPILHVNG
DDPEAVTFACKLAVEYRQTFHRDVVIDMWCYRRFGHNEGDEPKFTQPLMYDAIRGHPKVS
KIYEGRLIAEGVVEPGTRDALAAEFVRLLDDEFEAGKTYKPNEADWFGGRWAGLNKPVDP
ETARRNVDTAIEPKMLDALGRVLTDVPADLDVHKTLDRVLAAKREMFSSGEGFDWATAEA
LAFGSLVMEGYGVRLSGQDSGRGTFSQRHAVWVDQKTERKYVPLSTLPHGKFEVHDSTLS
EYGVLGFEYGFAMADPKSLVLWEGQFGDFANGAQIMIDQFIASGEAKWLRANGLVMLLPH
GYEGQGPEHSSARLERFLQLCANDNIQVCNITSPANYFHVLRRQMLRPFRKPLVIMSPKS
LLRHPLAKSDRADFLGDSQFKRILSDTTEIADDKVRRLVLCSGKVAYDLIEARDAAGQDD
VSIVRIEQLFPFPGDPLAIRLKRMTNLQEVIWCQEEPRNNGSWFFVNERIEEALTAAGHQ
GMRPRYAGRDAAASPATGLASRHKAQQEALIADALGLNA----
>PO04|6666666.126260.peg.786
-MGNEPQNFIPAFTDQEGPQPGPSWAKRGWLDTLA----DSASDLVAAMDPTEMKLAVKQ
AAKDAGKPSDPKAIEKAAALSIAAMTLVRLYRVRGHMAADLDPLGLSNREGPADLTLEWH
GLAGKE-NEEVYVGGVLGMEWTTVGKLHQRLREVYCGKVGLEYMHIADTEERRFLQDKFE
SPGETIQFTPEGKKAILAAVLRGEGYEEFLAKKYVGTKRFGLDGGEAMIPALEAVIKHGG
SAGVREIIYGMAHRGRLNVLANVMAKPYRVIFHEFSGGSANPDDVGGSGDVKYHLGTSTD
REFDGISVHMSLVPNPSHLEAVNPVVLGKARAQQAIRDDLKKKDQVLPVLIHGDAAFAGQ
GVVWESLSLSGVPGYDTGGCIHFIINNQIGFTTSPKFARSSPYPSDVAKGVMAPILHVNG
DDPEAVTFACKLAVEYRQTFHRDVVIDMWCYRRFGHNEGDEPKFTQPLMYDKIRAHPKVS
VAYETRLVREGVVEPGTRERMAGEFTALLEEEFEAGKSYKANEADWFGGRWAGLNKPADP
ETARRSVETAIEPKTFDALGRVLTEVPADLDVHKTLDRVLAAKREMFSSGEGFDWATAEA
LAFGSLVMEGYGVRLSGQDSGRGTFSQRHAVWVDQKSERKYVPLNTLPHGKFEVHDSTLS
EYGVLGFEYGFAMADPKCLVLWEGQFGDFANGAQIMIDQFVASGESKWLRANGLVMLLPH
GYEGQGPEHSSARLERFLQLCADDNMCVCNITSPANYFHVLRRQMLRSFRKPLIIMSPKS
LLRHPMAKSSREEFLGDRQFRRIQSDTKTIADDKVKRLVLCSGKVAYDLIEARDAAGIED
VSIVRIEQLFPFPGDPLSVRLKRMTNLKEVVWCQEEPRNNGAWFFVNERIEDALTAAGHT
GMRPTYAGRDAAASPATGLASRHKAQQEALVAAALGL------
>PO05|6666666.126363.peg.765
-MGNEPQNFLPAFTDQEGPQPGPSWAKRGWLDTLA----DSTSDLVSAMDPTEMTLAVAK
AAKDAGKAADPAAIEKAAKLSIAAMTLVRLYRVRGHMAADLDPLGLSNREGPADLTLEWH
GLAGKE-NEEVYVGGVLGMEWTTVGKLHQRLREVYCGKVGLEYMHIADTEERRFLQEKFE
KPGETIQFTPEGKKAILAAVLRGEGYEEFLAKKYVGTKRFGLDGGEAMIPALEAVIKHGG
SAGVREIIYGMAHRGRLNVLANVMAKPYRVIFHEFSGGSANPDDVGGSGDVKYHLGTSTD
REFDGISVHMSLVPNPSHLETVNPVVLGKTRAQQAIRDDLKKKEQVLPVLIHGDAAFAGQ
GVVWESLSLSGVPGYDTGGCVHFIINNQIGFTTSPKFARSSPYPSDVAKGVMAPILHVNG
DDPEAVTFACKLAVEYRQTFHRDVVIDMWCYRRFGHNEGDEPKFTQPVMYDRIRAHPKVS
VAYEARLVKEGVIEPGTREQIAAEFTALLEEEFEAGKSYKPNEADWFGGRWSGLNKPADP
ETARRSVETAIEPKTFDALGRVLTDVPADLEVHKTLDRVLTAKREMFASGEGFDWATAEA
LAFGSLVMEGYGVRLSGQDSGRGTFSQRHAVWVDQKSERKYVPLSTLPHGKFEVHDSTLS
EYGVLGFEYGFAMADPKSLVLWEAQFGDFANGAQIMIDQYIASGESKWLRANGLVMLLPH
GYEGQGPEHSSARLERFLQLCADDNMCVCNITTPANYFHVLRRQMLRSFRKPLVIMSPKS
LLRHPLAKSAKADFMGEKQFRRILSDTKDIADEKVRRLVLCSGKVAYDLMEARDAAGKDD
VSIVRIEQLFPFPGDPLALRMSRMTNLQEVVWCQEEPRNNGAWFFAGERIEESLTAAGHK
GMRPTYAGRDASASPATGLASRHKAQQEALVAAALGL------
>PO06|6666666.126376.peg.181
-MGNEPQNFIPAFSDQEGPQPGPSWEKRGWLDAIS----DSASDLVAAMDPTEMKLAVAK
AAKDAGKAMDPKAIEKAAALSIAAMTLVRLYRVRGHMAADLDPLGLSDREGPEDLTLAWH
GLAGKE-TEDVYVGGVLGMEWTTVAKLHQRLREVYCGKVGLEYMHIADTAERRFLQDKFE
SPGDTIQFTPEGKKAILAAVLRGEQYEEFLGKKYVGTKRFGLDGGESMIPALEAVIKHGG
SSGVREIIYGMAHRGRLNVLANVMAKPYRVIFHEFSGGSANPDDVGGSGDVKYHLGTSTD
REFDGISVHMSLVPNPSHLEAVNPVVLGKSRAQQAIRDDLGNKDQVLPVLIHGDAAFAGQ
GVVWESLSLSGVPGYDTGGCIHFIINNQIGFTTSPKFARSSPYPSDVAKGVMAPILHVNG
DDPEAVTFACKLAVEYRQTFHRDVVIDMWCYRRFGHNEGDEPKFTQPLMYDKIRAHPKVS
TIYEGRLVEEGVVQPGTRAAMADEFVRLLEEEFEAGKSYKPNEADWFGGRWAGLNKPADP
ETSRRNVDTAIEAKAFDSLGRVLTEVPGDLDVHKTLDRVLAAKREMFQTGEGFDWATGEA
LAFGSLVMEGYGVRLSGQDSGRGTFSQRHAVWVDQKTERKHVPLSTLPHGKFEVHDSTLS
EYALLGFEYGFAMADPRTLVLWEAQFGDFANGAQIMIDQFIASGEAKWLRANGLVMLLPH
GYEGQGPEHSSARLERFLQLCANDNIQVCNITTPANYFHALRRQMLRPFRKPLVIMSPKS
LLRHPLAKSARADFLGDSQFKRILSDTTEIADDTVRRVVLCSGKVAYDLMEARDAAGIKD
VSIIRIEQLYPFPGDPLALRLGRMANLEDVVWCQEEPRNNGSWFFVQNQVEDALTAAGHQ
GKRPIYAGREAAASPATGLASRHKAQQEALIAEALGL------
>PO07|6666666.125928.peg.1790
-MGNEPTNFLPAFTDQEGPQPGPSWARRGWLDTLA----DSASDLVAAMDPTEMKLAVTK
AAKDAGKAADPQTIERAARLSIAAMTLVRLYRVRGHMAADLDPLGLSNREGPADLTLEWH
GLAGKE-NEEVYVGGVLGMEWTTVGKLHQRLREVYCGKVGLEYMHIADTEERRFLQDKFE
KPGETIQFTPEGKKAILAAVLRGEQYEEFLAKKYVGTKRFGLDGGESMIPALEAVIKHGG
SAGVREIIYGMAHRGRLNVLANVMGKPYRVIFHEFSGGSANPDDVGGSGDVKYHLGTSTD
REFDGISVHMSLVPNPSHLEAVNPVVLGKTRAQQAIRDDLKTKTQVLPVLIHGDAAFAGQ
GVVWESLSLSGVPGYDTGGCVHFIINNQIGFTTSPKFARSSPYPSDVAKGVMAPILHVNG
DDPEAVTFACKLAVEYRQTFHRDVVIDMWCYRRFGHNEGDEPKFTQPLMYDKIREHPKVS
VSYEARLVREGVVEPGTREKIAAEFTALLEEEFEAGKSYKPNEADWFGGRWAGLNKPADP
ETARRSVETEIEPKMFDSLGRVLTEVPADLEIHKTLERVLAAKREMFATGEGFDWATAEA
LAFGSLVMQGYGVRLSGQDSGRGTFSQRHAVWVDQKTERKYVPLSTLPHGKFEVHDSTLS
EYGVLGFEYGFAMADPKCLVLWEGQFGDFANGAQIMIDQFVASGESKWLRANGLVMLLPH
GYEGQGPEHSSARLERFLQLCADDNMCVCNVTVPANYFHLLRRQMLRSFRKPLIIMSPKS
LLRHPLAKSSKADFLGDRQFRRIMSDTKDIADEKIRSLVLCSGKVAYDLIEARDAAGIED
VSIVRIEQLFPFPGDPLTVRLKRMTGLKEVVWCQEEPRNNGAWFFVNERIEQALAAAGHA
GMRPRYAGRDAAASPATGLVSRHKAQQEALIAEALGL------
>PO08|WP_039095503.1
-MGNEAQTFLPELTDQEGPQPGPSWRNANWPLTEGNAGTAAGDDLAMAMDPTRMSVVVKE
AAAKAGKALDASQVEQAAGDSIRAMLLIRSYRVRGHLAAKLDPLGLSQRELPEDLTLEWH
DFTGAALNRDVYVGGNLGLDWVKPAKLLEVLQKNYCGKVGLEYMHIADVDERRFLQDRIE
GPDKVITFTPEGKRAILQAVIRGEGYEQFLAKKYVGTKRFGLDGGESMIPALEAVIKYGG
SLGVREIVYGMAHRGRLNVLANVMAKPYRVIFHEFSGGSANPDDVGGSGDVKYHLGTSTD
RDFDGTSVHMSLVPNPSHLETVNPVVLGKVRAQQAQRDDLTKHQQVLPVLIHGDAAFAGQ
GIVWECLGLSGLNGYDTGGCLHFIINNQIGFTTSPQFARSSPYPSDVAKGVMAPILHVNG
DDPEAVTFACKLAIEYRQQFRRDIVIDMWCYRRFGHNEGDEPSFTQPLMYSQIRGHSRVS
ELYSQRLATEGVIEGTDADGMRAEFEAVLADEFEAAKSYKPNEADWFAGRWSGLHKPADP
ETAPRNVETAISPKLFDSLGRTLTTIPDDVTVHKTLSRVIDARRAMFDGGEGFDWATAES
LAFGSLVTEGFGVRLSGQDSGRGTFSQRHAIWVDQQDERKYVPLSSLPHGKFEVYDSPLS
EYGVLGFEYGFALADPKTLVLWEAQFGDFANGAQIIIDQYIASGESKWLRANGLVMLLPH
GYEGQGPEHSSARLERFLQLCADDNLQVLNITSPANYFHVLRRQMLRPFRKPMVIMTPKS
LLRHPMAKSAAAHFQGTSHFQRLLSDPTPVADEKVRRLVLCSGKVAYDLFEARDKEALQD
VSVIRVEQLYPFPGEPLADRVARMPNLQEVVWCQEEPKNNGAWFFVESRIEEALGAAGKT
GMRPTYAGRDASASPATGLASRHKAQQEALVSAALGLSQN---
