# Supplementary material for: Investigation of the thermophilic mechanism in the genus Porphyrobacter by comparative genomic analysis
Source: BMC Genomics. 2018 May 23;19:385. doi: 10.1186/s12864-018-4789-4 (PMC5966882; doi:10.1186/s12864-018-4789-4)
Supplement: Supplementary file 1 — Alignment results of protein amino acid sequences encoded by single-copy genes found in eight Porphyrobacter strains. (ZIP 1510 kb) [file 12864_2018_4789_MOESM1_ESM.zip › Additional file 1/PO_1088.fasta]

>PO01|6666666.126375.peg.3956
MTTEIKVPVLGESVTEGTIAEWLKQPGEAVAVDEPIASLETDKVAVDVPSPVAGIMSQHM
VAVGDTVEVGAVIALIEAGATAAAAP---AAA------------AAPAAAKA-DTPAPAA
SEELLTPAQTMSPAVRRAVLEHGVDPSTIKGTGKDGRLTKEDVLAAAEAKAKGPATP-A-
PAPAAPA-PAA-PVATGGARGEERVKMTRMRQTIAKRLKSAQDTAALLTTFNDVDMSAVI
EARDKYKDLFAKKHDIRLGFMGFFAKAACLALKDVPAVNAYIDGDEIIYHDYVDISVAVS
APNGLVVPVIRDADKKGFARIEQDIADFGARAKAGTLTMEDMTGGTFTISNGGVFGSLMS
TPIINPPQSAVLGLHRIEDRPVVRNGQIVIRPMMYIAMSYDHRLIDGREAVTALKIIKDA
IEDPTRMLIDL
>PO02|6666666.125937.peg.473
MATEIKVPALGESVTEGTIAEWLKQPGDAVAADEPIASLETDKVAVDVPSPVAGVLTEHR
AAVGDTVEVGAVIALIAEGAAAGASA---PKAESA---SAPAAAPAPAAPKADTASTPAA
RAELLTPAQTMSPAVRRAVLEYGVDPSTIKGTGKDGRLTKEDVIAAAQARAKSAPAPAAS
PAPAPAAAPAAGTQAAAAGRNTERVRMTRMRQTIAKRLKAAQDNAAMLTTFNDCDMSAVI
AAREKYKDLFAKKHDIRLGFMGFFAKAACLALKDVPAVNAYIEGDEIVYHDYVDISVAVS
APNGLVVPVVRDADKKGFAEIEREIADFGARAKAGTLTMEDMAGGTFTISNGGVFGSLMS
TPIINPPQSAVLGLHRIEDRPVVRDGQIVIRPMMYLALSYDHRLIDGREAVTALKIIKEA
IEDPTRILIDL
>PO03|6666666.126357.peg.1786
MATEIKVPVLGESVTEGTIAEWLKQPGDAVAADEPICSLETDKVAVDVPSPVAGIMSEHR
ANVGDNVEVGAVIAVIEEGATASAST---P---------------APAAAKA-DSAAPAA
SDELLAATQTMSPAVRRAVLEHGVDPSTIKGTGKDGRLTKEDVLAAAEAKKSGSTP-PA-
PAPAPAPAPAP-AATSSGARNTERVKMTRMRQTIAKRLKGAQEQAALLTTFNDCDMSAVI
EARDKYKDLFAKKHDIRLGFMGFFAKAACLALKDVPAVNAYIDGDEIVYHDYVDISVAVS
APNGLVVPVIRDAHKKGFARIEQDIADFGARAKAGTLTMEDMTGGTFTISNGGVFGSLMS
TPIINPPQSAVLGLHRIEDRPVVRNGEIVIRPMMYLALSYDHRLIDGREAVTALKIIKEA
IEDPTRMLIDL
>PO04|6666666.126260.peg.785
MATEIKVPVLGESVTEGTIAEWLKQPGEAVAADEPIASLETDKVAVDVPSPVAGVMSQHV
VAVGDTVEVGAVIAIIEEGATAGAA----APA------------PAPAAAKA-DTPAPAA
SEELLTPAQTMSPAVRRAVLEHGVDPSTIKGTGKDGRLTKEDVLAAAEAKAKGPAPAPA-
PAPAPAS-AAP-ATTSSGARGEERVKMTRMRQTIAKRLKSAQDNAALLTTFNDCDMSAVM
EARDKYKDLFAKKHDIRLGFMGFFAKAACLALKDVPSVNAYIDGDEIIYHDYVDISVAVS
APNGLVVPVIRDADKKGFARIEQDIADFGKRAKEGTLKMEDMTGGTFTISNGGVFGSLMS
TPIINPPQSAVLGLHRIEDRPVVRNGEIVIRPMMYLALSYDHRLIDGREAVTALKIIKEA
IEDPTRMLIDL
>PO05|6666666.126363.peg.766
MATEIKVPVLGESVTEGTIAEWFKQPGEAVAADEPICSLETDKVAVDVPSPVAGVMSQHT
VAVGDTVEVGAVIAIIEEGATAGAGA---APASAPAPAPTPAPAPAPAAAKV-DAPAPAV
SEDVPGAAQTMSPAVRRAVLEHGVDPSTIKGTGKDGRLTKEDVLAAAQAKAKGGAAPAA-
A-PA-QTATAA-PAQTGGARGEERVKMTRMRQTIAKRLKAAQDNAALLTTFNDVDMTAVM
EARDKYKDLFAKKHDIRLGFMGFFAKAACLALKDVPAANAYIEGDEIVYHDYVDISVAVS
APNGLVVPVIRDADKKGFARIERDIADFGKRAKDGTLKMEDMAGGTFTISNGGVFGSLMS
TPIINPPQSAVLGLHRIEDRPVVRGGQIVIRPMMYIALSYDHRLIDGREAVTALKIIKDA
IEDPTRMLIDL
>PO06|6666666.126376.peg.180
MATEITVPALGESVTEGTIAEWLKQPGDAVAADEPICSLETDKVAVDVPSPVAGVMSEHR
VAVGDNVEVGAVIAVIEEGATASASS---PAP------------AAAKADSA-PPAAPAA
TEELLAAAQTMSPAVRRAVLEHGVDPSTIKGTGKDGRLTKEDVLAAAEARAKGPATP-A-
PTPAPAP-TAA-PAQASGARGEERVKMTRMRQTIAKRLKSAQDNAALLTTFNDCDMTEVM
EARDKYKDLFAKKHDIRLGFMGFFAKAACLALKDVPSVNAYIEGDEIIYHDYVDISVAVS
APNGLVVPVIRDADKKGFARIEQDIADFGKRAKEGTLKMEDMTGGTFTISNGGVFGSLMS
TPIINPPQSAVLGLHRIEDRPVVRNGEIVIRPMMYLALSYDHRLIDGREAVTALKIIKDA
IEDPTRMLIDL
>PO07|6666666.125928.peg.1791
MATEIKVPVLGESVTEGTIAEWFKQPGDAVAADEPICSLETDKVAVDVPSPVAGVMSQHR
AAVGDTVEVGAVIAIIEAGASATAAP---AAAAA--------AAAAPAAAKA-ETSAALA
AEELLTPAQTMSPAVRRAVLEHGVDPSTIKGTGKDGRLTKEDVLAAAEGKAKGGASP-A-
PAPTASA-PAA-PAAAGGGRGTERVKMTRMRQTIAKRLKAAQDNAAMLTTFNDCDMSAVI
AARDKYKDLFAKKHEIRLGFMGFFVKAACLALKDVPAVNAYIDGDEIIYHDYVDISVAVS
APNGLVVPVIRDADKKGFAQIEQDIADFGARAKAGTLTMEDMTGGTFTISNGGVFGSLMS
TPIINPPQSAVLGLHRIEERPVVRNGEIVIRPMMYLALSYDHRLIDGREAVTALKIIKEA
IEDPTRMLIDL
>PO08|WP_039095505.1
MAIEVKVPVLGESVAEATIGEWLKKPGEAVAADEPIASLETDKVAVEVPSPVAGFMGDYL
VQVGDTVEVGAAIATINDQGGASSGAASAPAAFAPAPAAAPAPA-----------TAPAA
GNGDVAGDQSLSPSVRRAVLEHGIDPASVKGTGKDGRLTKEDVVAAAQAKKDTPGASTSA
PAVAA-----APASSGGGERLEERVKMTRLRQTIAKRLKSAQETAALLTTFNDVDMSAVI
AAREAYKDVFAKKHNIKLGFMSFFAKAACLALKDVPAVNARMEGDEIIYHKYVDLSVAVS
APNGLVVPVVRNVESMSFAEIEQAIAGFGKKAKEGALTMADMSGGTFTISNGGVFGSLMS
TPIINPPQSAVLGLHRIDERPVAVNGQVVIRPMMYMALSYDHRIIDGREAVTALKIMKDA
IEDPMRLLIDL
