# Supplementary material for: Investigation of the thermophilic mechanism in the genus Porphyrobacter by comparative genomic analysis
Source: BMC Genomics. 2018 May 23;19:385. doi: 10.1186/s12864-018-4789-4 (PMC5966882; doi:10.1186/s12864-018-4789-4)
Supplement: Supplementary file 1 — Alignment results of protein amino acid sequences encoded by single-copy genes found in eight Porphyrobacter strains. (ZIP 1510 kb) [file 12864_2018_4789_MOESM1_ESM.zip › Additional file 1/PO_1089.fasta]

>PO01|6666666.126375.peg.3957
-MSHSYDYDVLVIGAGPGGYVAAIRAAQLGLKTACVESRATLGGTCLNVGCIPSKALLHG
SELFEEAAGGHFATWGITA-TPTLDLGKMMAEKTKAVGELTGGIEFLFKKNKVTWLQGHA
AFEDAHTVDVAGQKVTAKDIVIATGSSVTPLPGVTVDNAGKRIVDSTGALDLDEVPEHLV
VIGGGVIGLELGSVWRRLGAKVTVIEFLDQLLPGMDGEVRKEAGKIFKKQGMSLMLGQKV
TGAEVKGKTVTLTVEPAAGGDAQTITASHVLVAIGRRANTEGLALEKAGLSTNNRGQIEI
DHDFTTAVPNIWAIGDVVPGPMLAHKAEDEGIAVAENIAGLTGIVNHDVIPSVVYTAPEI
AGVGISEEQAKEK----GLAVKVGKFPMMANSRAKANRDTDGFVKVIADAETDRVVGVWM
INSLAGTMIAQAAQAMEFGATSEDIAYTCHAHPTHAEAFKEAAMAVTGKPIHM
>PO02|6666666.125937.peg.474
MADHSYDYDVLIIGAGPGGYVAAIRAAQLGLKTACVESRATLGGTCLNVGCIPSKALLHA
SELFEEAAGGHFAAWGISA-TPKLDLAQMMAEKAKAVSELTGGIEFLFKKNKVTWIKGHA
AFEDAHSVRVGDAVHTARDIVIATGSSVTPLPGVAVDNAGKRIVDSTGALELGEVPEHLV
VIGGGVIGLELGSVWRRLGAKVTVIEFLDQLLPGMDGEVRKEAGRIFKKQGMELMLGHKV
TGAEVKGKRVTLAIEKAAGGEPQSLEASHVLVAIGRRPNTEGLALEKAGLSVNQRGQIEV
DADFRTAVPGIWAIGDVIAGPMLAHKAMDEGHAVAENIAGHTGIVNREVIPSVVYTMPEI
AGVGLTEEQAKEK----GFAVKVGKFPMSANSRAKANRDTTGFVKIIADAETDRVLGVWM
IASLAGTMIAQAVQAMEFGATAEDIALTSHAHPTHAEAVKEAAIAVSGKPIHM
>PO03|6666666.126357.peg.1784
--MANYDYDVLIIGAGPGGYVAAIRAAQLGLKTACVESRETLGGTCLNVGCIPSKALLHG
SELFEEAAGGHFATWGITA-KPTLDLAKMMAEKSKAVGELTGGIEFLFKKNKVTWLKGHA
AFEDAHTVNVGGEKVTAKDIVIATGSSVTPLPGVTVDNAAKRIVDSTGALDLDEVPEHLV
VIGGGVIGLELGSVWRRLGAKVTVVEFLDQLLPGMDGEVRKEAQKIFKKQGMDMMLGHKV
TGAEVKGKTVTLTVEPAAGGEAKTVTASHVLVAIGRRPNTEGLALDKAGLSTNNRGQIEI
GHDFRTSVDGIWAIGDVVPGPMLAHKAEDEGIAVAENIAGQTGIVNHDVIPSVVYTAPEI
AGVGLTEEQAKEK----GIAVKVGKFPMMANSRAKANRDTDGFVKVIADAANDRVIGVWM
INSLAGTMIAQAAQAMEFGATSEDIAYTCHAHPTHAEAFKEAAMAVQGKPIHM
>PO04|6666666.126260.peg.784
--MAEYDYDVLIIGAGPGGYVAAIRAAQLGLKTACVESRETLGGTCLNVGCIPSKALLHG
SELFDEAKNGHFATWGITA-KPTLDLGKMMAEKTKAVGELTGGIEFLFKKNKVTWLKGHA
AFEDAHTVKVGNDTVTAKDIVIATGSSVTPLPGVTVDNAGKRIVDSTGALDLEEVPEHLV
VIGGGVIGLELGSVWRRLGAKVTVVEFLDQLLPGMDGEVRKEAQKIFKKQGMEMMLGHKV
TGATAKGKSVTLTIEPAAGGEAKTIEASHVLVSIGRRPNTEGLALDKAGLSVNNRGQIEI
DHEFRTAVPNIWGIGDVVPGPMLAHKAEDEGIAVAENIAGLTGIVNHDVIPNVVYTAPEI
AGVGITEEQAKEQ----GLAVKIGKFPMMANSRAKANRDTDGFVKVIADAQTDRVVGVWM
INSLAGTMIAQAAQAMEFGATSEDIAYTCHAHPTHAEAFKEAAMAVTGKPIHM
>PO05|6666666.126363.peg.767
-MAENYDYDVLVIGAGPGGYVAAIRAAQLGLKTACVESRATLGGTCLNVGCIPSKALLHG
SELFEEAAGGHFATWGITA-TPTLDLGKMMAEKTKAVGELTGGVEFLFKKNKVTWLKGHA
AFEDAHTVTVAGEKVTARDIVIATGSSVTPLPGVTVDNAGKRIVDSTGALDLEEVPAHLV
VIGGGVIGLELGSVWRRLGAKVTVVEYLDQLLPGMDGEVRKEAAKIFKKQGMEMMLGHKV
TGANVDGSTVTLTLEPAAGGEAKTLTASHVLVAIGRRPNTEGLGLEKAGLSLNNRGQIEI
DHDFTTAVPNIWAIGDVVPGPMLAHKAEDEGIAVAENIAGLTGIVNHDVIPSVVYTAPEI
AGVGITEEQAKDK----GLAVKVGKFPMMANSRAKANRDTDGFVKVIADAETDRVVGVWM
INSLAGTMIAQAAQAMEFGATSEDIAYTCHAHPTHAEAFKEAAMAVTGKPIHM
>PO06|6666666.126376.peg.179
-MAENYDYDVLIIGAGPGGYVAAIRAAQLGLKTACVESRATLGGTCLNVGCIPSKALLHG
SELFDEAQNGHFATWGITA-TPMLDLAKMMAEKTKAVGELTGGIEFLFKKNKVTWLKGHA
AFEDAHTVKVGDDTVTAKDIVIATGSSVTPLPGVTVDNAGKRIVDSTGALDLDEVPEHLV
VIGGGVIGLELGSVWRRLGAKVTVVEFLDQLLPGLDGDVRKEAGKIFKKQGMNMMLGHKV
TGAKVDGKKVTLTIEKAAGGDEQTLDASHVLVAIGRRPNTEGLALDKAGLSVNARGQVEI
EHDFRTAVPNIWGIGDVVPGPMLAHKAEDEGIAVAENIAGQTGIVNHDVIPNVVYTAPEI
AGVGITEEQAKER----GLAVKIGKFPMMANSRAKANRDTDGFVKVIADAETDRVLGVWI
IASLAGTMIAEACVAMEFGATSEDIAYTCHAHPTHAEALKEAAMAVTGKPIHM
>PO07|6666666.125928.peg.1792
MADHSYDYDVIFIGAGPGGYVGAIRAAQLGLKTACVESRETLGGTCLNVGCIPSKALLHG
SEKFAEAVNGTLARYGVKLGKVELDLAALQADKADAVKGLTGGIEFLFKKNKVTWLKGHG
SFKDAHTVTVGGQDYTAKEVVIATGSRVTPLPGVEIDNDKGIIVDSTGALALDRVPKHLV
VIGGGVIGLEMGSVWRRLGAKVTVVEFLDQLLPGMDGDVRKEAGRIFKKQGLEIRLSTKV
TGAVVKGKTATLTIEPAQGGDPETIEADCVLVAIGRRPNTEGLGLENIGLELNARGQIET
GPDFRTSVDGVRAIGDVIPGPMLAHKAEDEGIAVAEYIATGTGIVNHEVIPSVVYTMPEF
AGVGLTEEQARERAAASGSEIKVGKFAMLANSRAKTNHEPEGFVKVIADAETDRVLGVWA
IASVAGTMIAEAALAMEFGATSEDIAYTCHAHPTHAEAMKEAAMAVQGKPIHM
>PO08|WP_039095507.1
--MAEHDYDVLVIGAGPGGYVAAIRAAQLGLKTACAESRETLGGTCLNVGCIPSKALLHG
SELFEEAHDGTLAKFGVQVGSVTLDLPAMMGEKSTAVTELTGGIEYLFKKNKVTWLKGRA
SFTGNNSVEVAGQTVTAKNIVIATGSSVTPLPGVEIDNAAGVVVDSTGAIALKQVPKRMV
VIGGGVIGLELGSVWRRLGAEVVVVEFLDQLLPGMDGEIRKEAAKVFKRQGMELRLSTKV
TGVAVNGASATLTLEPAAGGAAETLDADCVLVAIGRRPNTDGLALDRIGLQVNGKGQIET
DHDFRTKADGVWAIGDVVPGPMLAHKAEDEGIAVAENIAGQVGIVNHAVIPSVVYTLPEF
AGVGLSEEGAKEA----GHEIKVGKFPMAANSRAKTNRDTTGWVKVIADATSDKVLGVWM
VSSLAGTMIAQAAQAMEFGATSEDIAYTCHAHPTHSEAIKEAAMAVRGKPIHI
