# Supplementary material for: Investigation of the thermophilic mechanism in the genus Porphyrobacter by comparative genomic analysis
Source: BMC Genomics. 2018 May 23;19:385. doi: 10.1186/s12864-018-4789-4 (PMC5966882; doi:10.1186/s12864-018-4789-4)
Supplement: Supplementary file 1 — Alignment results of protein amino acid sequences encoded by single-copy genes found in eight Porphyrobacter strains. (ZIP 1510 kb) [file 12864_2018_4789_MOESM1_ESM.zip › Additional file 1/PO_109.fasta]

>PO01|6666666.126375.peg.139
----------MRTARLAATAALALALPLSAQDEPK------------GAPAPSEIVAAAP
KSDWVAIPAEDLLVMTLAPDADGKPRQVVIQLMPSPFSQGWVHNIRLFARAKWYDGISVN
RVQDNYVTQWGDPNYDNPEAKGKPKPLPEGLKVMGEAEYVASTIDVTLAFNGEAINDQTR
AGY--ADVDWTHNTDVSFHNR-APDVRGTQTRATFAGWHQRDSYAEWVEVLMGWPLANE-
GQSADAPWWPIHCYGMVGVGRNYSPDTGSGAELYTVIGHAPRHLDRNIALVGRVIEGMQH
LSSLPRGSGALGFYTAEEAGKRTPILTVRVASDLPAGEQLKFEYLSTESATFARYAEAIA
NRRDPFFIVPAGGADVCNIKVPVRRAS---
>PO02|6666666.125937.peg.941
----------MKTAFLAASAALALTLPLAAQEAAK-----------PAAPAPSQIVAAAP
RSDWVAIPAEDLLVMTLAPDAEGRPRTVVIQLMPAPFSQGWVHNIRLLARAKWYDGIGVN
RVQDNYVAQWGDPNYDNPEARGAPKPLPEGLKVMLEADYEVTSASPGFAAIRDRLIETAR
ARARVRAANQKAD-EADAKGSASAPMLKVRLQEPPLVLLQKDAYASAATFAQGWPIGL--
---ARDTLWPVHCYGMVGVGRNYSPDTGSGAELYTVIGHAPRHLDRNIALVGRVIEGMEH
LSSLPRGSGALGFYTAAEAHKRTPILSVRVASDLPAAAQPKFEYLSTESKTFAAYAEAIA
NRRDPFFIVPAGGADICNIRVPVRRVAR--
>PO03|6666666.126357.peg.1857
MALLRWHYARMNKAFLAASAALALTLPASAQEAGK-----------PAYPAPSEIVAAAP
KSDWVAIPAEDLLVMTLAPDAEGKARQVVIQLMPAPFSQGWVHNIRLFARSGWYDGISVN
RVQDNYVTQWGDPNYDNPEATGEPKPLPEGLKVMKEKEYVVSDIAALQDGYLP-VFRRHE
A--------ANKNS---------------RD--DVIAFPIHDAYPGTPFHFKGWPLVLGF
TGRIADHAYPTHCYGMVGVGRNYSPDTGSGAELYTVIGHAPRHLDRNIALVGRVIEGMDH
LSSLPRGKGALGFYAADEADKRTPILSVRVASDLPASEQPRFEYLSTESDTFATYAEAIA
NRRDPFFIVPAGGADICNIRVPVRAVSGG-
>PO04|6666666.126260.peg.1991
----------MRTALLAAAAALALALPLAAQEEPK------------GAPAPSEIVAAAP
KADWVAIPAEDLLVMTLAPDAEGKSRQVVIQLMPAPFSQGWVHNIRLFARSGWYDGISVN
RVQDNYVTQWGDPNYDNPEATGKPKPLPEGLKVMGEAEYVAPDILAISDARGRPRFNYAL
GATVMRNAMIATNSGVSVPRELQEALKSGKPPATEEPPRMGDAYADFVTLALGWPLG-GT
MGEEGNPFWPVHCYGMVGVGRNYSPDTGSGAELYTVIGHAPRHLDRNIALVGRVIEGMQH
LSSLPRGSGALGFYTDEEADKRTAITSVRVANDLPTSEQPRFEYLSTESDTFATYAEAVA
NRRDPFFIVPAGGADICNIRVPVRRVAGAQ
>PO05|6666666.126363.peg.1285
----------MIKAILAASAALALTFPLAAEEAAK-----------LAHPAPSEIVAAAP
AADWTAIPAEDLLVMTLAPDAEGRPRTVVIQLMPAPFSEGWVHNIRLFARAKWYDGISVN
RVQDNYVTQWGDPNYDNPEATGQVKPLPEGLKVMGEAEYLTAG--EPFRAFAQRNLELAK
RRVAVDAANTRTLASATELTRAGKPAIGIAVPLPPMVLIQKDSYAPGATFEKGWPVGV--
---GQESLWPTHCYGMVGVGRNYSPDTGSGAELYTVIGHAPRHLDRNIALVGRVIEGMQH
LSSLPRGSGDLGFYTAAEAAKRTPIVSVRVASDLPKAEQPRFEYLSTDSTTFAAYANAIA
NRRDPFFIAPAGGADVCNIRVPVRRAAEAG
>PO06|6666666.126376.peg.846
----------MRTLLLAATAALALSLPLSAQEEPK------------GAPAPSEIVAAAP
AADWMAIPAEDLLVMTLAPDAEGKPRQVVIQLIPAPFSQGWVHNIRLFARSGWYDGISVN
RVQDNYVTQWGDPNYDNPEATGEPKPLPQGLKVMEERDYTLNDPDPEFQRIRDAFIERAR
QRAEIAARNAEREASAREASRAGRPTIAMPSPLPGLALMQKDAYAEAAGFVAGWPIGI--
---ARDAFWPTHCYGMVGVGRNYSPDTGSGAELYTVIGHAPRHLDRNIALVSRVIEGMEH
LSSLPRGSGALGFYTAEEAAKRTPILSVRVASDLPASERPSFEYLSTTSATFAAYAEAIA
NRRDPFFIVPAGGADICNIRAPVRQVAASQ
>PO07|6666666.125928.peg.616
MALLGWHYARMNRAFLAAATALTLTLPAVAQDEPLPSSSEAVGQPKTPAPAPSEIVAAAP
KSDWVAIPAEDLLVMTLAPDAEGKPRTVVIQLMPAPFSQGWVHNIRLLARAKWYDGISVN
RVQDNYVTQWGDPNYDNPEATGKPKPLPQGLKVMGEAEYVTHDWCGHHVCPPL-------
------------------------------PPVGADDTKQDDTY-GNAGIVRGWPLSSQ-
--QGMSGVWPVHCYGMVGVGRNYSPDTGSGAELYTVIGHAPRHLDRNIALVGRVIEGMEH
LSSLPRGSGDLGFYTAEEAGKRTPILTVRVASDLPASEQPRFEYLSTESAIFARYAEAIA
NRRDPFFIVPAGGADICNIRVPVRRVTDGG
>PO08|WP_039093999.1
--------MHIHASVAALLAVLATATPTSAQQP-------------AEPPTPGSIIAAAP
AEDWRAIDPADLLVMDLAPDAAGQPRRVVIQLLPAPFSQGWVENIRTLAAARWWDGTGVY
RVVDNWVAQWGAGE----DEAGKSKPLPPGITPVPETAYVTSVLRGPEDGRDHVLTGRG-
-------------------------ANGGRE--EIVVSRWLDPYA-IGAHVAGWPVALDS
--QGDGTAWPVHCYGAVGVARDLSPDTGSGAELYAVIGHAPRQLDRNIAVVGRVIEGIEH
LSVLPRGTGEAGVYRTP--AEHTPIRSVRMGDALPAGEPLRFEYLATDSDSFDRYLAIKA
NRQDSFYKVPAGGVDLCNAPVPVRRVQS--
