# Supplementary material for: Investigation of the thermophilic mechanism in the genus Porphyrobacter by comparative genomic analysis
Source: BMC Genomics. 2018 May 23;19:385. doi: 10.1186/s12864-018-4789-4 (PMC5966882; doi:10.1186/s12864-018-4789-4)
Supplement: Supplementary file 1 — Alignment results of protein amino acid sequences encoded by single-copy genes found in eight Porphyrobacter strains. (ZIP 1510 kb) [file 12864_2018_4789_MOESM1_ESM.zip › Additional file 1/PO_1091.fasta]

>PO01|6666666.126375.peg.3961
--MTPTVLTPILDLLDLAGIALFALSGAVLAARLRQTFVTMAFFALVTGVGGGTVRDLLI
RAPVFWIDDPWVAAVCLGTALIAWFTPIRWWEGKGFDYADGAGLAAYAVLGSAKALAYGI
PPVPAALMGVITGCVGGIIRDVVAGRPSIIMSPELYVTPAALTASLSVAGMLAAPHVGLP
DEAAWGVAFLCGFALRSAAIRWEWGLPSYGERREGS-
>PO02|6666666.125937.peg.478
------MFTPILDALDLAGIALFALTGAVLAAQLRQTFVTMAFFALVTGVGGGTLRDLLI
GAPVFWIADPWVAPVCLATALIAWFTPVSWWQGRGLAYADGAGLAAYAVLGSAKALAYGV
PPVPAALMGVITGCVGGIVRDVVAGRPSIIMQPELYVTAAALSAALTVAGMAAAPLLGLG
APPVWGAAFASGFALRAAAIRWQWGLPAYGRLA----
>PO03|6666666.126357.peg.1782
--MTPTVLTPILDLLDLAGIALFALSGAVLAARLRQTFVTMAFFALVTGVGGGTVRDLLI
RAPVFWIDDPWVAAVCLATALIAWFTPVAWWEGKGFAYADGAGLAAYAVLGSAKALAYGV
PPVPAALMGVITGCVGGIIRDVVAGRPSIIMSPELYVTPAALTAALTVAGMLAAPLAGVP
KEWAWAAGFACGFALRAAAIRWEWGLPSYGGRPGETD
>PO04|6666666.126260.peg.779
--MTPTVLTPILDWLDIAGIALFALSGAVLAARLRQTFVTMGFFALVTGVGGGTVRDLLI
GAPVFWITDAWVAAVCLGTALIAWFTPVQWWEGKGFAYADGAGLAAYAVLGSAKAVAYGI
PPMPAALMGVITGCVGGIIRDVVAGRPSIIMSPELYVTPAALASSLTVGGVLAARMAGLP
DGLAWSIAFACGFALRSAAIRWEWGLPSYGEGREEA-
>PO05|6666666.126363.peg.771
--MTPTVLTPILDLLDLAGIALFALSGAVLAARLRQTFVTMAFFALVTGVGGGTVRDLLI
GAPVFWINDAWVAAVCLGTALIAWFTPVGWWQGKGFDYADGAGLAAYALLGSAKALAYGI
PPVPAALMGVITGCVGGIIRDVVAGRPSIIMSPELYVTPAALTAALSVAGILAAPHLGLP
EQAAWGLAFASGFALRSAAIRWEWGLPSYGRAREEA-
>PO06|6666666.126376.peg.176
--MTPAVLTPILDWLDLAGIAVFALSGAVLAARLRQTFVTMAFFALVTGVGGGTVRDLLI
RAPVFWIDDPWVAAVCLATALIAWFTPVRLWEGKGFAYADGAGLAAYAVLGSAKALAYGV
PPIPAALMGVITGCVGGIIRDVVAGRPSIIMSPELYVTPAALTAGLTVAGMLAAPLAGFD
KQWAWGAGFACGFALRAAAIRWEWGLPSYGGKPET--
>PO07|6666666.125928.peg.1795
--MTPALLTPILDWLDLAGIALFALSGAVLAARLRQTFVTMAFFALVTGVGGGTLRDLLI
GAPVFWITDAWVAAVCLGTALIAWFTPVRWWEGKGFAYADGAGLAAYAVLGSAKALAYGV
PPVPAALMGVITGCVGGIIRDVLAGRPSIIMSPELYVTPAALTSALCVGGMPTARALELP
VEAAWALAFACGFLLRAAAIRWEWALPSYGGPNPSGH
>PO08|WP_039095510.1
MIVQPFATPALPPFLDLLGIAVFAISGALAAVKMRQTFVTTCFFALVTGVGGGSVRDVLI
GLRAFWISDPWVAAVVLASALLVWLTPSRWWEGMLLEWADALGLAVFCVLGTAKALAYGV
APLPAAVLGVVTGCVGGMIRDVLAGVPSILMRPELYVTAAALSAGLCAI----FTALDVP
PAWGWSIAALAGFALRGAAMVWKIELPTYRAE-----
