# Supplementary material for: Investigation of the thermophilic mechanism in the genus Porphyrobacter by comparative genomic analysis
Source: BMC Genomics. 2018 May 23;19:385. doi: 10.1186/s12864-018-4789-4 (PMC5966882; doi:10.1186/s12864-018-4789-4)
Supplement: Supplementary file 1 — Alignment results of protein amino acid sequences encoded by single-copy genes found in eight Porphyrobacter strains. (ZIP 1510 kb) [file 12864_2018_4789_MOESM1_ESM.zip › Additional file 1/PO_1092.fasta]

>PO01|6666666.126375.peg.3962
MALTFRAGLLAGALAATTLLAAPASAASVTSGVDL--GAASTTFDASRYNPAADTAEW-G
CRWNCGWGRGRGWGR---HRGWRRDRVDAGDVLIGAAIIGGIVAIASANNRRE-REREVV
VVDRDPRYRDRDWNREP--DPRYRDDRRAAPRGTGSSGLDNAVNMCLDRIER-DVRVDTV
DNVERTASGWQVSGSLFNGSGFQCRIGNNGQIDAVDYGDGFAS--------------RAA
APADGQWSDESYADARARVGGSVRPDLAVSEASAQGTELVTAPPARSAAATAVALAYPGA
PIPGEDIPETLEEATGG
>PO02|6666666.125937.peg.479
MALNLRVLALTAALGGAAFI-TAPASAATTSVTIPAHGAPPFAFDHSRYDPARTSADWRC
WGWRCRHW---GWGGGWGRRGWRRDRIDAGDVLIGAAIIGGIAAIASAENRR--RERDVV
VVERERYR---RVPDDW--RDRRAEEPRTRLHGSGARGLDNAVDQCLTRIER-DVRVESV
DGVERSAGGWRVSGRLFNGAPFQCRIGNGGQIDGIDYGDGFAFGT----------GSASS
PRGDGQWSDARYADARAAIGGAVRPDLSVREARLP---------AGATAAPQPMPAYPGG
PIPGVAIPETIDGDL--
>PO03|6666666.126357.peg.1781
MALVKHSLALAGALAVTTAL-SAPARAADLPAAPPGAISLAGAFDHSRFDPAADTADWRC
RGWRCNRWGG-RWGRGWG-RGWRRNRIDAGDVLIGAAIIGGIAAIASSNNRRV-RTNDVV
VVRDNDW------RDD----NRRFDDRRTERRSTGASGLDNAVDQCLTRIER-DVRVDTV
DNVERTGRGWLVSGALFNGSPFQCRIGNDGRIDDINFGGG--------GDWGAAPATTYT
DRAEGQWSDTRYADARIAMGGMAQPQAAAP------ESFAARAPAQAGLADRPMPAYPGG
PIPGEVIPETIDGDIGG
>PO04|6666666.126260.peg.778
MALTIRAAAMAGAFGLTTALAAPAAAATPTTATTIAPVQGASSFDFSRYDAAGEIADWRR
CRWGCGWGG---------RRGWRRNRVDAGDVLIGAAIIGGVAAILSSDNRRR-RDRDVV
IVERDRDIRDRDWQRDD--APRYRDDRRAAPRGTGASGLDNAVNICLDRIER-DVRVDTV
ENVTRAGTGWQVSGVLFNGAPFQCRIGNGGQIDAIDYGEGFRDIG-----FSDAPAYGAT
APAAGQWDDSRYASARAAVGGSVRPDIAVSEADMNAPVDIPR-TAASTAPTTALPAYPGG
PIPGETIPETDDSNL--
>PO05|6666666.126363.peg.772
-------------MAGGALFAVPASAASSTIAFPDRLGAPSAAFDLPAGMPDNGVTNW-G
CRWNCGWGG---------RRGWRRDRVDAGDVLLGAAIIGGIAAIANANNRRE-RDREVV
VIERDRNIRYPDYRGAPYPADTTRYDRRAPARAVGTTGLDNAVGMCVDRIER-DVRVDQV
DDARRTASGWEVGGTLYDGTPFSCRIGNNGQIETIDYGNGFAASAVR-------------
GGDDAQWDAQDYADARAQVGGSVRPDLAVNEAYLRADQAAVT--SSSAPDASALPAYPGG
PVPGEELPEYAGDDNRG
>PO06|6666666.126376.peg.175
MALHIPALALAGALALTTVLAPAPARAAELPATPASAGTYAGVFDHSRFDPAADTADWRC
RGWRCRSWGRRGWGGGWG-GGWRRNRIGGGDVLIGAAIIGGAIAIANSNNRRQ-RDRDVV
VVRDDNLR---DRRDD----DRRFDDRRVERRSTGASGLESAVDQCLTRIER-DVRVDSV
DNVERTGRGWMVSGALFNGSPFQCRIGNDGRIDGVDFNGGFSDSGQRDGDWRGAPATIYA
ARADGQWSDTRYADARLAMGGMAAPQAAPPESLAAPESFAAARPAQAPFVTDRMPAYPGG
PIPGEAIPDTIDGDIGG
>PO07|6666666.125928.peg.1796
MALTFRALALAGALAGTTIS-AAPAAAAIEPAALAGFGPPVSAFDHSRFDPASTSTDWRC
WGWRCRGWGHH---------GWRRSRVDAGDVLIGAAIIGGIAAIASANNRRV-RERDVV
IVERDR-----RWRDD----TRRFDDRRRERRGNGASGLDNAVDQCLSRIER-DVRVDTV
DNVERTAAGWRVSGALFNGAPFQCRIGNDGRIESVDFEGSFG------GGWGAAA--GAA
DRADGQWSDDRYASARAAVGGAVRPDMAVSAARVP----------PVAATGAAMPAYPGG
PIPGEVIPERIDDDIGG
>PO08|WP_052208190.1
MRRPLRLIAT--AAT-----------------SLALLATPVMAR------------DHHR
GGWNDRGWHDRGWD-----RRHRDNGIGAGDVIAGVAVLGAIAAIAGVFDGNQTRENEPV
PVR------YPD------------VDTRGYNGVADGSGLDRAVDICVAEIEATGPRISGV
DSANRTAEGWFVSGAVDSGAPFSCRIGNDGRVADVEIGEGGVPAG---------GGYYNP
AADDRQYDDATYYQARNGVDAGQSYSAR--------------------------------
-----------------
