# Supplementary material for: Investigation of the thermophilic mechanism in the genus Porphyrobacter by comparative genomic analysis
Source: BMC Genomics. 2018 May 23;19:385. doi: 10.1186/s12864-018-4789-4 (PMC5966882; doi:10.1186/s12864-018-4789-4)
Supplement: Supplementary file 1 — Alignment results of protein amino acid sequences encoded by single-copy genes found in eight Porphyrobacter strains. (ZIP 1510 kb) [file 12864_2018_4789_MOESM1_ESM.zip › Additional file 1/PO_1093.fasta]

>PO01|6666666.126375.peg.3963
-MTTTTPRLASGKMARLALGAVAATALTAASVTPAMARDHR-----DRDGISAGEIIAGA
VVIGGIAALAGAFDGDRDRDRYDYRDYRGDRWDRGG-------WGYSVSPRVAVDRCVRA
AENQARRFGGYRYADVIDVRDIDRTRDGFRVRGRIDVGGG--------------------
-WDR--RGSDRGNFTCRFDGRGQPFVDYSGIRNLR
>PO02|6666666.125937.peg.480
-MTTTTNRLASGKAARLVLGAVAASALAATSATPAMAHDGR-----DRDGISAGEVIAGA
VVIGGIAALAGAFDGDR----RDYRDR-----RYRGDWDRG-GWGYGGGARGAVERCVRA
AEFQARRFGGYRYADVIDVRDVDRRRFGFRIEGRIEVGDG-------------------G
RWGGR--GFDRGRFTCRLDGRGAPLIDFDGIRGLR
>PO03|6666666.126357.peg.1780
MTST-----ISPKFSRAALGTLAAGALAFASATPALADDHRDR---DRGGIGAGEIIAGA
VVIGGIAALAGAFDGDRDR--WDRRDRRGWRG---------D-GFRGGGARGAVERCVRA
AENQARRFGGWRFADVTEIRDVDRTRFGFRVQGRMVVEGS-------------------P
RF--RGRNFDRGRFTCRLDGRGAPRIDFDGIRGLR
>PO04|6666666.126260.peg.777
-MTTMTNRLASGKSARLVLGAVAATALTAASVTPAMARD-R-----DRDGISAGEIIAGA
VVIGGIAALAGAFDGDRGRDRWDDRDYRGDRWDRGGRWDRGGRYGYGINPRAAVDRCVRA
AENQARRFGGYRYADVIDVRDIDRTRNGYRVRGRIDVGGG--------------------
-WNR----SDRGRFTCRLDGRGAPLIDFDGIRGLR
>PO05|6666666.126363.peg.773
-MTTMTNRLASGKLARLSLGAVAAVAMTAAAATPAQAQY-R-----DRDGIDAGEIIAGA
VVIGGIAALAGAFDNDRGR-GWDDRNYRGDRYDRG---------GWGVSPRTAVDRCVRA
AENQARRFGGYRYADVIDVRDVDRTRNGYRVKGRIDVGGG--------------------
-YNR----NDRGNFTCRLDGRGQPLIDYSGIRGLR
>PO06|6666666.126376.peg.174
-MTT-----FPTRLARTTLGTFAAGALAFASATPAMADDRR-----DRGGIGAGEIIAGT
VVIGGIAALAGAFDGDRGR--WDRGDRRGWRG---------D-GFRGG-SRGAVQRCVRA
AENQARRFGGYRFADVTDIRDVDRTRSGFRIRGRIQVEGQ-------------------R
GF--RGRDFDRGRFTCRLDGRGAPRIDFDGIRGLR
>PO07|6666666.125928.peg.1797
-MTTKTNRLASGNVARLALGAVAASALAAASVSPATARDHG-----DRDGISAGEIIAGA
VVIGGIAALAGAFDGDR----WDRRD------YYGDRWDRGDHWGFGGGARGAVERCVRA
AENQARRFGGYRYADVIDVRDVDRRRFGFRIEGRIEVSDG-------------------G
RWGGRGRGYDRGRFTCRLDGRGAPLIDFDGIRGLR
>PO08|WP_039095512.1
----------MNTFGKTLVGSITAGALALGTVAPAQAQWRGDRDRRNDNGISAGEIIAGA
LIIGGIAAVASSAGRNN-R------------------------DRYYDSPRDAVERCVNA
AERTASRYSYGGRSEVTDIRDVDRNRDGYRIRGRIAVNQMDRDWRRGDNRYGRGWGNDYR
GWNDNYRGWDSGRFTCRIERGRVVDIDYSGIRGL-
