# Supplementary material for: Investigation of the thermophilic mechanism in the genus Porphyrobacter by comparative genomic analysis
Source: BMC Genomics. 2018 May 23;19:385. doi: 10.1186/s12864-018-4789-4 (PMC5966882; doi:10.1186/s12864-018-4789-4)
Supplement: Supplementary file 1 — Alignment results of protein amino acid sequences encoded by single-copy genes found in eight Porphyrobacter strains. (ZIP 1510 kb) [file 12864_2018_4789_MOESM1_ESM.zip › Additional file 1/PO_1095.fasta]

>PO01|6666666.126375.peg.3966
MSVNTKNWQELKKPNSLEIKDGGDRQRKATFVAEPLERGFGLTLGNALRRVLLSSLQGAA
ITSIKIENVLHEFSSLAGVREDVTDIVLNVKQIALKMEGEGPKRLQLSATGPGEVRAGDI
AVTGDIEVMNKDLVICHLDEGATLNMELTADTGKGYSPAVQNRPADAPIGLIPVDSLYSP
VRQVSYKVENARVGQELDYDKLSLTVETDGTVTPEDAVAYAARILQDQLTLFVHFEDGIP
QPVGQMIGHA--VQPEESDANQLNRYLLKKVDELELSVRSANCLKNDNIIYIGDLVQKTE
AEMLRTPNFGRKSLNEIKEVLSSMGLRLGMDIPGWPPENIEEMAKKLEQELLG
>PO02|6666666.125937.peg.483
MSVNTKNWQELKKPNALEIKDSGDRQRKATFVAEPLERGFGLTLGNALRRVLLSSLQGAA
ITSIKIENVLHEFSSLAGVREDVTDIVLNVKQIALKMEGEGPKRLQLSATGPGAVTAGDI
AVTGDIEIMNKDLVICHLDEGATLNMELTADTGKGYAPAVQNRPVDAPIGLIPVDSLYSP
VRQVSYKVENARVGQELDYDKLSLTVETDGTVTPEDAVAYAARILQDQLTLFVHFDDGIP
QPVGTMIGHA--VQPEESDANQLNRYLLKKVDELELSVRSANCLKNDNIIYIGDLVQKTE
AEMLRTPNFGRKSLNEIKEVLSSMGLRLGMDIPGWPPENIEEMAKKLEQELLG
>PO03|6666666.126357.peg.1777
MSVNTKNWQELKKPNTLEIKDGGDRQRKATFVAEPLERGFGLTLGNALRRVLLSSLQGAA
ITSIKIENVLHEFSSLAGVREDVTDIVLNVKQIALKMEGEGPKRLQLSATGPGAVKAGDI
AVTGDIEVMNKDLVICQLDEGATLNMELTADTGKGYAPAVSNRPVDAPIGLIPVDSLYSP
VRQVSYKVENARVGQELDYDKLSLTVETDGTVTPEDAVAYAARILQDQLTLFVHFEDGIP
QPQSAMIGHA--VQPEESDANQLNRYLLKKVDELELSVRSANCLKNDNIIYIGDLVQKTE
AEMLRTPNFGRKSLNEIKEVLSSMGLRLGMDIPGWPPENIEEMAKKLEQELLG
>PO04|6666666.126260.peg.774
MSVNTKNWQELKKPNSLEIKDGGDRQRKATFVAEPLERGFGLTLGNALRRVLLSSLQGAA
ITSIKIENVLHEFSSLAGVREDVTDIVLNVKQIALKMEGEGPKRLQLSATGPGAVKAGDI
AVTGDIEVMNKDLVICQLDEGATLNMELTADTGKGYSPAVQNRPADAPIGLIPVDSLYSP
VRQVSYKVENARVGQELDYDKLSLTVETDGTVTPEDAVAYAARILQDQLTLFVHFEDGIP
QPVGQMIGHA--VQPEESDANQLNRYLLKKVDELELSVRSANCLKNDNIIYIGDLVQKTE
AEMLRTPNFGRKSLNEIKEVLSSMGLRLGMDIPGWPPENIEEMAKKLEQELLG
>PO05|6666666.126363.peg.776
MSVNTKNWQELKKPNSLEIKDGGDRQRKTTFVAEPLERGFGLTLGNALRRVLLSSLQGAA
ITSIKIENVLHEFSSLAGVREDVTDIVLNVKQIALKMEGEGPKRLQLSATGPGEVRAGDI
AVTGDIEVMNKDLVICHLDDGATLNMELTADTGKGYSPAVQNRPVDAPIGLIPVDSLYSP
VRQVSYKVENARVGQELDYDKLSLTVETDGTVTPEDAVAYAARILQDQLTLFVHFEDGIP
QPVGQMIGHA--VQPEESDANQLNRYLLKKVDELELSVRSANCLKNDNIIYIGDLVQKTE
AEMLRTPNFGRKSLNEIKEVLSSMGLRLGMDIPGWPPENIEEMAKKLEQELLG
>PO06|6666666.126376.peg.171
MSVNTKNWQELKKPNTLEIKDGGDRQRKVTFVAEPLERGFGLTLGNALRRVLLSSLQGAA
ITSIKIENVLHEFSSLAGVREDVTDIVLNVKQIALKMEGEGPKRLQLSATGPGEVKAGDI
AVTGDIEVMNKDLVICQLDEGATLNMELTADTGKGYSPAVQNRPVDAPIGLIPVDSLYSP
VRQVSYKVENARVGQELDYDKLSLTVETDGTVTPEDAVAYAARILQDQLTLFVHFEDGIP
QPQSAMIGHA--VQPEESDANQLNRYLLKKVDELELSVRSANCLKNDNIIYIGDLVQKTE
AEMLRTPNFGRKSLNEIKEVLSSMGLRLGMDIPGWPPENIEEMAKKLEQELLG
>PO07|6666666.125928.peg.1800
MSVNTKNWQELKKPNTLEIKDGGDRQRKATFVAEPLERGFGLTLGNALRRVLLSSLQGAA
ITSIRIENVLHEFSSLAGVREDVTDIVLNVKQIALKMEGEGPKRLQLSATGPGEVRAGDI
AVTGDIEVMNKDLVICHLDEGATLNMELTADTGKGYAPAVANRPVDAPIGLIPVDSLYSP
VRQVSYKVENARVGQELDYDKLSLTVETDGTVTPEDAVAYAARILQDQLTLFVHFEDGIP
QPQSAMIGHA--VQPEESDANQLNRYLLKKVDELELSVRSANCLKNDNIIYIGDLVQKTE
AEMLRTPNFGRKSLNEIKEVLSSMGLRLGMDIPGWPPENIEEMAKKLEQELLG
>PO08|WP_039094136.1
MSVNVKNWQELKKPNSLDIKATGDAKRRATFVAEPLERGFGLTLGNALRRVLLSSLQGAA
ITAIRIENVLHEFSSLAGVREDVTDIVLNVKQIALRMEGEGPKRLQLSATGPAEVKAGDI
AVSGDIEVMNKDLVICHLDEGATLNMELTADVGKGYVPAVQNRPVDAPIGLIPVDSLYSP
IRQVSYKIDNARVGQELDYDKLNLTVETDGTVTPEDAVAYAARILQDQLQLFVHFEDGMP
QASAPMAGGGMVAPTEESDTNQLNRYLLKKVDELELSVRSANCLKNDNIIYIGDLVQKTE
AEMLRTPNFGRKSLNEIKEVLSGMGLRLGMDIPGWPPENIEEMAKKLEQELLG
