# Supplementary material for: Investigation of the thermophilic mechanism in the genus Porphyrobacter by comparative genomic analysis
Source: BMC Genomics. 2018 May 23;19:385. doi: 10.1186/s12864-018-4789-4 (PMC5966882; doi:10.1186/s12864-018-4789-4)
Supplement: Supplementary file 1 — Alignment results of protein amino acid sequences encoded by single-copy genes found in eight Porphyrobacter strains. (ZIP 1510 kb) [file 12864_2018_4789_MOESM1_ESM.zip › Additional file 1/PO_1098.fasta]

>PO01|6666666.126375.peg.397
MTEAKALIRPDRGEPAIAIHLVSKDGFEAFAKGLSAGQRASLAAQKFEGGGYQFAIIPDG
DSWFVISGVANPESLSAWCLAKLAEELPEGVYRLAN----GEAGPAMFGWITAQHRFTRY
KSEDKAQGPRVLLTAQVGQIDGYVAEAQAELLVRDLVNAPPEDMGPAALEAEFEKLAKAH
KAELTVVRGDALEQDYPMVHAVGRAAARHHAPRLMHLVWGDPTHPVLAVVGKGVCFDSGG
LDIKPPSGMRLMKKDMGGAAHAIALVGLVMEARLKVRLHVLVPAVENAIAGNAFRPGDIL
RTRKGLTVEIDNTDAEGRLILGDALTRASEESPDLIVDFATLTGAARVALGPDLPALMAR
RDETAEAFLAAGKAHDDPAWRLPLHDAYREYLASDVADMANSAANPFAGASVAGLFLDRF
VGE-----GLDWVHFDTFAWTPAPKPGRARGGRGLGLRAAWHAIRSRYGA
>PO02|6666666.125937.peg.1535
MNEANSLIRPDRGEDAIAIHLVTKEECEAFAKGLAPAQRASLAAQKFEGRPTEVAILPDG
DGWFAVGGVANRASLTSWCLARLAEELPEGSYRLAN----AEPGAAMFGWVTGQYRFSRY
KSEDKAAGERVLLTGQVGQIGAILAEAEAECRLRDLVNTPAEELGPAALEAECDKLARAH
KAELAVVRGERLEQEYPMVHAVGRAAARHHAPRLMHLCWGNPADPVLAIVGKGVCFDSGG
LDIKPASGMRLMKKDMGGAAHALALAGLVMGAGLKVRLHLLVPAVENAISGGAFRPGDIL
KSRKGLTVEIDNTDAEGRLILGDALTRASEEGPDLIVDFATLTGAARVALGPDLPALFAR
RDETAEAFLAAGKAADDPAWRLPLPEAYREYLSSDVADMSNSSSHPYAGASVAGLFLDRF
VGE-----GIDWVHFDTFAWNPFPRPGRPRGGRGLGLRAAWHAIRARYGG
>PO03|6666666.126357.peg.2688
MSEPKDLIQPDRGQDAIAIHLVNKDGFEAFAKGLSAGQRAALAAQKFEGGGYQVGIVPEG
DSWFAVGGIANPESLSSWCLAKLAEELPEGTYRLAN----IEAGPAMFGWITGQYRFCRY
KSDDKPQGPRILLTTQVGQIDAATAEAQAECFVRDLVNTPAEDMGPAALEAECEKLAKAH
KAELTVVRGDTLEQGYPMVHAVGRAAARAHAPRLMHLTWGDPSHPVLAVVGKGVCFDSGG
LDIKPSSGMRLMKKDMGGAAHAIALAGLVMGARLKVRLHLLIPAVENAISGASFRPGDVL
ASRKGLTVEIHNTDAEGRLILGDALTRASEESPDLVVDFATLTGAARVALGPDLPAMMAR
RDETAEAFLAAGKANDDPPWRLPLPDAYREYLSSDVADMANASANPFAGASVAGLFLDRF
VGD-----GIDWVHFDTFAWNPTPRPGRARGGRGLGLRAAWHAIRDRYGA
>PO04|6666666.126260.peg.943
MSQPKALIRPDRSEDAIAIHLVNKDGYEAFAKALSPVQCAALAAQKFEGGGYQTAIVPDG
DKWFAVGGVANPESLSSWCLAKLAEELPEGTYRLAT----GDPGPAMFGWVTGQYRFNRY
KSEDKSQGPRVLLTGQVGQIDAILAEAEAECLLRDLVNAPPEDMGPAALEAECERLAKAH
KAELTVVRGDTLEQDYPMIHAVGRAAARHHAPRLMHIVWGDPAHPVLAVVGKGVCFDSGG
LNIKPGAGMRLMKKDMGGAAHALALAGLVMGARLKVRLHLLIPAVENAISGGAFRPGDVL
KSRKGLTVEIDNTDAEGRLILGDALTRASEESPDLIVDFATLTGAARVALGPDLPALFAR
NDATAEAFLAAGKAHDDAAWRLPLPEAYREYLASDVADMANSASNPYAGASVAGLFLDRF
VGE-----GTDWVHFDTFAWTPAPKPGRARGGRGLGLRASWHAIRARYA-
>PO05|6666666.126363.peg.1124
MSEAKALIRPDRGEDAIAIHLVNKESFSDFAKRLSAGQRAVLAGQKFEGAGYQYAIVPDG
DSWFVVSGVANPDSLSSWCLAKLAEELPEGIYRLASESEGAGPGPAMFGWITGQHRFTRY
KSEDKVQGPRVLLTAQVGQIDAQVAEAAAECLLRDLVNTAPEDMGPAALEAECERLAKAH
NAELTVVRGDALEQEYPMVHAVGRAAARHHAPRLMHLVWGDPAHPVLAVVGKGVCFDSGG
LNIKPGASSRLMKKDMGGAAHAIALAGLVMDARLKVRLHLLVPAVENAISGNAFRPGDVL
KTRQGLTVEVDNTDAEGRLILGDALTRASEENPDLIVDFATLTGAARVALGPDLPALFAR
HDATADEFLAAGKAHDDAAWRLPLHDGYREYLASDVADMANSAANPYAGASVAGLFLDRF
VGE-----GIDWVHFDTFAWSPTPKPGRARGGRGLGLRASWHAIRARYAP
>PO06|6666666.126376.peg.980
MNDPKALIQPDRGADATAIHLVNKDGFAAFAKGLSAGQRASLAGQKFEGGGYQVGIVPDG
DSWFAVGGVADPESLSSWCLAKLAEELPEGSYRLAN----AEPGPAMFGWITGQYRFNRY
RSENKAQGPRILLTAQVGQIDAVTAEAEAECRLRDLVNTPAEDMGPAALEAECERLSKAH
KAELTVVRGDALEQGYPMVHAVGRAAARHHAPRLMHLTWGDPAHPVLAVVGKGVCFDTGG
LDMKPSAGMRLMKKDMGGAAHALALAGLIMGAGLKVRLHLLIPAVENAISGSAFRPGDVL
SSRNGLTVEIHNTDAEGRLILGDALTRASEENPDLIVDFATLTGAARVALGPDLPAMMAR
HDETADAFLAAGKAHDDNPWRLPLPEAYREYLSSDIADMTNAPSNPFAGASVAGLFLDRF
VEE-----GIDWVHFDTFAWNPTPRPGRTRGGRGLGLRASWHAIRARYGA
>PO07|6666666.125928.peg.1411
MSEAKALIQPDRGQDATPIHLVNKEGLEAFAKGLTAGQRAALAAQKFEGGSHQFAIIPEG
DGWFVASGVAKPESLSSWCLAKLAEELPEGTYRLVG----GEPGAAMFGWITGQYRFNRY
KSEDKAQGPRILLTAQVAQIDSVTAEAEAECRLRDLVNLPAEEMGPAALEAECERLAKAH
KAELTVVRGDALEQFYPMVHAVGRAAARHHAPRLMHLVWGDPAHPVLAVVGKGVCFDSGG
LDIKPSSGMRLMKKDMGGAAHAIALADLVMGARLKVRLHLLIPAVENAISGAAMRPGDVL
RSRKGLTVEIHNTDAEGRLILGDALTRASEENPDLIVDFATLTGAARVALGPDLPALMAR
RDETAEAFLAAGKAHDDTAWRLPLPEAYREYLSSDVADLANASPNPFAGASVAGLFLDRF
VGE-----GIDWVHFDTFAWNPTPRPGRARGGRGLGLRAAWHAIRARYGA
>PO08|WP_039095763.1
MGMKDELIQPDRGGAATTIRLVTADTFDRTAITLSGPQRSLLAAQRFTGKAGQTAILPDG
EGWLALGGVPD-KGLSSWCLARLAEVLPAGTYRLAEESGFDGVDHALLGWQTAQYRFDRY
AADAAAEGPRVLLTGKAGAIAGALAEARAVQLVRDLVNTPAEDMGPAALEQVAAGIVAAH
RAELTVTRGEQLEADYPMIHAVGRAAARHHAPRLLHLTWGRPDAPVLALVGKGVCFDSGG
LDIKPSAGMLLMKKDMGGAAHALALARLVMEAGLDVRLHCLVPAVENAIAGNAFRPGDVL
RSRKGLSVEIGNTDAEGRLILADALTRASEESPALMLDFATLTGAARVALGPDLPALFAR
TDATADALLAAGRAQDDPVWRLPLHAPYAEGLKSDIADINNATTNSFAGAVTAAIFLDRF
VGQDAAGQPIDWAHFDTFAWNPAPRPGRPRGGEALGLRAAWHMLQGRFGS
