# Supplementary material for: Investigation of the thermophilic mechanism in the genus Porphyrobacter by comparative genomic analysis
Source: BMC Genomics. 2018 May 23;19:385. doi: 10.1186/s12864-018-4789-4 (PMC5966882; doi:10.1186/s12864-018-4789-4)
Supplement: Supplementary file 1 — Alignment results of protein amino acid sequences encoded by single-copy genes found in eight Porphyrobacter strains. (ZIP 1510 kb) [file 12864_2018_4789_MOESM1_ESM.zip › Additional file 1/PO_1099.fasta]

>PO01|6666666.126375.peg.3970
------------MNIILLGPPGAGKGTQSAGLVERHGMRQLSTGDMLRAAVKAGTPVGLR
AKEVMERGELVSDEIVSDLIDAELAAMAPETGAIFDGYPRTAAQADSLDAILAKNGRVLD
HVIELEVNEDALVERITGRFSCGNCGALYHDTANPPKVAGVCDTCGSTEFKRRPDDNEET
VRTRMAEYRAKTAPILPGYEARGIVTRIDGMAAIDTVAGEIDAILAS-
>PO02|6666666.125937.peg.487
------------MNIILLGPPGAGKGTQSAGLVERHGMRQLSTGDMLRAAVKAGTPVGLR
AKEVMERGELVSDEIVSDLIDAELAAMAPETGAIFDGYPRTVAQAEALDAILAKHGRKLD
HVIELAVDEDALVARITGRFSCANCGALYHDTAHPPATPGVCDVCGGTEFKRRPDDNEET
VRMRMQEYRAKTAPILPFYEARGIVSRVDGMGSIEAVAQAIDAILRG-
>PO03|6666666.126357.peg.1773
------------MNIILLGPPGAGKGTQSAGLVERHGMRQLSTGDMLRAAVKAGTPVGLK
AKEVMERGELVSDEIVSDLIDAELAAMAPETGAIFDGYPRTAAQADALDAILAKNGRALD
HVIELEVDEDALVERITGRFSCAKCGALYHDTANPPETEGVCDACGSTEFKRRPDDNEET
VRTRMQEYRAKTAPILPGYEARGIVSRIDGMAAIETVAGQIDAILRS-
>PO04|6666666.126260.peg.770
--------------------------------MERHGMRQLSTGDMLRAAVKAGTPVGLK
AKAVMERGELVSDDIVSDLIDAELAAMGPETGAIFDGYPRTAAQAESLDAILAKNGRVLD
HVIELEVNEDALVERITGRFSCGNCGALYHDTANPPATPGVCDVCGSTEFKRRPDDNEET
VRMRMQEYRAKTAPILPGYEARGIVTRVDGMAPIDTVAGQIDAILAS-
>PO05|6666666.126363.peg.780
------------MNIILLGPPGAGKGTQSAGLVERHGMRQLSTGDMLRAAVKAGTPVGLR
AKEVMERGELVSDEIVSDLIDAELAAMTPETGAIFDGYPRTAAQAEALDDILARNGRSLA
HVIELEVDEDALVERITGRFSCGNCGALYHDTANPPRNPGVCDTCGSTEFKRRPDDNEET
VRTRMAEYRAKTAPILPGYEARGIVTRIDGMGPIDTVARQIDAILAS-
>PO06|6666666.126376.peg.167
MATTGGDNGGRFVNIILLGPPGAGKGTQSAGLVERHGMRQLSTGDMLRAAVKAGTPVGLK
AKEVMERGELVSDEIVSDLIDAELAAMGPETGAIFDGYPRTAPQADALDAILARNGRSLA
HVIELEVDEDALVERITGRFSCAKCGALYHDTANPPSNPGVCDSCGSTEFKRRPDDNEET
VRMRMQEYRAKTAPILPGYEARGIVSRVDGMAAIDAVADAIDAILRS-
>PO07|6666666.125928.peg.1804
------------MNIILLGPPGAGKGTQSAGLVERHGMRQLSTGDMLRAAVKAGTPVGLK
AKEVMDRGELVSDEIVSDLIDAELAAMGQETGVIFDGYPRTAAQAEMLDAILARNGRVLD
HVIELEVDEDALVERITGRFSCANCGALYHDTANPPATPGVCDSCGGTEFKRRPDDNEKT
VRTRMQEYRAKTAPILPIYEARGIVSRIDGMAPIDTVAEQIDAILRG-
>PO08|WP_039095528.1
------------MNIILLGPPGAGKGTQSSLLVQHHGMRQLSTGDMLRAAVAAQTPIGIK
AKAIMDAGQLVSDEIVSALIDAELVAMEPTTGAIFDGYPRTAAQADALDTILANHGRRLD
MVIELSVDEDELVRRITGRYSCAKCGEGYHDTSKQPAIADVCDRCGSHEFKRRPDDNEDT
VRKRMQVYRQETAPILPGYDARGIVHRLDGMAPIEQVTAAIEGMLAQP
