# Supplementary material for: Investigation of the thermophilic mechanism in the genus Porphyrobacter by comparative genomic analysis
Source: BMC Genomics. 2018 May 23;19:385. doi: 10.1186/s12864-018-4789-4 (PMC5966882; doi:10.1186/s12864-018-4789-4)
Supplement: Supplementary file 1 — Alignment results of protein amino acid sequences encoded by single-copy genes found in eight Porphyrobacter strains. (ZIP 1510 kb) [file 12864_2018_4789_MOESM1_ESM.zip › Additional file 1/PO_11.fasta]

>PO01|6666666.126375.peg.1016
MTNRIRDIRKAKGLTLADLAAACDPPTTAQTIGRLETGMRQLSLGWMNKIAAALSVDPAS
LMRAES-DAPARIVAELGANGAEALSAPREALAPSALAPEGG-PPPVVLAVTQSVGEYRP
GDLVWLRPLDPDEA----LSAVNRDCLVPRPGGRFAFGRLIDRRGTLVGLLPPGAGHKQV
VVDNPPWIAVAFMLVRAL
>PO02|6666666.125937.peg.1942
MTNRIRDLRKARGMTLADLAAACVPPTTAQTIGRLETGTRQLSLAWMERIAAALKVEPAS
LMRAEE-SEPARIIAELGPAGPEPLSTPREAVPPADLAAGVGASAPLVLAVAASIGEYRP
GDQIWLQSLDPAADAAALTRAINRDCLAPRPGGRLAFGRLIDRQGARIGLLPPGAGQKQV
VIDNPAWIACAIMLVRPL
>PO03|6666666.126357.peg.1355
MLNRIRDIRKAKGMTLADLAAACSPPTTAQTIGRLETGMRQLSLKWMDRIATALEVDAAS
LMRADS-GESARIVARLAATGPEALTTPREAVLPSELVTADG-PAPLVLAVSESVGEYRP
GDFLWLRQLAPEDA----ASAINRDCLLPRPGGRFAFGRLIDRRGTLVGLLPPGAGQKQV
VVDNPAWIAVAVMLVRPL
>PO04|6666666.126260.peg.1239
MTNRIRDIRKAKGLTLADLAAACDPPTTAQTIGRLETGMRQLSLGWMNKIAAALGVEPAS
LMRDET-GARAQIVAELGATGPEALSTPREAVLPHELAGEDG-PPPLVLAITASIGEYRA
GDLLWLRPIAPSAV----QSAINRDCLVPRSGGRFAFGRLIDRRDTLVGLLPPGAGQKQV
VVDNPAWVAVAFMLVRPL
>PO05|6666666.126363.peg.2268
MTNRIRDFRKAKGMTLADLAAACDPPTTAQTIGRLETGMRQLSLGWLNRIAAALGVEPAS
LMRAGE-QSAVQIVAELGPAGAEALRTPREAVAPSALSTGDG-PSPMVLAVSHSAGEYRS
GDLVWLRPINMQAV----GAAMNCDCLVPRPGGRFAFGRLIDRRGTMVGLLPPGAGQKQV
VVDNPPWIARAFMLVRSL
>PO06|6666666.126376.peg.229
MLNRIRDIRKARGLTLADLAAACDPPTTAQTIGRLETGMRQLSLTWMNRIAAALEVDPAS
LMRADT-GNSAQIVAELAATGAQALTTPREAVLPNDLAAAEG-PAALVLAVNESVGEYRP
GDLVWLRQLNPAVI----QSAINRDCLVPRPGGRFAFGRLIDHRDTLVGLLPPGAGQKQV
VVDNPAWIAVAMMLVRPL
>PO07|6666666.125928.peg.1017
MLNRIRDIRKAKGMTLADVAAACTPPTTAQTIGRLETGTRQLSLAWMNRIAAALEVDPAS
LIRAET-GAAAQIIAELVAAGAQALSAPREALLPNELAAADG-PAPLVLAVSESVGEYRP
GDLVWLRQLDPDDS----AYAINRDCLVPRPGGRFAFGRLIDRRGRLVGLLPPGAGQKQV
VVDNPAWIAVAMMLVRPL
>PO08|WP_039094983.1
MINRIRDIRKEKALTLAQVAAACDPPTTAQTIGRLETGTRKLSLDWMNTIAAALDVEPNL
LVRGSAAAEQPQIVARLTENGAEALGKPRDAILPTALGG---EAPLICLAIEATQGEYRA
GDQVWLRQHKPEDA----GRLVNRDVLCPRSGGRFAFGRLINREGSKIGLLPPFAGQLQV
VVDNPPWIAVAEMLVRRL
