# Supplementary material for: Investigation of the thermophilic mechanism in the genus Porphyrobacter by comparative genomic analysis
Source: BMC Genomics. 2018 May 23;19:385. doi: 10.1186/s12864-018-4789-4 (PMC5966882; doi:10.1186/s12864-018-4789-4)
Supplement: Supplementary file 1 — Alignment results of protein amino acid sequences encoded by single-copy genes found in eight Porphyrobacter strains. (ZIP 1510 kb) [file 12864_2018_4789_MOESM1_ESM.zip › Additional file 1/PO_110.fasta]

>PO01|6666666.126375.peg.1393
---MDNTASSEPLAGRLLFFCGIGGSGMLPLAQIAHGLGHPVAGSDRSRDQGRSPEKFAW
LEANGFALFPQDGSGVTSPDQVLVASAAIEDTVPEVARAKELGCLRLSRAELLSRLFNAA
DFSVAVGGTSGKSTVTGMIAWIFAHAGLDPTVMNGAVMKNFVSPENPFASARIG-GAGVF
VSEVDESDGSIALYRPTVGVLLNVSLDHKSIEELRVLFGNYVAASGTAVINLDSAEAGYL
APRAGKVVTYAIRAREADLTVEPESIEHSASGITAALVDNRSREVVPLDLPMPGLHNLSN
ALAAIAAANAAGIGVRHAAFALRQFAGLARRFDVIGTSPSGITVIDDFGHNPEKCAATLR
TLRATPGRVIAFFQPHGYGPLRQMGTELAQTFARELGPDDLTIMCDPVYFGGTVDRSVGS
ERIVGLIVAAGGHAEHIADREDCGARILAAARPGDRIVVMGARDDTLTDFARSLLARLP
>PO02|6666666.125937.peg.374
---MDEGITAGSLAGRPLFFCGIGGSGMLPLAQIARGLGHPVAGSDRSRDQGRTPDKFAW
LEAHGFALHPQDGSGITSPEQVLIASAAIEESVPEVARAKALGCLRLSRAELLASLFNAA
DHRIAVGGTSGKSTVTGMIAWILKESGLDPTVMNGAVMKNFVTPDNPYASARIG-APGLF
VSEVDESDGSIALYRPSIAVLLNVSLDHKSIEELRVLFGNFVAASQTAVINLDSEEAAHL
ANQARRKVTFGIRAVKADIAVEPDSIDQSPLGIRAAVLDNRRREVFPLILPMPGLHNLAN
ALAAIAAASAAGIGIDRAVYALRSFAGLARRFDVIGTSPQGITVIDDFGHNPEKCAATLR
TLKASEGRVIAFFQPHGYGPLRQMGHELAATFARELGPDDITIMCDPVYFGGTVDRSEGT
ERIVDLITAAGRHAEHIPERNACADRIVALARPGDRIVVMGARDDTLTQFAQALLARLP
>PO03|6666666.126357.peg.2276
--------MAGSLEGRPLFFCGIGGSGMLPLAQIAHGLGHEVAGSDRSRDQGRTPEKFAW
LEGHGFSLFPQDGSGVTSPDQVLVASAAIEDSVPEVARAKELGCDRMSRAELLSTLFNDA
GFSIAVGGTSGKSTVTGMIAWILHEGGYDPTVMNGAVMKNFVSPENPFASARIG-RPDLF
VSEVDESDGSIALYRPTVGVLLNVSLDHKSIEELRVLFGGFVAKAGIAAINLDSPEAGYL
VPRAQECVTFGLRSPQADITIEPESIEQSELGIHAAVIDNRQKEIFPLILPMPGLHNLSN
ALAAIAAASAAGIGIANAAFALRSFAGLARRFDVTGTSPSGITVIDDFGHNPEKCAATLR
TLKASQGRVIAFFQPHGYGPLRQMGNELAKTFARELGPDDITIFSDPVYFGGTVDRSEGS
ERIVDLINTAGGHAEHIPARADCAERIIDLARPGDRIVVMGARDDTLTEFARSILDRLP
>PO04|6666666.126260.peg.1867
---MDNGIIAGSLAGRPLFFCGIGGSGMLPLAQIAHGLGHPVAGSDRSRDQGRTPEKFVW
MESAGFTLFPQDGSGVSSPEQVLIASAAIEDSVPEVVRARELGCPRLSRAELLSHLFNAA
DFSVAVGGTSGKSTVTGMIAWILTEMGHDPTVMNGAVMKNFISPASPFASARIG-SRDLF
VSEVDESDGSIALYRPTIGVLLNVSLDHKTIEELRVLFGNFVGKAGTAVINLDSAEAGYL
VPRAQKKVTFGVRIRSADITVDPDSIDQSELGLRAAVIDNRKREVFPLILPMPGLHNLSN
ALAAIAAASAAGIAVGHATYALRSFQGLARRFEVIGTTPSGTTVIDDFGHNPEKCAATLR
TLKATPGRVVAFFQPHGYGPLRQMGEELAATFVRELGPDDVTLMCDPVYFGGTVDRSVGS
ERIVALIKDAGGSAEHIPAREDCGDRIAALARPGDRIVVMGARDDTLTEFARSLLPRLP
>PO05|6666666.126363.peg.657
---MDNAAETGSLAARPLFFCGIGGSGMLPLAQIAHGLGHPVAGSDRSRDQGRTPEKFAW
MEANGFALFPQDGSGVTSPDQVLIASAAIEDSVPEVARARALGCERLSRAELLSRLFNAA
ETSVAVGGTSGKSTVTGMIGWIMAEAGRDPTVMNGAVMKNFVSPANPFASARIGGAPGAF
VSEVDESDGSIALYRPSVGVLLNVSLDHKSIEELRELFGNYVAASDTAVINLDSAEAAGL
AARARAAVTYGLQQTSADISAAPDSIAMTATGIAAQVIDNRTGETFALALPMPGMHNLSN
ALAAIAAASAAGIAVGEAVRALHGFAGLARRFDVVGTSPAGITVIDDFGHNPEKCAATLR
TLKATPGRVIAFFQPHGYGPLRQMGEELAGTFARELGPEDITILCNPVYFGGTVDRSIGS
ERISALIAQHGGTAEHIASREDCGNRIVALARPGDRIAVMGARDDTLSEFARSLLARLA
>PO06|6666666.126376.peg.2530
MLNMDNGLEAGTLAGRPLFFCGIGGSGMLPLAQIAHGLGHPVAGSDRSRDSGRTPEKFAW
LENHGFALFPQDGSGVTSSDQVLVASAAIEDSVPEVARARELGCDRLSRAELLAALFNDA
GFAIAVGGTSGKSTVTGMIAWILHEGAYDPTVMNGAVMKNFASPANPFASGRVG-RPELF
ISEVDESDGSIALYRPTVGVLLNVSLDHKSIEELRVLFGNFVARSGTAVINLDSPEAGYL
VPRASQCVTFAVGNGDADITVEPDSIDQSELGIRAAVIDNRRREVFPLILPMPGLHNLSN
ALAAIAAASAAGIGIGHSTYALRSFAGLARRFDVIGTSPGGITVIDDFGHNPEKCAATLR
TLKASHGRVIAFFQPHGYGPLRQMGAELAATFVRELGPDDITIMCDPVYFGGTVDRSEGS
ERIVRLINEAGGNAEHIAARADCGTRIAALARPGDRIVVMGARDDTLAEFAQSLLDRLP
>PO07|6666666.125928.peg.1685
--------MAGSLDGRPLFFCGIGGSGMLPLAQIAHGLGHPVAGSDRGHDQGRTPEKFAW
LASHGFQLFPQDGSGVTSPEQVLVASAAIEDSVPEVARAKALGCERVSRAELLAALFNAA
GFSIAVGGTSGKSTVTGMIAWILHEGGFDPTVMNGAVMKNFVSPDNPFASARIG-RRDRF
VSEVDESDGSIALYRPTIGVLLNVSLDHKSIEELRVLFGNFIASAGTAVINLDSPEAGAL
APRARNRVTFALKNPMADITIEPDSIDQSDFGIRAAVIDNRRREVFPLILPLPGLHNLSN
ALAAIAAADAAGIGVDEAAYALRSFAGLARRYDVIGTSPSGITVIDDFGHNPEKCAATLR
TLKAGQGRVIAFFQPHGYGPLRQMGTELAQTFARELGPDDVTILCDPVYFGGTVDRSEGS
EQIVARINQGGGKAEHIPAREACLERIIALARPGDRIVVMGARDDTLSDFARSILGRLA
>PO08|WP_039094451.1
----MTDTPPSDLTAQPWFFCGIGGSGMLPLALILRSQGAQVAGSDRSFDQGRAEAKRNW
LAALGFGLFPQDGSGITSAAQVLVASAAIEDSVPEIVRAAALGCPRMSRAQLLSTLFNAA
PRGIAVGGTSGKSTVTGMLGWIMQATGRNPTIVNGAVMKNFVLPGLPFASAIAG-TGDAF
VAEVDESDGSIALYDAAVAVLLNVSLDHKSIEELRVLFGNFVGRAGVAVLNIDDEEVSWL
ADRVASALTFGIDNPAATIGIEPGTIEDSSDGIAALVVDRREDVAHALRLQVPGRHNLSN
ALAAIAGAAAAGVPVHEATLALGSFAGLARRFDVLGTSPAGITVIDDFGHNPEKCAATLR
TLKAHPGRVIAFFQPHGYGPLRQMGQELAATFAHELGPDDRTIMCDPVYYGGTVDRSQGT
EQVVSRINALGAHAEHVSTREACGDRILAIAEPGDRIIVMGARDDTLTSFAQGLLDRLP
