# Supplementary material for: Investigation of the thermophilic mechanism in the genus Porphyrobacter by comparative genomic analysis
Source: BMC Genomics. 2018 May 23;19:385. doi: 10.1186/s12864-018-4789-4 (PMC5966882; doi:10.1186/s12864-018-4789-4)
Supplement: Supplementary file 1 — Alignment results of protein amino acid sequences encoded by single-copy genes found in eight Porphyrobacter strains. (ZIP 1510 kb) [file 12864_2018_4789_MOESM1_ESM.zip › Additional file 1/PO_1100.fasta]

>PO01|6666666.126375.peg.3971
MASRADNIASNLNLGNFAKATELKQRIWFTIGALIVFRFLSFVPLPGIDPVALAEFNS-R
ASGTILDLFNTFSGGALERMSLIAVGIMPYITASIVVQMASALHPALAAMKKEGASGRQK
LNQYTRYGAVLLCIIQGYAVAHNAV------AQQFAVDTSWLFYVSTIINVTGGTMFLLW
LGEQITSRGIGNGVSLIIMAGIVAQFPNFITNLFEGGRTGAIAPAVIIGFIVMVVVLILL
IAFMERAQRRLTIQYPKRATERGMMQAERSYLPLKINTAGVIPPIFASSLLLLPLTVTQL
VGGSIDSNSTTYSVLQTLNQYLQHGQLLYTILYAIGIVFFCFFYTAVVFNPEETADNLKK
NGGSIPGIRPGKRTADYLEYVLTRITVIGAIYLAVVCVVPEYMIAQTGVPLFLGGTSLLI
VVNVTVDTISQIQSHLLALQYGDLIKKAKLKGRMR
>PO02|6666666.125937.peg.488
MASRADNIASNLNLGNFAKATELRQRIWFTIGALIVFRFLSFVPLPGVNPLILSELYQQT
-RGGILDLFNAFSGGSLERMSLIALGVMPYITSSIVVQMASALHPTLAALKKEGASGRQK
LNQYTRYGAVLLCAIQGYFLAVGLESFSAQSGLQAVIDPGYLFRIVAVINLVGGTMFLLW
LGEQITSRGIGNGISLIIMAGIVAQFPNFAANLFEGGRTGAIAPWIIIGFLVMVVVLILG
ISFFERAQRRLLIQYPKRATARGMMQAERSHLPLKINTAGVIPPIFASSLLLLPLTISQF
AGNSVDTESTFGKVIVTLNQYLAHGQPLYMALYAIGIIFFCFFYTAVVFNPEETADNLKK
NGGFIPGIRPGKRTAEYLEYVLTRITVLGSVYLTIVCVVPEAMIAQTGIPLFLGGTSLLI
VVNVTVDTISQVQSHLLAHQYADLIKKAKLKGRMR
>PO03|6666666.126357.peg.1772
MASRADNIASNLNLGNFAKATELRQRIWFTIGALIVFRFLSFVPLPGVNPLILSELYDQT
-RGGILDLFNTFSGGSLERMSLIALGVMPYITASIVVQMASALHPTLAALKKEGATGRQK
LNQYTRYGTVFLCAIQGYFLAVGLESFGAQSGLQAVVNPGYMFRIVAVINLVGGTMFLLW
LGEQITSRGIGNGVSLIIMAGIVAQFPTFASNLFEGGRTGSIAPAIIIGFIAMVVILILG
ISFMERAQRRLLIQYPKRATQNGMMQADRSHLPLKINTAGVIPPIFASSLLLLPLTISQF
AGQSVDTESTFGNVIVSLNQYLAHGQPLYMALYAIGIIFFCFFYTAVVFNPEETADNLKK
NGGFIPGIRPGKRTADYLEYVLTRITVIGAIYLTLVCVIPEWMIAQTGIPLFLGGTSLLI
VVNVTVDTISQVQSHLLAHQYGDLIKKAKLKGRMR
>PO04|6666666.126260.peg.769
MASRADNIASNLSFGNFAKATELKQRIWFTIGALIVFRFLSFVPLPGVNPQVLAELYDRT
ASGGVLDMFNAFSGGSLERMSLIALGVMPYITASIVVQMASALHPALAALKKEGASGRQK
LNQYTRYGTVLLCIIQGYAIAVGLEALSGQSGLQAVVNPGYMFRVVAVINLVGGTMFLLW
LGEQITSRGIGNGVSLIIMAGIVAAFPGFFTNLFEGGRTGDISSFIIIGFLVMMVALILL
ISFMERAQRRLTIQYPKRATQRGMMQAERSYLPLKINTAGVIPPIFASSLLLLPLTITQF
AGSSIDTDSSAFTVLQTLNQYLAHGQPIYMALYAIGIIFFCFFYTAVVFNPEETADNLKK
NGGSIPGIRPGKRTADYLEYVLTRITVVGALYLTLVCVLPEYMIAQTGLPLVLGGTSLLI
VVNVTVDTISQIQSHLLALQYGDLIKKAKLKGRMR
>PO05|6666666.126363.peg.781
MASRADNIASNLNLGNFAKATELKQRIWFTIGALIVFRFLSFVPLPGIDPVALAAFNS-R
ASGTILDLFNTFSGGALERMSLIAVGIMPYITASIVVQMASALHPTLAALKKDGASGRQK
LNQYTRYGAVLLCIVQGYAVAHNAV------AQGFAVDTSWLFYASTIINVTGGTMFLLW
LGEQITSRGIGNGVSLIIMAGIVAQFPNFIVALFEGGRTGAISSIVIIGFIVMVIALILL
IAFMERAQRRLTIQYPKRATQRGMMQAERSYLPLKINTAGVIPPIFASSLLLLPLTITNL
VGSSIDSGSSAYSVLQTMNQYLQHGQPLYMTLYAIGIIFFCFFYTAVVFNPEETADNLKK
NGGSIPGIRPGKRTADYLEYVLTRITVIGAAYLTLVCVLPEYVIAQTGVPLFLGGTSLLI
VVNVTVDTISQIQSHLLALQYGDLIKKAKLKGRMR
>PO06|6666666.126376.peg.166
MASRADNIASNLNLGNFAKATELRQRIWFTIGALIVFRFLSFVPLPGVNPLILSELYDQT
-RGGILDLFNTFSGGSLERMSLIALGVMPYITASIVVQMASALHPTLSALKKEGASGRQK
LNQYTRYGTVFLCAIQGYFLAVGLESFGAQSGLQAVVNPGYMFRIVAVINLVGGTMFLLW
LGEQITSRGIGNGVSLIIMAGIVAQFPTFATNLFEGGRTGSIAPTIIIGFIAMVVILILL
ISFMERAQRRLLIQYPKRATQRGMMQADRSHLPLKINTAGVIPPIFASSLLLLPLTISQF
AGTSVDGDSTFGNAIVSLNQYLAHGQPIYMALYAIGIIFFCFFYTAVVFNPEETADNLKK
NGGFIPGIRPGKRTADYLEYVLTRITVVGAIYLTLVCVIPEYMIAQTGIPLFLGGTSLLI
VVNVTVDTISQVQSHLLAHQYGDLIKKAKLKGRMR
>PO07|6666666.125928.peg.1805
MASRADNIASNLNLGNFAKATELRQRIWFTIGALIVFRFLSFVPLPGVNPLILSELYDQT
-RGGILDLFNTFSGGSLERMSLIALGVMPYITASIVVQMASALHPTLAALKKEGAAGRQK
LNQYTRYGAVVLCAIQGYFLAVGLESFGAQSGLQAVVDPGYLFRIVAVINLVGGTMFLLW
LGEQITSRGIGNGVSLIIMAGIVAQFPTFGSNLFEGGRTGAIAPAIIIAFIAMVVGLILL
ISFMERAQRRLLIQYPKRATQNGMMQADRSHLPLKINTAGVIPPIFASSLLLLPLTISQF
AGQSVDSESGFYTVIQSLNQYLAHGQPLYMALYAIGIIFFCFFYTAVVFNPEETADNLKK
NGGFIPGIRPGKRTADYLEYVLTRITVIGAIYLTLVCVLPEYMIAQTGIPLFLGGTSLLI
VVNVTVDTITQVQSHLLAHQYGDLIKKARLKGRMR
>PO08|WP_039095529.1
MASRADNIASNMSLANFGKATELKQRIWFTVGALIVFRFLSFVPLPGVNPLILSTLYDQT
-RGGILDLFNTFSGGSLERMSLIALGVMPYITASIVVQLAAALHPSLIALKKEGEAGRKK
LNQYTRYGAVLLCAIQGWFLASGLEAYGAQSGLQAVVDPGVMFRVIAVVNLIGGTMFLLW
LGEQITSRGIGNGVSLIIMAGIVAQFPTFIGNLFEGGRSGSISPVLIVGLIAMIVALILG
ICFMERAQRRLLIQYPKRASARGMMQADRSHLPLKLNTAGVIPPIFASSLLLLPLTITQF
AGNSTDTGSVGYDIVQTLNQYLQHGAPLYMLLYAAGIMFFAFFYTAVVFNPEETAENLKK
NGGFIPGIRPGKRTADYLDYVLTRITVLGAIYLTIVCVVPEYVIAQTGLPLFLGGTSLLI
VVNVTVDTITQIQSHLLAHQYGDLIRKARLKGRMR
