# Supplementary material for: Investigation of the thermophilic mechanism in the genus Porphyrobacter by comparative genomic analysis
Source: BMC Genomics. 2018 May 23;19:385. doi: 10.1186/s12864-018-4789-4 (PMC5966882; doi:10.1186/s12864-018-4789-4)
Supplement: Supplementary file 1 — Alignment results of protein amino acid sequences encoded by single-copy genes found in eight Porphyrobacter strains. (ZIP 1510 kb) [file 12864_2018_4789_MOESM1_ESM.zip › Additional file 1/PO_1103.fasta]

>PO01|6666666.126375.peg.3974
--------MADENTIDTVDVAGDIAG------------------DAGES---QG-RRGRG
RGGNREGGDGRGRGRGNRD------DRRGGK--PEEDDGIIEKLVHINRVSKTVKGGKRF
GFAALVVVGDGQGRVGFGHGKAREVPEAITKATASARKKMIRVPLKEGRTLHHDGNGRFG
AGKVTVRTAPPGTGIIAGGPMRAVFESLGVADVVTKSVGTSNPYNMIRATFDALADQTSP
KSVAQRRGKKVADLLGRGGASAAEAEAEAAAIAE
>PO02|6666666.125937.peg.491
--------MADENTIEAPES-GEFGG------------------DAAET---QG-RRGRG
RG--RESGEGRGRGRGNRD------DRRGGK--TEEDDGLIEKLVHINRVSKTVKGGKRF
GFAALVVVGDGQGRVGFGHGKAREVPEAITKATAAARKKMIRVPLKEGRTLHHDGNGRFG
AGKVTVRTAPPGTGIIAGGPMRAVFESLGVADVVTKSVGTSNPYNMIRATFAALSEQTSP
KSVAQRRGKKVADLLGRGGASATEAEAEAAAIVE
>PO03|6666666.126357.peg.1769
--------MADENTIETPEVAVE-AG------------------AEGET---QG-RRGRG
RG-NREGGEGRGRGRGGRD------DRRGKR--EEEDDGIIEKLVHINRVSKTVKGGKRF
GFAALVVVGDGQGRVGFGHGKAREVPEAITKATASARKKMIRVPLKEGRTLHHDGNGRFG
AGKVTVRSAPPGTGIIAGGPMRAVFESLGVADVVTKSVGTSNPYNMIRATFDALADQTSP
KSVAQRRGKKVADLLGRGGSSAAEAEAEAAAIVE
>PO04|6666666.126260.peg.766
--------MADENTNEVPAVAQTPSEAAENQS--------PAQADDGNA---RR---GRG
RGGNREGG-DRGRGRGGRD------DRRGGK--QEEDDGIIEKLVHINRVSKTVKGGKRF
GFAALVVVGDGQGRVGFGHGKAREVPEAITKATAAARKKMIRVPLKEGRTLHHDGNGRFG
AGKVTLRTAPPGTGIIAGGPMRAVFESLGVADVVTKSVGTSNPYNMIRATFDALTEQTSP
KSVAQRRGKKVADLLGRGGASAAEAEADAAAIAE
>PO05|6666666.126363.peg.784
--------MADENTIETPEVAVEAGDA-----------------GENQN---RR---GRG
RGGNREGG-DRGRGRGGRD------NNRGGK--QEEDDGIIEKLVHINRVSKTVKGGKRF
GFAALVVVGDGQGRVGFGHGKAREVPEAITKATASARKKMIRVPLKEGRTLHHDGNGRFG
AGKVTVRTAPAGTGIIAGGPMRAVFESLGVADVVTKSVGTSNPYNMIRATFDALTEQTSP
KSVAQRRGKKVADLLGRGGASAAEAEADAAAIAE
>PO06|6666666.126376.peg.163
MMADNANTENTETPAEVPAVATTPSEAAETQS--------PAQAEDGAP---RQ-GRGRG
RGGNREGG-DRGRGRGGRD------NNRGKR--EEEDDGIIEKLVHINRVSKTVKGGKRF
GFAALVVVGDGQGRVGFGHGKAREVPEAITKATAAARKKMIRVPLKEGRTLHHDGNGRFG
AGKVTLRTAPPGTGIIAGGPMRAVFESLGVADVVTKSVGTSNPYNMIRATFDALTEQTSP
KSVAQRRGKKVADLLGRGGSSAAEAEADAAAIVE
>PO07|6666666.125928.peg.1808
--------MADENTIEAADVAGDIAG------------------EAGET---QG-RRGRG
RGGNRDGGEGRGRGRGNRD------DRRG-K--QEEDDGIIEKLVHINRVSKTVKGGKRF
GFAALVVVGDGQGRVGFGHGKAREVPEAITKATAAARKKMIRVPLKEGRTLHHDGNGRFG
AGKVTVRSAPPGTGIIAGGPMRAVFESLGVADVVTKSVGTSNPYNMIRATFAALSEQTSP
KSVAQRRGKKVADLLGRGGVSAAEAEAEAAAIVE
>PO08|WP_039096443.1
-MADET-----ENPI-----ATTPSEAVESQSAAGGEPSQPAREGQGRDGGQRGARGGRG
GGSGGPGGNRDGRGGGNRDGRGGRGGRRDDRRDDDGGEELIEKLVHINRVSKTVKGGKRF
GFAALVVVGDGKGRVGFGHGKAREVPEAITKATAAAKKKMIRVPLKDGRTLHHDGMGHFG
AGKVNVRSAPAGTGIIAGGPMRAVFESLGVADVVTKSIGTSNPYNMIRATFDALGEQTSP
KSVAQRRGKRVADLLGRGGAGEAEAEAAAEAIVE
