# Supplementary material for: Investigation of the thermophilic mechanism in the genus Porphyrobacter by comparative genomic analysis
Source: BMC Genomics. 2018 May 23;19:385. doi: 10.1186/s12864-018-4789-4 (PMC5966882; doi:10.1186/s12864-018-4789-4)
Supplement: Supplementary file 1 — Alignment results of protein amino acid sequences encoded by single-copy genes found in eight Porphyrobacter strains. (ZIP 1510 kb) [file 12864_2018_4789_MOESM1_ESM.zip › Additional file 1/PO_1104.fasta]

>PO01|6666666.126375.peg.3975
-----------------------------MHRTGRHIYAQIIDDAAGKTVAAASTLGAKA
SGANVDAAAEVGKAIAEAAKKAGVTTVVFDRGGFLFHGRVKALADAAREGGLEF
>PO02|6666666.125937.peg.492
MAKLSLFERRRRRVRSALRARAGGKPRLSVHRTGRHIYAQIIDDAAGRTLAAASTLGAKN
GGANVAAAAEVGKAIAEAAKKAGVTTVVFDRGGFLFHGRVKALADAAREGGLEF
>PO03|6666666.126357.peg.1768
MAKLSLFERRRRRVRTALRARAGGKPRLSVHRTGKHIYAQIIDDAAGKTVAAASTLGTKA
SGANVSAAAEVGKQIAEAAKKAGVTTVVFDRGGFLFHGRVKALADAAREGGLEF
>PO04|6666666.126260.peg.765
MAKLSLFERRRRRVRTALRARAGGKPRLSVHRTGRHIYAQIIDDTAGKTVAAASTLGAKA
SGANVDAAAEVGKQIAEAAKKAGVTTVVFDRGGFLFHGRVKALADAAREGGLEF
>PO05|6666666.126363.peg.785
-----------------------------MHRTGRHIYAQIIDDAAGKTVAAASTLGGSV
SGANVDAAAEVGKQIAEAAKKAGVTTVVFDRGGFLFHGRVKALADAAREGGLEF
>PO06|6666666.126376.peg.162
MAKLSLFERRRRRVRTALRARAGGKPRLSVHRTGRHIYAQIIDDAAGRTVAAASTLGVSN
SGANIVAAAEVGKQIAEAAKQAGVTTVVFDRGGFLFHGRVKALADAAREGGLEF
>PO07|6666666.125928.peg.1809
MAKLSLFERRRRRVRSALRARAGGKPRLSVHRTGRHIYAQIIDDAAGKTLAAASSLSTTG
SGANVAAAAEVGKQIAEAAKKAGVTSVVFDRGGFLFHGRVKALADAAREGGLEF
>PO08|WP_039095538.1
MAKLSLFERRRRRVRTALRKRGGTRPRLSVHRSGRHIYAQVIDDAAGRTVAAASTLGVSA
SGANVDAAVEVGRKIAEAAVAAGVTTVVFDRGGYLFHGRVKALADAARAGGLEF
