# Supplementary material for: Investigation of the thermophilic mechanism in the genus Porphyrobacter by comparative genomic analysis
Source: BMC Genomics. 2018 May 23;19:385. doi: 10.1186/s12864-018-4789-4 (PMC5966882; doi:10.1186/s12864-018-4789-4)
Supplement: Supplementary file 1 — Alignment results of protein amino acid sequences encoded by single-copy genes found in eight Porphyrobacter strains. (ZIP 1510 kb) [file 12864_2018_4789_MOESM1_ESM.zip › Additional file 1/PO_111.fasta]

>PO01|6666666.126375.peg.1394
MTNIAICAPATPITPEHKAALEALVAAEFPGHRVTFHDQCFERAGHFAGDDLRRLSALLE
FANDPAFDVVWFAKGGYGSNRIAEAAVAQMNRAARAKTYVGFSDCGYLLAALYRDRIGQS
VHGHMPVSARSEGGREGIRRVLRWLEGDTS--GLEPSLDGTTPAAAFNLITLAMIAGTPM
MPDLTGHVLMVEEVAEHVYSIDRLFFHLAGTMPRLAGLRLGFITDVPENYVEFGQSEEEI
ARFWCDRMGVPYLGRAEIGHTSANRVVPFGLASPPART
>PO02|6666666.125937.peg.373
MTNIAVCAPATPITPAHRDALLALVAAEFPGLTVAFHEQCFARAGHFAGDDLLRLSALLD
CANDPAFDVVWFAKGGYGSNRIAEAAVAQMNAAARAKTYVGFSDCGYLLAALYRAGIGQS
VHGHMPVSALSEGGREAIRRVLRWLEGDTS--GVEPSLDGTTPAAAFNLITLAMLTGTPL
MPDLAGHVLMVEEVSEHLYAIDRLFFHLAATLPRLAGLRLGAITDVPENYVEFGQSEEEI
ARFWCARAGIAYLGRALIGHNAANHVVPFGLASPPVQA
>PO03|6666666.126357.peg.2275
MTNIAICAPATPITRDQQTALEELVAAEFPAHRVTFHDQCFDRQGHFAGDDLRRLTALLE
CANDPAFDVVWFARGGYGSNRIAEAAVARMNASARTKTYIGFSDCGYLLASLYRSGIGQS
VHGSMPVSARSEGGRDAIRRVLRWLEGDTS--GVEPSLDGTTPAAAFNLITLAMITGTPL
MPDLSGHVLMVEEVSEHLYSVDRLFFHLAATLPRLAGLRLGGVTDVPENYVEFGQNEEEI
ARYWCDRAGIPYLGRALIGHNSANRVVPFGLASPPSRT
>PO04|6666666.126260.peg.1866
MTNIAICAPATPITREQQAALEQLVAAEFPQVRVTFHEQCFAQHGHFAGDDLTRLTALLD
CANDPAFDVVWFAKGGYGSNRIAEAAVVRMNEAARAKTYVGFSDAGYLLAALYKARIGQC
VHGHMPVSSRSEGGREAIRRVLRWLEGDTS--GVEPSLDGTTPAAAFNLITLAMLTGTQM
MPDLTGHVLMVEEVAEHMYSVDRLFFHLAGTLPRLAGLRLGAITDVPENYVEFGQTEEEI
AQFWCARMGVPYLGRALIGHYSANRVVPFGLASPPVRT
>PO05|6666666.126363.peg.656
MTNIAICAPATPITREQSDALEALVAAEFPGHRVTFHDQCFERAGHFAGDDLRRLSALLE
CANDPAFDVVWFAKGGYGSNRIAEAATAQMNAAARTKTYIGFSDCGYLLAALYRARIGQS
VHGSMPVSARSEGGRTAIRRVLGWLEGDTS--GVEPSIDGTTPVAAFNLMTLAMIAGTPM
MPDLTGHVLMVEEVAEYMYSVDRLFFHLAGSLPRIAGLRLGSITDVPENYVEFGQGEEDI
ARFWCDRMGVPYLGRALIGHTSANRVVPFGLASPPART
>PO06|6666666.126376.peg.2529
MTNIAICAPATPITREQAEALEALVAAEFPAHRVTFHDQCFERQGHFAGDDLVRLTALLE
CANDPAYDVVWFAKGGYGSNRIAEAAVARMNLSARAKTYVGFSDCGYLLAALYRAGIGQS
VHGSMPVSARSEGGREAIRRVLHWLGGDTS--GVEPSLDGSTPAAAFNLITLAMIAGTPM
MPDLTGHVVMVEEVSEHLYAIDRLFFHLAATLPRVAGLRLGAVTDVPENYVEFGQNEEDI
ARYWCDRAGIPYLGRALIGHNSANRVVPFGLASPPAQT
>PO07|6666666.125928.peg.1684
MTNIAICAPATPITREHQAALEALVAAEFPGHRVTFHEQCFERQGHFAGDDLRRLTALLE
CANDPAFDVVWFAKGGYGSNRIAEAAVAQMNTAARTKTYIGFSDAGYLLAALYRNGIGQS
VHGHMPVSARSEGGREAIRRVLRWLEGDTS--GVEPSLDSTTPAAAFNLITLAMIAGTPM
MPDLTGHVLMVEEVAEHLYSVDRLFFHLALTLPRLAGLRLGAVTDVPENYVEFGQSEEEI
ARYWCERAGIPFLGRALIGHTSANRVVPFGLASPPTRT
>PO08|WP_039096212.1
MTRIAICAPARPITRAIADAVTALATMAVPRAELSFHPQCFVEQGHFAGDDATRLGALLQ
CADDPAFEAVWIARGGYGSNRIAAGAVAAMGPAAREKAFLGYSDGGYLLAELYRAGIGRP
AHGPMPVDCGKPGGEEAVRRALGWLCGDDVPDMLEPSLD-RQPAVAFNLTTLAMLAGTPL
MPKLAGHVVMVEEVAEHLYAIDRLFFTLMPHLTGIAGLRLGRVSAVPENDRPFGVTAEQI
AREWCRRAGVPFLGPADIGHDAANRVVPFGLASPPPAP
