# Supplementary material for: Investigation of the thermophilic mechanism in the genus Porphyrobacter by comparative genomic analysis
Source: BMC Genomics. 2018 May 23;19:385. doi: 10.1186/s12864-018-4789-4 (PMC5966882; doi:10.1186/s12864-018-4789-4)
Supplement: Supplementary file 1 — Alignment results of protein amino acid sequences encoded by single-copy genes found in eight Porphyrobacter strains. (ZIP 1510 kb) [file 12864_2018_4789_MOESM1_ESM.zip › Additional file 1/PO_1112.fasta]

>PO01|6666666.126375.peg.3983
-MADIADLRTKTDDQLTAELTELKREQYNLRFQAATNQLEAPSRIRQVRRTIAQIKTLQS
ERAAKAAAAKA
>PO02|6666666.125937.peg.500
MMADIADLRTKTDDQLAAELLELKREQFNLRFQAATNQLEAPSRIREVRRTIARIKTLQN
ERAAKAAAAKA
>PO03|6666666.126357.peg.1760
-MADIADLRTKTDDQLNAELTELKREQFNLRFQAATNQLEAPSRIRQVRRTIAQIKTLQS
ERAAKAAAQKA
>PO04|6666666.126260.peg.757
-MADIADLRTKTDDQLTAELTELKREQYNLRFQAATNQLEAPSRIRQVRRAIAQIKTLQT
ERAAKAAAAKA
>PO05|6666666.126363.peg.793
-MADITDLRTKSDDQLTAELTELKREAYNLRFQAATNQLEAPSRIRQVRRTIAQIKTLQS
ERAAKAAAAKA
>PO06|6666666.126376.peg.154
-MADIADLRTKTDDQLAGELNELKREQYNLRFQAATNQLEAPSRIRQVRRSIAQIKTLQS
ERAAKAAVQKA
>PO07|6666666.125928.peg.1817
-MADIADLRTKTDDQLNAELIELKREQFNLRFQAATNQLEAPSRIREVRRTIAQIKTLQN
ERAAKAAAAKA
>PO08|WP_039096445.1
-MAKVEDLRTKTDDQLADQLVELKREQFNLRFQAATSQLERPARIREVRRQIAQIKTLQG
ERTRAAVQA--
