# Supplementary material for: Investigation of the thermophilic mechanism in the genus Porphyrobacter by comparative genomic analysis
Source: BMC Genomics. 2018 May 23;19:385. doi: 10.1186/s12864-018-4789-4 (PMC5966882; doi:10.1186/s12864-018-4789-4)
Supplement: Supplementary file 1 — Alignment results of protein amino acid sequences encoded by single-copy genes found in eight Porphyrobacter strains. (ZIP 1510 kb) [file 12864_2018_4789_MOESM1_ESM.zip › Additional file 1/PO_1114.fasta]

>PO01|6666666.126375.peg.3985
MGQKSNPIGLRLQINRTWDSRWYAEGRDYAGLLKEDIEIRKYIMKNLPQAAVSKVVIERP
AKLCRVSIYAARPGVIIGKKGADIEKLRSKLATMTASDVKLNIVEIRKPEIDAKLVAQGI
ADQLVRRVAFRRAMKRAVQSALRLGAEGIKIVCGGRLGGAEIARVEWYREGRVPLHTLRA
NIDYAETEALTAYGIIGIKVWIFKGEILAHDPTAQDRLMMEAQTSGVRPAR
>PO02|6666666.125937.peg.502
MGQKSNPIGLRLQINRTWDSRWYAEGRDYAKLLKEDVEIRNYIMKNLPQAAVSKVVIERP
AKLCRVSIYAARPGVIIGKKGADIEKLRAKLATMTESDVKLNIVEIRKPEIDAKLVAQGI
ADQLVRRVAFRRAMKRAVQSALRLGAEGVKIVCGGRLGGAEIARVEWYREGRVPLHTLRA
NIDYAEAEALTAYGVIGIKVWIFKGEILAHDPTAQDRLMMEAQTSGVRPAR
>PO03|6666666.126357.peg.1758
MGQKSNPIGLRLQINRTWDSRWYAEGRDYAGLLKEDLAIRKFIMESLPQAAISKVVIERP
AKLCRISIYAARPGVIIGKKGADLEKLRAKLMKMTASEVKLQILEIRKPEIDAKLVAQGI
ADQLVRRVAFRRAMKRAVQSALRLGAEGIKIVCGGRLGGAEIARVEWYREGRVPLHTLRA
NIDYAEAEALTAYGIIGIKCWIFKGEILAHDPTAQDRLMMEAQTSGVRPAR
>PO04|6666666.126260.peg.755
MGQKSNPIGLRLQINRTWDSRWYAEGRDYAQLLKEDVMIRKYIMKNLPQAAVSKVVIERP
AKLCRVSIYAARPGVIIGKKGADIEKLRSKLATMTASDVKLNIVEIRKPEIDAKLVAQGI
ADQLVRRVAFRRAMKRAVQSALRLGAEGIKIVCGGRLGGAEIARVEWYREGRVPLHTLRA
NIDYAETEALTAYGIIGIKVWIFKGEILAHDPTAQDRLMMEAQTSGVRPAR
>PO05|6666666.126363.peg.795
MGQKSNPIGLRLQINRTWDSRWYAEGRDYAQLLKEDVAIRKYIMKNLPQAAVSKVVIERP
AKLCRVSIYAARPGVIIGKKGADIEKLRSKLATMTKSDVKLNIVEIRKPEIDSKLVAQGI
ADQLVRRVAFRRAMKRAVQSALRLGAEGIKIVCGGRLGGAEIARVEWYREGRVPLHTLRA
NIDYAETEALTAYGIIGIKVWIFKGEILAHDPTAQDRLMLEAQTSGVRPAR
>PO06|6666666.126376.peg.152
MGQKSNPIGLRLQINRTWDSRWYAEGRDYAQLLKEDLAIRKYIMENLPQAAISKVVIERP
AKLCRVSIYAARPGVIIGKKGADIEKLRSKLATMTPSEVKLNIVEIRKPEIDAKLVAQGI
ADQLVRRVAFRRAMKRAVQSALRLGAEGIKIVCGGRLGGAEIARVEWYREGRVPLHTLRA
NIDYADAEALTAYGIIGIKCWIFKGEILAHDPTAQDRLMMEAQTSGVRPAR
>PO07|6666666.125928.peg.1819
MGQKSNPIGLRLQINRTWDSRWYAEGRDYAGLLKEDLAIRKYIMENLPQAAISKVVIERP
AKLCRVSIFAARPGVIIGKKGADIEKLRAKLATMTASEVKLNIVEIRKPEIDAKLVAQGI
ADQLVRRVAFRRAMKRAVQSALRLGAEGIKIVCGGRLGGAEIARVEWYREGRVPLHTLRA
NIDYAEAEALTAYGIIGIKVWIFKGEILAHDPTAQDRLMMEAQTSGVRPAR
>PO08|WP_039095555.1
MGHKSNPIGLRLQINRTWDSRWYAEGADYAQLLKEDIALRKYIMSSLPQAAISKVVIERP
AKLCRISIFAARPGVIIGKKGADIEKLRSKLATMTKSDVKLNIVEIRKPEIDAKLVAQGI
ADQLVRRVAFRRAMKRAMQSAMRLGAEGIKIMCGGRLGGAEIARVEQYREGRVPLHTLRA
NVDYADAEALTAYGIIGIKVWVFKGEILGHDPMAQDRLMMEAQTSGVRPAR
