# Supplementary material for: Investigation of the thermophilic mechanism in the genus Porphyrobacter by comparative genomic analysis
Source: BMC Genomics. 2018 May 23;19:385. doi: 10.1186/s12864-018-4789-4 (PMC5966882; doi:10.1186/s12864-018-4789-4)
Supplement: Supplementary file 1 — Alignment results of protein amino acid sequences encoded by single-copy genes found in eight Porphyrobacter strains. (ZIP 1510 kb) [file 12864_2018_4789_MOESM1_ESM.zip › Additional file 1/PO_1117.fasta]

>PO01|6666666.126375.peg.3988
MALKNYKPTSPARRGLILVDKSALYKGKPVKALTEGKRKTGGRNNKGHVTSRGIAGGHKQ
KYRFIDFKRRKWDMPATVERLEYDPNRTAFIALVKYEDGEQAYILAPQRLAVGDQVVAGE
KVDTKPGNAMLLGQMPVGTICHNVEMKPGKGGQIARSAGTYVQVVGRDRAFVIVRLNSGE
QRYLRADCMGTVGAVSNPDNANQNFAKAGRSRWMGKRPLTRGVAKNPVDHPHGGGEGRTS
GGRHPVTPWGKPTKGARTRHNKQTDKMIIRSRHAKKKR-
>PO02|6666666.125937.peg.505
MALKNYKPTSPARRGLILVDKSALYKGKPVKALTEGKRKTGGRNNKGHVTSRGIAGGHKQ
KYRFIDFKRRKWDMPAKVERLEYDPNRTAFIALITYEDGEQAYILAPQRLAVGDQVIAGE
KVDTKPGNAMLLGQMPVGTICHNVEMKPGKGGQIARSAGTYVQVVGRDRAFVIVRLNSGE
QRYLRADCMGTVGAVSNPDNANQNFAKAGRSRWMGRRPLTRGVAKNPVDHPHGGGEGRTS
GGRHPVTPWGKPTKGARTRHNKQTDKMIIRSRHAKKKR-
>PO03|6666666.126357.peg.1755
MALKNYKPTSPARRGLILVDKSALWKGKPVKALTEGKRKTGGRNNKGHVTSRGIAGGHKQ
KYRFIDFKRRKWDMPATVERLEYDPNRTAFIALVKYEDGEQAYIIAPQRLAVGDTVIAGE
KVDTKPGNAMLLGQMPVGTICHNVEMKPGKGGQIARSAGTYVQVVGRDRAMVIVRLNSGE
QRYLRADCMGTVGAVSNPDNGNQNFAKAGRSRWMGKRPLTRGVAKNPVDHPHGGGEGRTS
GGRHPVTPWGKPTKGARTRHNKQTDKMIIRSRHAKKKR-
>PO04|6666666.126260.peg.752
MALKNYKPTSPARRGLILVDKSALYKGKPVKALTEGKRKTGGRNNKGHVTSRGIAGGHKQ
KYRYIDFKRRKWDMPATVERLEYDPNRTAFIALVKYEDGEQAYIIAPQRLAVGDTVVAGE
KTDTKPGNAMLLGQMPVGTICHNVEMKPGKGGQIARSAGTYVQVVGRDRAMVIVRLNSGE
QRYLRGDCMGTVGAVSNPDNANQNFAKAGRKRWMGVRPLTRGVAKNPVDHPHGGGEGRTS
GGRHPVTPWGKPTKGARTRHNKQTDKMIIRSRHAKKKR-
>PO05|6666666.126363.peg.798
MALKNYKPTSPARRGLILVDKSALYKGKPVKALTEGKHKTGGRNNKGHVTSRGIAGGHKQ
KYRYIDFKRRKWDTPATVERLEYDPNRTAFIALVKYEDGEQTYIIAPQRLAVGDVVVAGE
KTDTKPGNAMLLGQMPVGTICHNVEMKPGKGGQIARSAGTYVQVVGRDRAMVIVRLNSGE
QRYLRADCMGTVGAVSNPDNANQNFAKAGRKRWMGVRPLTRGVAKNPVDHPHGGGEGRTS
GGRHPVTPWGKPTKGARTRHNKQTDKMIIRSRHAKKKR-
>PO06|6666666.126376.peg.149
MALKNYKPTSPARRGLILVDKSALWKGKPVKALTEGKRKTGGRNNKGHVTSRGIAGGHKQ
KYRFIDFKRRKWDMPATVERLEYDPNRTAFIALVKYEDGEQAYIIAPQRLAVGDQVVAGE
KVDTKPGNAMLLGQMPVGTICHNVEMKPGKGGQIARSAGTYVQVVGRDRAMVIVRLNSGE
QRYLRADCMGTVGAVSNPDNGNQNFAKAGRTRWKGRRPLTRGVAKNPVDHPHGGGEGRTS
GGRHPVTPWGKPTKGARTRHNKQTDKMIIRSRHAKKKR-
>PO07|6666666.125928.peg.1822
MALKNYKPTSPARRGLILVDKSALWKGKPVKALTEGKRKTGGRNNKGHVTSRGIAGGHKQ
KYRFIDFKRRKWDMPATVERIEYDPNRTAFIALVRYEDGEQAYIIAPQRLAVGDTVVAGE
KTDTKPGNAMLLGQMPVGTICHNVEMKPGKGGQIARSAGAYVQVVGRDRAMVIVRLNSGE
QRYLRADCMGTVGAVSNPDNANQNFAKAGRSRWMGRRPLTRGVAKNPVDHPHGGGEGRTS
GGRHPVTPWGKPTKGARTRHNKQTDKMIIRSRHAKKKR-
>PO08|WP_039095561.1
MALKNYNPTSPARRGLILVDKSSLYKGKPVKALTEGKHKTGGRNNKGHVTSRGMAGGHKQ
KYRYIDFKRRKWDMPATVERLEYDPNRTAFIALVTYTDGEQAYILAPSRLAPGDTVVAGE
RVDTKPGNAMLLGQMPVGTICHNVEMKPGKGGQIARSAGTYVQLVGRDRNMVIVRLNSGE
QRYLRSDCMGTVGSVSNPDNSNQNFAKAGRKRWMGVKPLTRGVAKNPVDHPHGGGEGRTS
GGRHPVTPWGKPTKGARTRHNKQTDKMIIRSRHAKKKKG
