# Supplementary material for: Investigation of the thermophilic mechanism in the genus Porphyrobacter by comparative genomic analysis
Source: BMC Genomics. 2018 May 23;19:385. doi: 10.1186/s12864-018-4789-4 (PMC5966882; doi:10.1186/s12864-018-4789-4)
Supplement: Supplementary file 1 — Alignment results of protein amino acid sequences encoded by single-copy genes found in eight Porphyrobacter strains. (ZIP 1510 kb) [file 12864_2018_4789_MOESM1_ESM.zip › Additional file 1/PO_1119.fasta]

>PO01|6666666.126375.peg.399
---MHDYQLVDGDTTVYRDGSIKLHTPEGFEGMRKAGRLAAEILDACVELVKPGVTTGSI
DDAVRGMMLDAGAVPATLGYRGYAHSSCISINHVICHGIPGDKVLKDGDILNIDVTPLVD
GWHGDTSRMFYAGEPSLKAKKLVEVTYECLMLGIAAAQPGARLGDIGAAIEAHASQFRYS
VVREFCGHGLGKLFHDAPEVIHAARAGTGPELRPGMFFTIEPMINLGKPWAKVLGDGWTA
VTRDKSLSAQFEHSIAITETGNEIFTKSPTGRDCPPYV
>PO02|6666666.125937.peg.1533
---MHEYQIVEGNETVYRDGTIKLHGPEGFAGMRKAGRLAAEILDACAELVKPGVTTGAI
DAAIRSMILDAGAVPATMGYRGYAHSSCISINHVICHGIPGDKVLKDGDILNIDVTPLVD
GWHGDSSRMFYAGEPPLKARRLVEVTYECLMLGIAAARPGARLGDIGAAIEAHAAKHRYS
VVHEFCGHGLGRLFHDAPEVIHAAKAGTGPELKPGMFFTIEPMINLGKPWAKVLSDGWTA
VTRDKSLSAQFEHSIGITEDGCEIFTKSPMGRDCPPYL
>PO03|6666666.126357.peg.2686
---MHEYQLVDGDETVYRDGTIKLHTPEGFEGMRKAGRLAAEILDACADLVRPGVTTGAL
DDAIRGMMLDAGAIPATLGYRGYAHSSCISINHVICHGIPGDKVLKDGDILNIDVTPLVD
GWHGDTSRMFYAGEPPLKAKKLVEVTYECLMLGIAAAQPGARLGDIGAAIEAHAAQFRYG
VVREFCGHGLGRLFHDAPEVVHAARSGTGPELKPGMFFTIEPMINAGKPWAKVLGDGWTA
VTRDKSLSAQFEHSIAITETGNEIFTKSPTGRDCPPYF
>PO04|6666666.126260.peg.945
---MHDYQLVDGDQTVYRDGSIKLHTAEGFQGMRKAGRLAAEILDALADMVKPGVTTGAL
DDAIRGMMLDAGAIPATLGYRGYAHSSCISINHVICHGIPGDKALKDGDILNIDVTPLVD
GWHGDTSRMFYAGEPPLKARKLVEVTYECLMLGIQAAQPGARLGDIGAAIAAHAAQFRYG
VVREFCGHGLGRLFHDAPEVVHDARAGTGPELKPGMFFTIEPMINLGKPWAKVLGDGWTA
VTRDKSLSAQFEHSIAITETGNEIFTKSPTGRDCPPYV
>PO05|6666666.126363.peg.1122
---MHDYQLVDGDKTVYRDGSIKLHTPEGFEGMRKAGRLAAEILDACAEMVQPGVTTGSI
DDAIRGMMLDAGAVPATLGYRGYAHSSCISINHVICHGIPGDKVLKDGDILNIDVTPLVD
GWHGDTSRMFFAGEPSIKARKLVEVTYECLMLGIAAAQPGARLGDIGAAIEAHASQYRYG
VVREFCGHGLGRLFHDAPEVVHAAKAGTGPELRPGMFFTIEPMINLGKPWAKVLGDGWTA
VTRDKSLSAQFEHSIAITETGNEIFTKSPTGRDCPPYV
>PO06|6666666.126376.peg.981
MAAMHEYQLVDGDQTVYRDGTIKLHGPDGFDAMRKAGRLAADILDACADLVKPGVTTGSI
DDAVRTMMLDAGAIPATLGYRGYAHSSCISINHVICHGIPGDKVLKDGDILNIDVTPLVD
GWHGDTSRMFFAGEPSLKAKKLVEVTYECLMLGIQAAQPGARLGDIGAAIEAHANQFRYG
VVREFCGHGLGRLFHDAPEVVHAAKAGTGPELKPGMFFTIEPMINLGKPWAKVLGDGWTA
VTRDKSLSAQFEHSIAITETGNEIFTKSPTGRDCPPYV
>PO07|6666666.125928.peg.1409
---MHEYQIVDGEQAVYRDGTIKLHTAEGFEGMRKAGRLAAEILDACADLVKPGVTTGQL
DDAIRGMMLDAGALPATLGYRGYAHSSCISINHVICHGIPGDKVLKDGDILNIDVTPLVD
GWHGDSSRMFYAGEPSLKARKLVEVTYECLMLGIAAAQPGARLGDIGAAIEAHASKFRYG
VVREFCGHGLGRLFHDAPEVVHAAKAGTGPELKPGMFFTIEPMINAGKPWAKVLSDGWTA
VTRDKSLSAQFEHSIAITETGNEIFTKSPMGRDCPPY-
>PO08|WP_039095759.1
---MTEYQQIEAGDAVHRDGTIKLHGPDAFEGMRRAGQLAAGILDAIGEHVRPGVTTLEL
DTRIREMMLDGGAVPATLGYRGYTHSSCISINHVVCHGIPSAKTLKDGDILNIDVTPLLD
GWHGDSSRMYVAGETSIKAKRLIEVTYECLMIGIDQARPGARLGDIGAAIQDYAEGHRYG
VVRDFCGHGVGRLFHDAPEVVHAGRPGTGPELKPGMIFTIEPMINLGRPAVKVLNDGWTA
VTRDKSLSAQFEHSIGITDDGCEIFTGSPAGIERPNFG
