# Supplementary material for: Investigation of the thermophilic mechanism in the genus Porphyrobacter by comparative genomic analysis
Source: BMC Genomics. 2018 May 23;19:385. doi: 10.1186/s12864-018-4789-4 (PMC5966882; doi:10.1186/s12864-018-4789-4)
Supplement: Supplementary file 1 — Alignment results of protein amino acid sequences encoded by single-copy genes found in eight Porphyrobacter strains. (ZIP 1510 kb) [file 12864_2018_4789_MOESM1_ESM.zip › Additional file 1/PO_112.fasta]

>PO01|6666666.126375.peg.1395
-MRAFIFPGQGSQKVGMGVELAAASEAARDVFGEVDEALRQNLFALMREGPEDRLTLTEN
AQPAIMANAIATLRVLERDFGVKILETANCVAGHSLGEYTALAAIGAFTLAETSRLLKLR
GWAMQAAVPVGEGTMAVLLGADIDQAKALAEAAAQ-------GEVCEVANDNDPSQVVLS
GHTGAIERAVALTKEHGIKRGMILNVSAPFHSSLMAPAAEKMAHALAATAPKALALPLYA
NVTAAAVTDPDEERALLVEQVTGRVRWRESVLAMRADGVESFVELGGKVVGPMVSRTDRE
AQVTSLVTMADLEAFAKEIA
>PO02|6666666.125937.peg.372
-MRAFLFPGQGSQKVGMGAELAAASLAAREVFEEVDEALKQKLSQLMREGPEDVLTLTAN
AQPAIMANAIATLRVLERDFGIALAEHGACVAGHSLGEYAALCAVGAFSLADTARLLRLR
GEAMQEAVPVGEGAMAVLLGAGLAEAEALAQAAAE-------GEVCEVANDNDPTQVVIS
GHKGAIERAVALAKEHGIRRAMMLNVSAPFHCSLMAPAAARMAEALAATPPGAFTLPLYA
NVTAAAVSDPETEAGLLVTQVTGRVRWRESVLAMRADGVESFVELGAKVLGPMVSRIDGE
AEVRSLVTMADLEAFAREIA
>PO03|6666666.126357.peg.2274
MMRAFVFPGQGSQKVGMGKELAEASSAAREVFEEVNEALLQNLSGMMADGPEDELTLTQN
AQPAIMANSIAVLRVLEREFGVKLAEAAACVAGHSLGEYSALCAVGAFDLATTARLLKLR
GRSMQAAVPVGEGAMAALLGADIAQAKALAEAAAE-------GQVCEIANDNDPTQVVIS
GHRAAIERAVALVKEHGIKRGVLLPVSAPFHCSLMQPAADRMADALAHTPPAPMALPVYA
NVTAAKVEDAEEEVALLVEQVTGRVRWRESVLAMRADGVESFVEMGGKVLGPMIGRIDRD
AQVASLVTMADLEAFAKEIA
>PO04|6666666.126260.peg.1865
-MRAFIFPGQGSQKVGMGAELAAASEAARDVFGEVDDALRQNLSAMMREGPEDRLTLTEN
AQPAIMANAIATLRVLERDFGVKLLEQANCVAGHSLGEYTALAAIGAFKLTDAARLLKLR
GWAMQAAVPLGEGTMAVLLGANVEQAKALAEAAAQ-------GQVCEVANDNDPSQVVIS
GHTGAIERAVGLVKEFGIKRGMILNVSAPFHSSLMAPAAERMAHALAATPPGALAVPLYA
NVTAAPVTDPEESRKLLVEQVTGRVRWRETVLAMRADGVESFVELGGKVVGPMVGRTDKD
AQVTSLVTMQDLEAFAKEML
>PO05|6666666.126363.peg.655
-MRAFIFPGQGSQKVGMGADLAEASAAAREVFEEVDDALRQHLSALMREGPEDRLTLTEN
AQPAIMANAIATLRVLERDFGIKLLEHANCVAGHSLGEYTALAAIDAFSLADTALLLKLR
GWSMQAAVPVGEGTMAVLLGADVAQAKALAEAAAQ-------GDVCEIANDNDPSQVVLS
GHTAAIERAVALAKEHGIKRAMILNVSAPFHSSLMAPAAARMERALAETPPAALKLPIYA
NVTAAAVTDADEERGLLVEQITGRVRWRESVLAMRADGVESFVELGGKVVGPMVGRIDKE
AEVKSLVTMADLEAFAKEIA
>PO06|6666666.126376.peg.2528
MMRAFLFPGQGSQKVGMGAELAQASGAARDVFGEVDEALSQKLSALMREGPEDQLTLTEN
AQPAIMAHAMATVRVLERDFGVALTAQGHCVAGHSLGEYTALCAVGAFSLADTARLLKLR
GQAMQAAVPLGEGTMAVLLGADIDQAKALAEAAAQ-------GDVCDVANDNDPSQVVLS
GHTAAIERAVALVKEYGIKRGMILNVSAPFHSSLMAPAAARMAEALAETPPAAFTLPLYA
NVTAAPVTDPDAERALLVEQVTGRVRWRESVLAMRADGVESFVELGGKVVGPMVGRIDRE
AQVTSLVTMAELEAFAKEMA
>PO07|6666666.125928.peg.1683
-MRAFLFPGQGSQKVGMGVELAAASEAARDVFGEVDEALSQKLFAIMREGPEEQLTLTEN
AQPAIMANAIATLRVLERDFGIKLIEHGHCVAGHSLGEYSALCAVGAFGLADTARLLKLR
GSAMQAAVPVGEGTMAVLLGADLEQAKALAEAAAQ-------GEVCEVANDNDPSQVVLS
GHTGAIERAVALVKDFAIKRGMILNVSAPFHSSLMAPAAARMAEALAETPPGALALPIYA
NVTAAPVTDPDEERALLVEQVTGRVRWRESVLAMRADGVESFVELGGKVVGPMVGRIDRD
ARVMSLVTMADLEAFAKEIT
>PO08|WP_039094454.1
-MSAFLFPGQGSQKIGMGRELADASTAARAVFQEVDDALGQNLSRIMFDGPEDQLTLTEN
AQPAIMAHAIAVLRVLEVEGGFSLQARGECVAGHSLGEYTALCAVGAFTLADTARLLKLR
GQAMQAAVPVGEGAMCALLGADLDKATALAEAAAAEPLENGKPALCQVANDNDPGQVVLS
GHRAAIERAVAMVKDHGIKRGVLLPVSAPFHCDLMAPAADAMAEALERTPPAPMLLPIYA
NVTAALVSDPAAERELLVRQVTGRVRWRESVLAMGEAGVERFVELGGKVVGPMVGRTLPD
ATVTSVVTMADIETFAKTL-
