# Supplementary material for: Investigation of the thermophilic mechanism in the genus Porphyrobacter by comparative genomic analysis
Source: BMC Genomics. 2018 May 23;19:385. doi: 10.1186/s12864-018-4789-4 (PMC5966882; doi:10.1186/s12864-018-4789-4)
Supplement: Supplementary file 1 — Alignment results of protein amino acid sequences encoded by single-copy genes found in eight Porphyrobacter strains. (ZIP 1510 kb) [file 12864_2018_4789_MOESM1_ESM.zip › Additional file 1/PO_1120.fasta]

>PO01|6666666.126375.peg.3990
MKIKVQNIEGKA--SGDIELSDDVFGIEPRADILHRVVTWQLENRRGTARPTRERSDVAR
TGKKFGRQKGGGTARHGDRAAPIFIGGGKAHGARKRDFEQSLNKKVRALGLKMALSTKAK
SGLVIVDSLELKDAKTKALKGHLTKAGLTGKVLVIDGEQVDAGFKKAAGNLPGINVLPAI
GANVYDILNHDTLVLTKAAVEKLEARFNG-----
>PO02|6666666.125937.peg.507
MKIKVQNIEGGA--AGDIELSDAVFGIEPRADILHRVVTWQLENRRAPARPTRERSDVAR
TGKKFGRQKGGGAARHGDRKAPVFIGGGKAHGARKRTFEQSLNKKIRALGLKMALSSKAR
EGLVVVESLALKEAKTKALKGHLAKAGLTGKVLVIDGEQVDAGFKIAARNLPGVNVLPAI
GANVYDILNHDTLVLTKAAVEKLEARFNG-----
>PO03|6666666.126357.peg.1753
MKVKVQKIDGGKA-SGDIELSDDVFGIEPRADILHRVVTWQLENRRGTARPTRERSDVAR
TGKKFGRQKGGGTARHGDRSAPIFIGGGKAHGARKRDFEQSLNKKIRALGLKMALSSKAK
DGLVVVDSLALADAKTKLLKGHLAKAGLSGKVLVIDGEQVDAGFKKAAGNLPGINVLPAI
GANVYDILNHDTLVLTKAAVEKLEARFNG-----
>PO04|6666666.126260.peg.750
MKIKVQKIDGGKA-SGDIELSDDVFGIEPRADILHRVVTWQLENRRGTARPTRERSDVAR
TGKKFGKQKGGGTARHGDRAAPIFIGGGKAHGARKRDFEQSLNKKIRALGLKMALSSKAK
DGLVVVDSLELAEAKTKALKGHLAKAGFAGKILVIDGEQVDAGFKKAAGNLPGINVLPAI
GANVYDILNHDTLVLTKAAVEKLEARFNG-----
>PO05|6666666.126363.peg.800
MKIKVQNIDGTAVKGGDIELSDDVFGIEPRADILHRVVTWQLENRRGTARPTRERSDVAR
TGKKFGKQKGGGTARHGDRAAPIFIGGGKAHGARKRDFEQSLNKKVRALGLKMALSTKAK
NGLVIVDSLELADAKTKALKGQLTKAGLTGKVLVIDGEQVDAGFKKAAGNLRGINVLPAI
GANVYDILNHDTLVLTKAAVEKLEARFNG-----
>PO06|6666666.126376.peg.147
MKIKVQKIDG-KA-SGDIELSDDVFAIEPRADILHRVVTWQLENRRGTARPTRERSDVAR
TGKKHGKQKGGGTARHGDRAAPIFIGGGKAHGARKREFEQSLNKKIRALGLKMALSSKAK
DGLVVIDSLELSDAKTKVLKGHLAKAGLSGKVLVIDGEQVDAGFKKAAGNLPGINVMPAM
GANVYDILNHDTLVLTKAAVEKLEARFALSGGAN
>PO07|6666666.125928.peg.1824
MKIKVQKIDGGNA-AGEIELSDDVFGLEPRADILHRVVTWQLENRRGTARPTRERSDVAR
TGKKFGRQKGGGSARHGDRAAPTFIGGGKAHGARKRDFGQSLNKKIRALGLKMALSSKAR
DGLIVVDSLALAEAKTKALKGHLVKAGLSGKVLVIDGEQVDAGFKKAAGNLPGVNVLPAI
GANVYDILNHDTLVLTKAAVEKLEARFNG-----
>PO08|WP_039095565.1
MKVAVQKLDGAS--AGDIELSDAVFGIEPRADILHRVVTWQLENRRGTARATRERSDVAR
TGKKFGRQKGGGTARHGDRAAPIFIGGGKAHGARRRDFEQSLNKKLRALGLKMALSAKAR
DGLVVVDSLELAEAKTKALAQTFGSNGWNGKVLVIDGEAVENGFRLAAGNLPGVNVLPAV
GANVYDILKHDTLVLTRSAVEKLEARFNG-----
