# Supplementary material for: Investigation of the thermophilic mechanism in the genus Porphyrobacter by comparative genomic analysis
Source: BMC Genomics. 2018 May 23;19:385. doi: 10.1186/s12864-018-4789-4 (PMC5966882; doi:10.1186/s12864-018-4789-4)
Supplement: Supplementary file 1 — Alignment results of protein amino acid sequences encoded by single-copy genes found in eight Porphyrobacter strains. (ZIP 1510 kb) [file 12864_2018_4789_MOESM1_ESM.zip › Additional file 1/PO_1121.fasta]

>PO01|6666666.126375.peg.3991
-----------MTRLFQEDGRHVPVTVLALEDCQVVSHRTADRDGYFAVQLGAGEAKHKN
VAKPQREQFAKADVGLKKQVAEFRVDSADALVPVGATISAEHFIAGQMVDITGHTQGKGF
AGAMKRWGFGGMRATHGVSISHRAHGSTGNRQDPGRVFKGKKMAGHMGDRQRTQQNLEIV
RTDAERGLLFVKGSVPGAKNGWLLVRDAVKLPAPEGLPFPGAILEKKAPVADETPS---V
VEAAAEEAIVTE----------------------------AVETDAPATEENKEG-----
>PO02|6666666.125937.peg.508
MRTGVIAKKVGMTRLFQEDGRHVPVTVLALENCQVVSHRTAERDGYYAVQLGAGEAKQKN
VAKPQREHFAKADVGLKKKVAEFRVDSAEALVPVGATISADHFVAGQMVDITGHTQGKGF
AGAMKRWGFGGMRATHGVSISHRAHGSTGNRQDPGRVFKGKKMAGHMGDRQRTQQNLEIV
RTDAERGLLFVKGSVPGAKNGWLLVRDAVKLPLPAGAPFPGAVIEKKAPVADETPV---A
AEPAV--------------------------------------AEAPASEENKEG-----
>PO03|6666666.126357.peg.1752
MRTGVIAKKVGMTRLFQEDGRHVPVTVLALEDCQVVSHRTADRDGYFAVQLGAGEAKQKN
VAKPQREHFAKADVGLKKQVAEFRVDSADALVPVGATISAEHFVAGQKVDITGHTQGKGF
AGAMKRWGFGGMRATHGVSISHRAHGSTGNRQDPGRVFKGKKMAGHMGDRQRTQQNLEIV
RTDAERGLLFVKGSVPGSKNGWLLVRDAVKLPLPEGLPFPGAVIEKHAPVADETPS---V
VEAAAEEAIVTE----------------------------APEAEAPASEENKEG-----
>PO04|6666666.126260.peg.749
-----------MTRLFQEDGRHVPVTVLALEDCQVVSHRTADRDGYFAVQLGAGEAKQKN
VAKPQREHFAKADVGLKKRVAEFRVESEDGLVPVGATISAEHFIAGQMVDITGHTQGKGF
AGAMKRWGFGGMRATHGVSISHRAHGSTGNRQDPGRVFKGKKMAGHMGDRQRTQQNLEIV
RTDAERGLLFVKGSVPGAKNGWLLVRDAVKLPLPEGVPFPGAVLEKKAPQADETPS---V
VDAAAEEATVTE----------------------------AVEIDAAATEENKEG-----
>PO05|6666666.126363.peg.801
----------------------------------MVSHRTADRDGYFAVQLGAGEAKQKN
VAKPQREHFAKADVGLKKRVAEFRVENEDGLVPVGSTISAEHFIAGQMVDITGHTQGKGF
AGAMKRWGFGGMRATHGVSISHRAHGSTGNRQDPGRVFKGKKMAGHMGDRQRTQQNLEIV
RTDAERGLLFVKGSVPGAKNGWLLVRDSVKLSAPEGLPFPGAVLDKKAPKADTTPS---V
ADAAADEAVVTE----------------------------GAENDAVATEENKEG-----
>PO06|6666666.126376.peg.146
MRTGVIAKKVGMTRLFHEDGRHVPVTVLALEDCQVVSHRTADRDGYFAVQLGAGEAKQKN
VAKPQREHFAKADVGLKKRVAEFRVEDESGLVPVGSTISAEHFIPGQMVDITGHTQGKGF
AGAMKRWGFGGMRATHGVSISHRAHGSTGNRQDPGRVFKGKKMAGHMGDRQRTQQNLEIV
RTDAERGLLFVKGSVPGAKNGWLLVRDAVKLPLPEGLPFPGAVLSKHAPVAEETPS---V
AETAAEDVVAVE----------------------------AVETGAPATDENASNENGEG
>PO07|6666666.125928.peg.1825
MRTGVIAKKVGMTRLFQEDGRHVPVTVLSLEDCQVVSHRTAERDGYFALQLGAGEAKQKN
VAKPQREHFAKAGVGLKKQVAEFRVDSEDALVPVGATISADHFVPGQKVDITGHTQGKGF
AGAMKRWGFGGMRATHGVSISHRAHGSTGNRQDPGRVFKGKKMAGHMGDRQRTQQNLEIV
RTDATRGLLFVKGSVPGSKNGWLLVRDAVKLPLPEGVPFPGAVLEKGAPVADETLS---V
VEAAAEQAIVTE----------------------------GAEPGTEATEENKEG-----
>PO08|WP_039095567.1
MRTGVIARKVGMTRLFQADGRHVPVTVLALDECQVVSHRTLDRDGYYSVQVGAGEAKQKN
VAKPQREAFAQANVSLKKKVAEFRVDDESGLLPVGSHISAEHFIAGQMVDVSGHTQGKGF
AGAMKRWGFGGLRATHGVSLSHRSHGSTGQRQDPGKVFKNKKMAGHMGDRQRTQQNLEIV
RTDADRGLLFVKGSVPGAKNAWLLVRDAVKLPLPEGAPFPGAILERKSTAIEHEEAPAGL
VESAAEHAVDTGPTTEEAAALLAEQQAGAGDDVTPAVGDTSDAAGTPAADENKEG-----
