# Supplementary material for: Investigation of the thermophilic mechanism in the genus Porphyrobacter by comparative genomic analysis
Source: BMC Genomics. 2018 May 23;19:385. doi: 10.1186/s12864-018-4789-4 (PMC5966882; doi:10.1186/s12864-018-4789-4)
Supplement: Supplementary file 1 — Alignment results of protein amino acid sequences encoded by single-copy genes found in eight Porphyrobacter strains. (ZIP 1510 kb) [file 12864_2018_4789_MOESM1_ESM.zip › Additional file 1/PO_1123.fasta]

>PO01|6666666.126375.peg.3994
MAKEKFQRNKPHCNIGTIGHVDHGKTTLTAAITKVMAETYGGSAVDFANIDKAPEERERG
ITISTAHVEYESAARHYAHVDCPGHADYVKNMITGAAQMDGAILVVNAADGPMPQTREHI
LLARQVGVPALVVYMNKVDQVDDEEILELVELEVRELLSSYDFDGDNIPIVKGSALAALE
GRDDNIGKDSVIALIEAVDSYIPQPDRPVDKSFLMPIEDVFSISGRGTVVTGRIETGIVN
VGDEVEIVGIKDTRKTTVTGVEMFRKLLDRGEAGDNVGALIRGVAREEVERGQVLAKPGT
VTPHTEFSAEVYVLSKDEGGRHTPFFANYRPQFYFRTTDVTGEVILPEGTEMVMPGDNVT
IGVKLIAPIAMDEGLRFAIREGGRTVGSGVVAKITK
>PO02|6666666.125937.peg.512
MAKEKFQRTKPHCNIGTIGHVDHGKTTLTAAITKVMAETYGGEAVDFANIDKAPEERERG
ITISTAHVEYESEKRHYAHVDCPGHADYVKNMITGAAQMDGAILVVNAADGPMPQTREHI
LLARQVGVPALVVYMNKVDQVDDPEILELVELEVRELLSSYDFDGDNIPIIKGSALAALE
GRDDEIGKNSILELIKAVDEYIPQPDRPIDKDFLMPIEDVFSISGRGTVVTGRVETGVVS
VGDEVEIVGLRDTRKTTVTGVEMFRKLLDRGEAGDNIGALIRGVARDEVERGQVLCKPGS
VKPHTEFEAEVYVLSKDEGGRHTPFFANYRPQFYFRTTDVTGEVILPEGTEMVMPGDNVS
IGVKLIAPIAMDEGLRFAIREGGRTVGSGVVSKITK
>PO03|6666666.126357.peg.1750
MAKEKFERNKPHCNIGTIGHVDHGKTTLTAAITKVMAETYGGAAVDFANIDKAPEERERG
ITISTAHVEYESANRHYAHVDCPGHADYVKNMITGAAQMDGAILVVNAADGPMPQTREHI
LLARQVGVPALVVYMNKVDQVDDEEILELVELEVRELLSSYDFDGDNIPIVKGSALAALE
GRDDNIGKDSIIALINAVDEYIPQPDRPIDKDFLMPIEDVFSISGRGTVVTGRVETGVVN
VGDEVEIVGLKDTRKTTVTGVEMFRKLLDRGEAGDNIGALIRGVGREEVERGQVLCKPGS
VKPHTEFEAEVYVLSKDEGGRHTPFFANYRPQFYFRTTDVTGEVILPEGTEMVMPGDNVS
IGVKLIAPIAMDEGLRFAIREGGRTVGSGVVAKITK
>PO04|6666666.126260.peg.746
MAKEKFQRNKPHCNIGTIGHVDHGKTTLTAAITKVMAETYGGAAVDFANIDKAPEERERG
ITISTAHVEYESAARHYAHVDCPGHADYVKNMITGAAQMDGAILVVNAADGPMPQTREHI
LLARQVGVPALVVYMNKVDQVDDEEILELVELEVRELLSSYDFDGDNIPIIKGSALAALE
GRDDAIGKESVIALIEAVDSFIPQPDRPVDKPFLMPIEDVFSISGRGTVVTGRIETGIVN
VGDEVEIVGIKDTRKTTVTGVEMFRKLLDRGEAGDNVGALIRGVAREEVERGQVLCKPGS
VSPHTEFSAEVYVLSKDEGGRHTPFFANYRPQFYFRTTDVTGEVILPEGTEMVMPGDNVT
IGVKLIAPIAMDEGLRFAIREGGRTVGSGVVAKITK
>PO05|6666666.126363.peg.804
MAKEKFQRNKPHCNIGTIGHVDHGKTTLTAAITKVMSETYGGAAVDFANIDKAPEERERG
ITISTAHVEYESAERHYAHVDCPGHADYVKNMITGAAQMDGAILVVNAADGPMPQTREHI
LLARQVGVPALVVYMNKVDQVDDEEILELVELEVRELLSSYDFDGDNIPIVKGSALAALE
GRDDNIGKDSVIALIQAVDSYIPQPDRPVDKPFLMPIEDVFSISGRGTVVTGRIETGIVN
VGDEVEIVGIKDTRKTTVTGVEMFRKLLDRGEAGDNVGALIRGVAREEVERGQVLCKPGT
VKPHTEFEAEVYVLSKDEGGRHTPFFANYRPQFYFRTTDVTGEVILPEGTEMVMPGDNVS
IGVKLIAPIAMDEGLRFAIREGGRTVGSGVVAKITK
>PO06|6666666.126376.peg.144
MAKEKFQRNKPHCNIGTIGHVDHGKTTLTAAITKVMAEVYGGAAVDFANIDKAPEERERG
ITISTAHVEYESDKRHYAHVDCPGHADYVKNMITGAAQMDGAILVVNAADGPMPQTREHI
LLARQVGVPALVVYMNKVDQVDDEEILELVELEVRELLSSYDFDGDNIPIIKGSALAALE
GRDDNIGKESIIALIEAVDAHIPQPDRPVDKDFLMPIEDVFSISGRGTVVTGRIETGIVN
VGDEVEIVGIKDTRKTTVTGVEMFRKLLDRGEAGDNVGALIRGVGREEVERGQVLCKPGS
VKPHTEFEAEVYVLSKDEGGRHTPFFANYRPQFYFRTTDVTGEVVLPEGTEMVMPGDNVS
IGVKLIAPIAMDEGLRFAIREGGRTVGSGVVAKITK
>PO07|6666666.125928.peg.1828
MAKEKFQRNKPHCNIGTIGHVDHGKTTLTAAITKVMAETYGGEAVDFANIDKAPEERERG
ITISTAHVEYESEKRHYAHVDCPGHADYVKNMITGAAQMDGAILVVNAADGPMPQTREHI
LLARQVGVPALVVYMNKVDQVDDEEILELVELEVRELLSSYDFDGDNIPIIKGSALAALE
GRDDHIGKDSIIALIKAVDEYIPQPDRPIDKDFLMPIEDVFSISGRGTVVTGRVETGVVN
VGDEVEIVGLRDTRKTTVTGVEMFRKLLDRGEAGDNIGALIRGVARDEVERGQVLCKPGS
VKPHTEFEAEVYVLSKDEGGRHTPFFANYRPQFYFRTTDVTGEVILPEGTEMVMPGDNVS
IGVKLIAPIAMDEGLRFAIREGGRTVGSGVVSKITK
>PO08|WP_039095571.1
MAKEKFQRNKPHCNIGTIGHVDHGKTTLTAAITKV-----QGAPIDFANIDKAPEERERG
ITISTAHVEYETDARHYAHVDCPGHADYVKNMITGAAQMDGAILVVNAADGPMPQTREHI
LLARQVGVPALVVYMNKVDQVDDEEILELVELEVRELLSSYDFDGDNIPIIKGSALAALE
GRDPKIGEESIKELMKAVDEHIPQPERPVDRPFLMPIEDVFSISGRGTVVTGRVETGVVK
VGEEVEIVGIKDTQKTTVTGVEMFRKLLDSGQAGDNIGALIRGVAREAVERGQVLAKPGT
VNPHSEFSAEIYVLSKEEGGRHTPFFANYRPQFYFRTTDVTGEVILPEGTEMVMPGDNVT
ISVKLIAPIAMDEGLRFAIREGGRTVGSGVVSSITK
