# Supplementary material for: Investigation of the thermophilic mechanism in the genus Porphyrobacter by comparative genomic analysis
Source: BMC Genomics. 2018 May 23;19:385. doi: 10.1186/s12864-018-4789-4 (PMC5966882; doi:10.1186/s12864-018-4789-4)
Supplement: Supplementary file 1 — Alignment results of protein amino acid sequences encoded by single-copy genes found in eight Porphyrobacter strains. (ZIP 1510 kb) [file 12864_2018_4789_MOESM1_ESM.zip › Additional file 1/PO_1124.fasta]

>PO01|6666666.126375.peg.3995
MAREYPLERYRNIGIMAHIDAGKTTTTERILYYTGKSYKIGEVHDGAATMDWMEQEQERG
ITITSAATTTFWTAEDSSMDPMSDPDALREGQPKHRINIIDTPGHVDFTIEVERSLRVLD
GAVAVFDGVAGVEPQSETVWRQADKYGVPRMCFINKLDRTGADFYYCVQSIIDRLGAKPL
VLYLPIGAESQLQGVVDLVNNRGIVWKDESLGAKYEFIEIPADLADKAAEYRERLIELVV
EQDDEIMEAYLEGNEPDVPTIKKLIRQGTIARAFVPVTCGSAFKNKGVQPLLDAVVDYMP
SPLDIPPIKGVLPDSDQEDERPSSDDAPFAALAFKIMNDPFVGSLTFTRIYSGKLTKGQV
LNSVKDKKEKIGRMLLMHSNNREDIDEAFAGDIVALAGMKDTTTGDTLCDASKPIILERM
EFPEPVIELSVEPKTKADQEKMGIALNRLAQEDPSFRVSTDHESGQTIIKGMGELHLDII
VDRMRREFKVEANVGAPQVAYREYLAREVEVDYTHKKQSGGSGQFGRVKVTVTPGERGQG
VIFEDQIKGGNIPREYIPAIEKGFREQAESGHLVGFPIIDFSIKLTDGAYHDVDSSAIAF
EIAARGAMREVAQKSGIKLLEPIMKVEVVTPDDYLGDVIGDLNSRRGQIQGTDTRGNAQA
VEAFVPLANMFGYVNELRSFTQGRAQYTMQFSHYDEVPANVAAEVKEKLA
>PO02|6666666.125937.peg.513
MAREYPLERYRNIGIMAHIDAGKTTTTERILYYTGKSYKIGEVHDGAATMDWMEQEQERG
ITITSAATTTFWTAEDPTKDPMSDPETLRAGMPKHRINIIDTPGHVDFTIEVERSLRVLD
GAVAVFDGVAGVEPQSETVWRQADKYGVPRMCFINKLDRTGADFYYCVQSIIDRLGAKPL
VLYLPIGAESNLQGVVDLVNNRGIVWKDESLGAKYEFIPIPADMADKAAEYREKLIETVV
EQDDEVMEAYLEGNEPDVPTIKKLIRKGTIARDFVPITCGSAFKNKGVQPLLDAVVDYMP
SPLDIPPIKGVLPGTDEEAERPSSDDAPFAALAFKIMNDPFVGSLTFTRIYSGKLTKGQV
LNSVKDKKEKIGRMLLMHSNNREDIDEAFAGDIVALAGMKDTTTGDTLCDPAKPIILERM
EFPEPVIELSVEPKTKADQEKMGIALNRLAQEDPSFRVSTDHESGQTIIKGMGELHLDII
VDRMRREFKVEANVGAPQVAYREYLAREVEVDYTHKKQSGGSGQFGRVKVICTPGERGQG
IIFHDEIKGGNIPREYIPAIEKGFREQAASGHLVGFPIIDFTIRLIDGAYHDVDSSAIAF
EIAARGAMREVAQKAGIKLLEPIMKVEVVTPDDYLGDVIGDLNSRRGQIQGTDTRGNAQA
VEAFVPLANMFGYVNELRSFTQGRAQYTMIFSHYDEVPANVAAEVKEKLA
>PO03|6666666.126357.peg.1749
MAREYPLERYRNIGIMAHIDAGKTTTTERILYYTGKSYKIGEVHDGAATMDWMEQEQERG
ITITSAATTTFWTAEDATMDPMSDPEALRANQPKHRINIIDTPGHVDFTIEVERSLRVLD
GAVAVFDGVAGVEPQSETVWRQADKYGVPRMCFINKLDRTGADFYYCVQSIIDRLGATPL
VLYLPIGAESQLQGVVDLVNNRGIVWKDESLGAKYEFVEIPADLADKAAEYREKLIETAV
EQDDEVMEAYLEGNIPDAATLKRLIRKGTMERAFVPVLCGSAFKNKGVQPLLDAVVDYMP
SPLDVPAIKGVLPDSDEEQERPSSDDAPFSALAFKIMNDPFVGSLTFTRIYSGKLTKGQV
LNSVKDKKEKIGRMLLMHSNNREDIDEAFAGDIVALAGMKDTTTGDTLCDPAKPIILERM
EFPEPVIELSVEPKTKADQEKMGVALNRLAQEDPSFRVSTDHESGQTIIKGMGELHLDII
VDRMKREFKVEANVGAPQVAYREYLAREVEVDYTHKKQSGGSGQFGRVKVVVTPGERGQG
VIFEDQIKGGNIPREYIPAIEKGFREQAESGHLVGFPIIDFSIKLIDGAYHDVDSSAIAF
EIAARGAMREVASKSGIKLLEPIMKVEVVTPEDYLGDVIGDLNSRRGQIQGTDTRGNAQA
VEANVPLANMFGYVNELRSFTQGRAQYTMQFSHYDEVPANVAAEVKEKLA
>PO04|6666666.126260.peg.745
MAREYPLERYRNIGIMAHIDAGKTTTTERILYYTGKSYKIGEVHDGAATMDWMEQEQERG
ITITSAATTTFWTAEDPTMDPMSDPDALRENMPKHRINIIDTPGHVDFTIEVERSLRVLD
GAVAVFDGVAGVEPQSETVWRQADKYGVPRMCFINKLDRTGADFYYCVQSIIDRLGAKPL
VLYLPIGAESQLEGVVDLVNNRGIVWRDDSLGAKYEFIPVPEDLADKAAEYRERLIELVV
EQDDEIMEAYLEGNEPDVPTIKKLIRQGTMARAFVPVTCGSAFKNKGVQPLLDAVVDYMP
SPLDVPAIKGVLPDSEEEAERPSSDDAPFSALAFKIMNDPFVGSLTFTRIYSGKLTKGQV
LNSVKDKKEKIGRMLLMHSNNREDIDEAFAGDIVALAGMKDTTTGDTLCDAAKPIILERM
EFPEPVIELSVEPKTKADQEKMGIALNRLAQEDPSFRVSTDHESGQTIIKGMGELHLDII
VDRMRREFKVEANVGAPQVAYREYLGREVEVDYTHKKQSGGSGQFGRVKVTVTPGERGQG
VTFEDAIKGGNIPREYIPAIEKGFREQAESGHLVGFPIIDFSIKLTDGAYHDVDSSAIAF
EIAARGAMREVAQKAGIKLLEPIMKVEVVTPDDYLGDVIGDLNSRRGQIQGTDTRGNAQA
VEAFVPLANMFGYVNELRSFTQGRANYSMQFSHYDEVPANVAAEVKEKLA
>PO05|6666666.126363.peg.805
MARSHPIDRYRNIGIMAHIDAGKTTTTERILYYTGKSYKIGEVHDGAATMDWMEQEQERG
ITITSAATTCFWSVA---------------GGPEHRINIIDTPGHVDFTIEVERSLRVLD
GAVACFDGVAGVEPQSETVWRQADKYGVPRMCFINKLDRTGANFKYCVQSIIDRLGAKPA
VLYIPIGLEADLKGLVDLVHNRAIIWKDESLGAEFVYEEIPADLADEAAQYRSDLIELAV
EQDDEAMEAYLEGTEPDVDTLKALIRKGTLNQSFVPVCCGSAFKNKGVQPLLDAVVDYLP
SPLDIDDVQGVKMDSDETDSRPATDDAPFSALAFKVMNDPFVGSLTFIRIYSGVLNKGTY
LNSVKDKKEKVGRMLEMHANERKDVDEAFAGDIIALAGMKETTTGDTLCAANAPIVLERM
EFPEPVIELSVEPKTKADQEKMGIALNRLSAEDPSFRVSTDHESGQTIIKGMGELHLDII
VDRMRREFKVEANVGAPQVAYREYLGREVEVDYTHKKQSGGSGQFGRVKVTVTPGERGQG
VTFEDAIKGGNIPREYIPAIEKGFREQAASGHLVGFPIIDFSIKLTDGAYHDVDSSAIAF
EIAARGAMREVAQKAGIKLLEPIMKVEVITPDEYLGDVIGDLNSRRGQIQGTDTRGNAQA
VEANVPLANMFGYVNELRSFTQGRANYSMQFSHYDEVPANVAAEVKEKLA
>PO06|6666666.126376.peg.143
MAREYPLERYRNIGIMAHIDAGKTTTTERILYYTGKSYKIGEVHDGAATMDWMEQEQERG
ITITSAATTTFWTAEDATMDPMSDPDALRADMPKHRINIIDTPGHVDFTIEVERSLRVLD
GAVAVFDGVAGVEPQSETVWRQADKYGVPRMCFINKLDRTGADFYYCVQSIIDRLGANPL
VLYLPIGAESQLEGVVDLVNNRGIVWRDESLGAKYEFVEIPADLADKAAEYRERLIETAV
EQDDDVMEAYLEGNIPDAATLKALIRKGTMARAFVPVLCGSAFKNKGVQPLLDAVVDYMP
SPLDVPAIKGVLPDSDEEAERPSSDDAPFSALAFKIMNDPFVGSLTFTRIYSGRLAKGQV
LNSVKDKKEKIGRMLLMHSNNREDIDEAFAGDIVALAGMKDTTTGDTLCDPAKPIILERM
EFPEPVIELSVEPKTKADQEKMGIALNRLAQEDPSFRVSTDHESGQTIIKGMGELHLDIL
VDRMKREFKVEANVGAPQVAYREYLAREVEVDYTHKKQSGGSGQFGRVKVTVIPGERGQG
VIFEDVIKGGNIPREYIPAIEKGFREQAASGHLVGFPIIDFSIKLTDGAYHDVDSSAIAF
EIAARGAMREVAAKSGIKLLEPIMKVEVVTPEDYLGDVIGDLNSRRGQIQGTDTRGNAQA
VEAFVPLANMFGYVNELRSFTQGRAQYSMQFSHYDEVPANVAAEVKEKLA
>PO07|6666666.125928.peg.1829
MAREYPLERYRNIGIMAHIDAGKTTTTERILYYTGKSYKIGEVHDGAATMDWMEQEQERG
ITITSAATTTFWTAEDPTMDPMSDPEALRAKMPKHRINIIDTPGHVDFTIEVERSLRVLD
GAVAVFDGVAGVEPQSETVWRQADKYGVPRMCFINKLDRTGADFYYCVQSIIDRLGATPL
VLYLPIGAENQLQGVVDLVNNRGIVWKDETLGAKYEFIPIPDDLADKAAEYREKLIETAV
EQDDEVMEAYLEGKEPDVATLKRLIRKGTIARAFVPITCGSAFKNKGVQPLLDAVVDYMP
SPLDIPPIKGVLPGTDEEDERPSSDDAPFAALAFKIMNDPFVGSLTFTRIYSGKLTKGQV
LNSVKDKKEKIGRMLLMHSNNREDIDEAFAGDIVALAGMKDTTTGDTLCDPSKPIILERM
EFPEPVIELSVEPKTKADQEKMGIALNRLAQEDPSFRVSTDHESGQTIIKGMGELHLDII
VDRMRREFKVEANVGAPQVAYREYLAREVEVDYTHKKQSGGSGQFGRVKVVVTPGERGQG
VIFEDHIKGGNIPREYIPAVEKGFREQAESGHLVGFPIIDFTIKLIDGAYHDVDSSAIAF
EIAARGAMREVAQKAGIKLLEPIMKVEVVTPDEYLGDVIGDLNSRRGQIQGTDTRGNAQA
VEAFVPLANMFGYVNELRSFTQGRAQYTMQFSHYDEVPANVAAEVKEKLA
>PO08|WP_039095573.1
MAREYPLERYRNIGIMAHIDAGKTTTTERILYYTGKSYKIGEVHDGAATMDWMEQEQERG
ITITSAATTTFWQAEDG-------------QGPKHRINIIDTPGHVDFTIEVERSLRVLD
GAVAVFDGVAGVEPQSETVWRQADKYKVPRMCFVNKLDRTGADFYYCVQSIIDRLGAKPL
VLYLPIGAESDLKGVVDLVNNRGIVWEDESLGANFKYVEIPADMADKAAEYRERLIETAV
ESDDELMEAYLEGNLPDAATLKALIRKGTLEQLFVPVLCGSAFKNKGVQPLLDAVVDYMP
SPIDVPAIKGVKPDSDEEDSRPSSDEAPFAGLAFKIMNDPFVGSLTFTRIYSGRLAKGQV
LNSVKDKKEKIGRMLLMHSNNREDIEEAFAGDIVALAGMKDTTTGDTLCDPANPIILERM
EFPEPVIELSVEPKTKADQEKMGVALNRLAAEDPSFRVSTDHESGQTIIKGMGELHLDIL
VDRMRREFKVEANVGAPQVAYRESLARAVELIYTHKKQSGGSGQFGEVKVALRPGERGQG
INFIDNVKGGNIPKEYIPAVEKGMRETAEGGSLIGFPIIDFDIELLDGKYHDVDSSALAF
EIAGRGAMREAAQKSGIKLLEPIMKVEVVTPEEFMGDVIGDLNSRRGQIQGTDSRGNAQV
VDAHVPLANMFGYVNELRSFTQGRAQYSMQFSHYDEVPANVAAEVKEKLA
