# Supplementary material for: Investigation of the thermophilic mechanism in the genus Porphyrobacter by comparative genomic analysis
Source: BMC Genomics. 2018 May 23;19:385. doi: 10.1186/s12864-018-4789-4 (PMC5966882; doi:10.1186/s12864-018-4789-4)
Supplement: Supplementary file 1 — Alignment results of protein amino acid sequences encoded by single-copy genes found in eight Porphyrobacter strains. (ZIP 1510 kb) [file 12864_2018_4789_MOESM1_ESM.zip › Additional file 1/PO_1125.fasta]

>PO01|6666666.126375.peg.3996
MSRRRRPEKREILPDPQFGDQVLSKFMNNLMLDGKKAVAEKIVYGALATVEAKAKADPIQ
LFHDALNNVKPQVEVRSRRVGGATYQVPVEVRPERAQALAIRWLITAARGRPETTMAARL
SGELLDAANNRGNAVKKREDTHRMADANRAFSHYRW
>PO02|6666666.125937.peg.514
MSRRRRPEKRVILPDPQYGDQILSKFMNNLMLDGKKAVAEKIVYGALAAVEAKAKTDPLQ
LFHDALNNVKPQVEVRSRRVGGATYQVPVEVRPERAQALAIRWLIAAARGRPETTMAARL
SAELMDAANNRGNAVKKREDTHRMADANRAFSHYRW
>PO03|6666666.126357.peg.1748
MSRRRRPEKREILPDPQYGDQVLSKFMNNLMLDGKKAVAEKIVYGALSTVEAKAKADPIQ
LFHDALNNVKPQVEVRSRRVGGATYQVPVEVRPERAQALAIRWLISAARGRPETTMAARL
SGELMDAANNRGNAVKKREDTHRMADANRAFSHYRW
>PO04|6666666.126260.peg.744
MSRRRRPEKRVILPDPQYGDQILSKFMNNLMLDGKKAVAEKIVYGALETVEAKAKADPIQ
LFHDALNNVKPQVEVRSRRVGGATYQVPVEVRPERAQALAIRWLITAARGRPETTMAARL
SGELLDAANNRGNAVKKREDTHRMADANRAFSHYRW
>PO05|6666666.126363.peg.806
MSRRRRPEKRVILPDPQYGDQILSKFMNNLMYDGKKAVAEGIVYSALQTVEAKSKADPIQ
LFHDALNNVKPQVEVRSRRVGGATYQVPVEVRPERAQALAIRWLISAARGRPETTMAARL
SGELLDAANNRGNAVKKREDTHRMADANRAFSHYRW
>PO06|6666666.126376.peg.142
MSRRRRPEKRVILPDPQYGDQILSKFMNNLMYDGKKAVAEGIVYSALQTVEAKAKADPIQ
LFHDALNNVKPQVEVRSRRVGGATYQVPVEVRPERAQALAIRWLITAARGRPETTMAARL
SGELMDAANNRGNAVKKREDTHRMADANRAFSHYRW
>PO07|6666666.125928.peg.1830
MSRRRRPEKREILPDPQYGDRVLSKFMNNLMLDGKKAVAEKIVYGALAAVESKAKTDPIQ
LFHDALNNVKPQVEVRSRRVGGATYQVPVEVRPERAQALAIRWLISAARGRPETTMAARL
SAELMDAANNRGNAVKKREDTHRMADANRAFSHYRW
>PO08|WP_039095574.1
MSRRRRPEKREILPDPQYGDLVLSKFMNNLMLDGKKSVAERIVYGALETVETRSKNDPVQ
MFHDALNNVKPAVEVRSRRVGGATYQVPVEVRPERAQALAIRWLITAARGRAETTMAARL
SGELLDAANNRGNAVKKREDTHRMADANRAFSHYRW
