# Supplementary material for: Investigation of the thermophilic mechanism in the genus Porphyrobacter by comparative genomic analysis
Source: BMC Genomics. 2018 May 23;19:385. doi: 10.1186/s12864-018-4789-4 (PMC5966882; doi:10.1186/s12864-018-4789-4)
Supplement: Supplementary file 1 — Alignment results of protein amino acid sequences encoded by single-copy genes found in eight Porphyrobacter strains. (ZIP 1510 kb) [file 12864_2018_4789_MOESM1_ESM.zip › Additional file 1/PO_1126.fasta]

>PO01|6666666.126375.peg.3997
MPTINQLVRKGRVPQKAKSKVPAMEQNPQKRGVCTRVYTTTPKKPNSALRKVAKVRLTNQ
REVISYIPGEGHNLQEHSVVLIRGGRVRDLPGVRYHVLRGVLDTQGVKDRKQSRSKYGAK
RPK
>PO02|6666666.125937.peg.515
MPTINQLVRKGRKPQKAKSKVPAMEQNPQKRGVCTRVYTTTPKKPNSALRKVAKIRLTNS
REVISYIPGEGHNLQEHSVVLIRGGRVRDLPGVRYHVLRGVLDTQGVKDRKQSRSKYGAK
RPK
>PO03|6666666.126357.peg.1747
MPTINQLVRKGRVPQKAKSKVPAMEQNPQKRGVCTRVYTTTPKKPNSALRKVAKVRLTNQ
REVISYIPGEGHNLQEHSVVLIRGGRVRDLPGVRYHVLRGVLDTQGVKDRKQSRSKYGAK
RPK
>PO04|6666666.126260.peg.743
MPTINQLVRKGRVPQKAKSKVPAMEQNPQKRGVCTRVYTTTPKKPNSALRKVAKVRLTNQ
REVISYIPGEGHNLQEHSVVLIRGGRVRDLPGVRYHVLRGVLDTQGVKDRKQSRSKYGAK
RPK
>PO05|6666666.126363.peg.807
MPTINQLVRKGRVPQKAKSKVPAMEQNPQKRGVCTRVYTTTPKKPNSALRKVAKVRLTNQ
REVISYIPGEGHNLQEHSVVLIRGGRVRDLPGVRYHVLRGVLDTQGVKDRKQSRSKYGAK
RPK
>PO06|6666666.126376.peg.141
MPTINQLVRKGRVPQKAKSKVPAMEQNPQKRGVCTRVYTTTPKKPNSALRKVAKVRLTNQ
REVISYIPGEGHNLQEHSVVLIRGGRVRDLPGVRYHVLRGVLDTQGVKDRKQSRSKYGAK
RPK
>PO07|6666666.125928.peg.1831
MPTINQLVRKGRKPQKAKSKVPAMEQNPQKRGVCTRVYTTTPKKPNSALRKVAKIRLTNQ
REVISYIPGEGHNLQEHSVVLIRGGRVRDLPGVRYHVLRGVLDTQGVKDRKQSRSKYGAK
RPK
>PO08|WP_039095576.1
MPTINQLVRKGRTPVKAKSKVPAMEQNPQKRGVCTRVYTTTPKKPNSALRKVAKVRLTNG
REVISYIPGEGHNLQEHSVVLIRGGRVRDLPGVRYHVLRGVLDTQGVKDRKKSRSKYGAK
RPK
