# Supplementary material for: Investigation of the thermophilic mechanism in the genus Porphyrobacter by comparative genomic analysis
Source: BMC Genomics. 2018 May 23;19:385. doi: 10.1186/s12864-018-4789-4 (PMC5966882; doi:10.1186/s12864-018-4789-4)
Supplement: Supplementary file 1 — Alignment results of protein amino acid sequences encoded by single-copy genes found in eight Porphyrobacter strains. (ZIP 1510 kb) [file 12864_2018_4789_MOESM1_ESM.zip › Additional file 1/PO_1127.fasta]

>PO01|6666666.126375.peg.4000
---------------MPRKR----------------------------------------
--APSPPPPPPRTPLLVNKRKHERQATSRVA--FEEL-AIPEDDPLLDFIPYRHAHPRGN
SITPEVQRAFIFHLAASGIVKQAALKVGKSIEALYKLRARPEAWDFARAWDAALEWGRQR
LMDCAMERAIAQGVHYPK------------ANGMICWVLEHRSDHMVDAREVKRGHWLWA
RIHHE-LLGRWPEDDAEEEEE--A------------------------------------
------------------------------------------------------------
------------
>PO03|6666666.126357.peg.1744
------------------------------------------------------------
--MPAPSADDSPAQPKRNKRKIARQATSEVAWEFEPA-VVSEEDMLLAFRPYLHKRPRRN
SITPDLQRAFVARLAETGIVKAAAVHIGRSLEALYKLRQQPGAEGFAAAWDEALGWGVLR
LEDCAIERALSEGLANPR------------VNSMLAFVIRHRHAQYIDAREVISGHWLYE
TIRAE-VLREVGLEYEEEEEGEALP---PLK---ALDRAEGP---QARPRAAPYGAKAKQ
RGRAAPGA----------------------------------------------------
------------
>PO04|6666666.126260.peg.740
---------------MPRKPSPSF------------------------------------
-ERSANPRPEPARPLLVNTRKHPRQATSRVA--FTEM-LIPDDDPVLDFLPFCHPHPRGN
SILPDVQRAFIYQLAMTGIVKQAATKVGKSIEALYKLRERPGAEDFARAWDEALEWGRLR
LEDCALERALHQGAHDPQ------------ANAMLCWVLQHRNAHMVDSRMVRRGHWLWD
RIHHE-ITGRWPDEDEDGAED--V------------------------------------
------------------------------------------------------------
------------
>PO05|6666666.126363.peg.810
---------------MP-------------------------------------------
--KHTPSPAPPREPLLFNNRKHPRQATSRVA--FAEM-AIPDDDPLLEFIPYCHKQPRSN
AILPAVQRAFIYQLASTGIVKQAAIRVGKSIEALYKLREKPGAEDFARAWDAALEWGRLR
LEDCAMERAIHQGAHNPR------------ANSMICWVIQHRSQHMVDARKVHPGHWLYE
RIRHD-ITGAWGDEDEDGSPS--DP---S-------------------------------
------------------------------------------------------------
------------
>PO06|6666666.126376.peg.1598
------------------------------------------------------------
-----MLSDETPAPIKRNKRKIPRQATSEVAWEFEPA-VISDTDPLLDFPPFRHKQPRRN
SITPDLQRAFVARLAETGIVKAAAIHIGRSLEALYKLRQQPGAEGFAAAWDEALEWGVLR
LEDCAIERALAEGFSNPR------------VNSMLAFVIRHRHAQYVDARDVGPGHWLYE
QIRAD-VLSEAGYSDEEDDLT---------------------------------------
------------------------------------------------------------
------------
>PO07|6666666.125928.peg.1833
------------------------------------------------------------
-----MPADDSPAPPKRNKRKIARQATSEVAWAFEPA-VITDGDPLLDFAPYRHKQPRRN
AITPDLQRAFVAHLALTGIVSSAARHIGRSLEALYKLRAKPGAEGFAAAWDEALGWGVLR
LEDCAMERALAEGLSNPR------------ANSMLAFVIRHRHARYVDARYVKPGHWLYE
QIRAE-VLEELGIAEDEEEESHDLP-----------------------------------
------------------------------------------------------------
------------
>PO08|WP_052208194.1
MTEQGRGDYVWIEQAVPNTTSPVIETFEVPAALAPPQELAPQLRLPTEQAFTMVPHGDGM
IAAPVLPEDALP---GCEDHRARRAAGRRTSYVTNPGPMPEADDPLLDFVPAPHTHPRRN
SITAERQREFIAALAATGVVLQAAAHIGASPEALYNLRHKPGADDFAAAWEAAAERGFAR
VEDSAVQRAITGENRLIVSGGKLLGYERRHNEALVMFLLRNRRPERYGG-----------
----------S-------GRSPKLPPLRQARHVPARDPAPAPALSQEEPPALPAGD----
AEAAAPGDLRGWKRMLLEQPHSVDLRRFTGFELEALEQMTAAEAYAPDPVPHRLVADHAS
GNGASAEPSLGG
>PO02|6666666.125937.peg.517
------------------------------------------------------------
-----------------------------MAFEFAPA-VIGADDPLLDFTPYRHKALRRN
SITPDLQRAFIARLAETGIVKSAAAHIGRSLEALYKLRHQPGALAL---WGDVFDLVRLL
CRR----------------------------GS--------------------ERAWLTS
AKRRESALGPNGSDSPETNRMRNRAASRAAC---AAACASSP---QRPTDPQPCGAKA--
------------------------------------------------------------
------------
