# Supplementary material for: Investigation of the thermophilic mechanism in the genus Porphyrobacter by comparative genomic analysis
Source: BMC Genomics. 2018 May 23;19:385. doi: 10.1186/s12864-018-4789-4 (PMC5966882; doi:10.1186/s12864-018-4789-4)
Supplement: Supplementary file 1 — Alignment results of protein amino acid sequences encoded by single-copy genes found in eight Porphyrobacter strains. (ZIP 1510 kb) [file 12864_2018_4789_MOESM1_ESM.zip › Additional file 1/PO_1128.fasta]

>PO01|6666666.126375.peg.4003
MKRTHLPLNALRVFDAAARHLSFTRAADELAVTPAAVGQQIRALEDVLGVVLFRRTSKGL
ELTPEGEAGLDPLREGFLRFEESVAAMQAGQASDRYTIAVPREFYAEWLAPRLARFQAGT
PGVQYILAPDEHADFTEANLDLAIRLADGPGELQGVQLAPAMRVTVAAPEYR----DAWI
DWPGMTMPDG-RNPCIRAGSPGQALASALAGMGRTILPFALAEGAIARGQLVAHGEPEAA
TRSYWLIAPPPQWRSKKVRALVEFLGAYSATG
>PO02|6666666.125937.peg.1822
MKRTHLPLNALRVFDAAARHLSFTRAADELAVTPAAVGQQIRALEDVLGVVLFRRTPKGL
ELTPEAAAGLDPLREGFLRFEESVAAMQAGQASDRYTLAVPREFYAEWLSPRLARFHHAH
PEVQFILAPDENADFTEANLDCAIRLVDGPGDLPGVQLAPALKVTVAAPEAR----AAWI
DWPGMPLDEG-ITPAIRAGSPGQALASALAGIGRTVLPLALAEAALAAGRLVALGEPEPA
LRAYWLIAPPPQWRSKKVRALVAFLTA-----
>PO03|6666666.126357.peg.1743
MKRTHLPLNALRVFDAAARHLSFTRAADELAVTPAAVGQQIRALEDVLGVVLFRRTSKGL
ELTPEGEAGLDPLREGFLRFEESVEAMQAGQASDRYTIAVPREFYAEWLAPRLARFQAGT
PGIQYILAPDEHADFTEANLDLAIRLVDGPGELQGVQLAPAMRVTVAAPEHR----DAWI
DWPGMPLPDG-IAPCIKAGSPGQALASALAGMGRTVLPLALAESAIARGQLTVLDGPHPG
TRAYWLLAPAPQWRSKKVRALVGFLSA-----
>PO04|6666666.126260.peg.736
MKRTHLPLNALRVFDAAARHLSFTRAADELAVTPAAVGQQIRALEDVLGIVLFRRTPKGL
ELTPEGEAGLDPLREGFLRFEESVAAMQAGQSSDRYTIAVPREFYAEWLAPRLAVFQAGT
PGVQYILAPDENADFTEANLDLAIRLVDGPGDLQGVQLAPAMRVTVAAPEYR----DAWI
DWPGMPLPEG-VNPCIRAGSPGQALASALAGMGRTVLPLALAEAAIARGSLTALDQPEPA
TRAYWLLAPPPQWRSKKVRALVAFLGAGR---
>PO05|6666666.126363.peg.811
MKRTHLPLNALRVFDAAARHLSFTRAADELAVTPAAVGQQIRALEDVLGVVLFRRTSKGL
ELTPEGEAGLDPLREGFLRFEESVAAMQAGQASDRYTIAAPREFYAAWLAPRLAAFQAQT
PGVQYIFAPDEHADFTEANLDLAIRLVDGPSDLQGVQLAPAMRVTIAAPSHR----DAWI
EWPGMPLPDG-VNPCIRAGSPGQALASAFAGMGRTVVPLALAEAGIAQGQLIALGDPEPG
TRAYWLLAPAPQWRSKKVRSLVAFLSS-----
>PO06|6666666.126376.peg.1597
MKRTHLPLNALRVFDAAARHLSFTRAADELAVTPAAVGQQIRALEDVLGVVLFRRTSKGL
ELTPEGLAGLDPLREGFLRFEESVDAMQAGQASDRYTIAVPREFYAEWLAPRLAKFQAGT
PGVQYILAPDEHADFTEANLDLAIRLVDGPGELEGVQLAPPMRVTVAVPESRANDSGPWI
DWPGMPLPQG-ITPCIKAGSPGQALASAVAGMGRTVLPLALAEAAIARGSLMVLDGPEPA
IRTYWLLAPPPQWRAKKVRALVGFLSS-----
>PO07|6666666.125928.peg.1834
MKRTHLPLNALRVFDAAARHLSFTRAADELAVTPAAVGQQIRALEDVLGVVLFRRTSKGL
ELTPEAAAGLDPLREGFLRFEESVAAMQAGQASDRYTIATPREFYAEWLAPRLARFQTGM
PGIQYILAPDEHADFTEANLDLAVRLVDGPGDLEGVQLAPALRVTVAAPEHR----DAWI
DWPGMPLPEG-LNPCIKAGSPGQALASALAGMGRTILPLALAEAALASGRLTALSEPEPS
TRAYWLLAPPPQWRSKKVRALVGFLSS-----
>PO08|WP_039095587.1
MKRTHLPLNALRVFDAAARHLSFTRAADELAVTPAAVGQQIRALEDVLGVVLFRRTSRGL
ELTDEAQGGLEPLREGFLRFEESVQAMQAGQSSHAFALAAPREFYAQWLAPRLASFRAAN
PQVRFQLVAEEEADFTQANLDAAVRLVEGPGDYEGVELSPARRITVAAPDAP----AGWV
TWPGCPDPAAGDEVLLQVGNAGQALSSALAGLGRTTLPLPLVEEALASGRLLALSEPEEV
RRAYWLVAPRPQWRQKKVRALVAHLVPATGD-
