# Supplementary material for: Investigation of the thermophilic mechanism in the genus Porphyrobacter by comparative genomic analysis
Source: BMC Genomics. 2018 May 23;19:385. doi: 10.1186/s12864-018-4789-4 (PMC5966882; doi:10.1186/s12864-018-4789-4)
Supplement: Supplementary file 1 — Alignment results of protein amino acid sequences encoded by single-copy genes found in eight Porphyrobacter strains. (ZIP 1510 kb) [file 12864_2018_4789_MOESM1_ESM.zip › Additional file 1/PO_1129.fasta]

>PO01|6666666.126375.peg.4004
----MKEFFQHAATTDGVTVRVAVNYLPEQSHPEAGKWFWVYHIRIENASHEALRLRTRH
WRITDGRGMVNHVDGEGVVGEQPLLQPGQSHDYVSGCPLTTPFGSMEGFYTFERADGSPA
EVRIPFFPLAAPETAEGRSPL-
>PO02|6666666.125937.peg.1823
----MKQFFQHAATTHGVTVRVAVNYLPEQSHPAAGKWFWVYHIRIENGSHEPLRLVSRH
WRITDGRGMVNHVDGEGVVGEQPLLQPGQSHDYVSGCPLTTPFGSMEGFYTFARADGSPV
EVRIPFFPLSAPETAEGSRPPR
>PO03|6666666.126357.peg.1742
----MKELFQHAATTDGVTVRVAVNYLPEQSHPEAGKWFWVYHIRIENGSHEPLRLRTRH
WRITDGRGMVNHVDGEGVVGEQPLLAPGQSHDYVSGCPLTTPFGSMEGFYTFQRADGSPF
EVRIPFFPLSAPETAEGRPPN-
>PO04|6666666.126260.peg.735
MRGDMKEFFQHAATTDGVTVRVAVNYLPEQSHPEAGKWFWVYHIRIENASHEALRLRTRH
WRITDGRGMVNHVDGEGVVGEQPLLGPGQSHDYVSGCPLTTPFGSMEGFYTFERADGSPA
EVRIPFFPLAAPETAEGRSPR-
>PO05|6666666.126363.peg.812
----MKEFFQHAATTHGVTVRVAVNYLPEQSHPEAGKWFWVYHIRIENASHEPLTFRTRH
WRITDGRGMVNHVDGEGVVGEQPTLLPGQSHDYVSGCPLTTPRGSMEGFYTFVRSDGSPA
EIRIPFFPLAAPEIAVGRTPR-
>PO06|6666666.126376.peg.1596
----MKELFQHAATTDGVTVRVAVNYLPEQSHPEAGKWFWVYHIRIENGSHEPLRLRTRH
WRITDGRGMVNHVDGEGVVGEQPLLDPGQSHDYVSGCPLTTPFGSMEGFYTFTRADGSPL
EVRIPFFPLSAPETAEGRQPR-
>PO07|6666666.125928.peg.1835
----MKQFFQHAATTDGVTVRVAVNYLPEQSHPEAGKWFWVYHIRIENDSHEPLRLRTRH
WRITDGRGMVSHVDGEGVVGEQPLLAPGQSHDYVSGCPLTTPFGSMEGFYTFQRPDGSPF
EVRIPFFPLSAPETAEGRSSH-
>PO08|WP_039095589.1
MAELLANMFQHAAITNGVTVRVSVTFMPDQSRVTNERWFWVYHIRLENARDDRIQLRTRH
WRITDGRGIVSLVDGEGVVGETPVLDPGATHDYVSGCELTTRTGSMEGHYGFSREDGSAF
EVAIPFFPLAAPATAR------
