# Supplementary material for: Investigation of the thermophilic mechanism in the genus Porphyrobacter by comparative genomic analysis
Source: BMC Genomics. 2018 May 23;19:385. doi: 10.1186/s12864-018-4789-4 (PMC5966882; doi:10.1186/s12864-018-4789-4)
Supplement: Supplementary file 1 — Alignment results of protein amino acid sequences encoded by single-copy genes found in eight Porphyrobacter strains. (ZIP 1510 kb) [file 12864_2018_4789_MOESM1_ESM.zip › Additional file 1/PO_113.fasta]

>PO01|6666666.126375.peg.1397
-MFSLKGMNALVTGASGGIGSAIAHALASQGARLALSGSNAAKLRAFRDELNEAYPH-DH
DGHVEITCDLGNQTQVEELIPAMIDTLGTMDILVNNAGITRDNLGMRMKDEEWDQVIRIN
LEASFRLMRAAAKPMMKARFGRIINITSVVGSTGNPGQMNYCAAKAGLTGMTKAFAQEVA
SRGITANCVAPGFIRTAMTAALDEKQQAAINGRIPMGRMGEGAEIGAAVAFLASREAAYM
TGETLHVNGGMAMLG-
>PO02|6666666.125937.peg.371
-MFSLKGMNALVTGASGGIGSAIAHALAAQGARLALSGSNAAKLRAFRDELNEAYPHHDH
DGHVEITCDLGDPQQVEELVPATLDTLGSIEILVNNAGITRDNLALRMKDEEWDQVIRIN
LEAAFRLMRAAAKPMMKARFGRIVNITSVVGATGNPGQMNYCAAKAGLTGMTKAFAQEVA
SRGITANCVAPGFIRTAMTAALDEKQQAAINARIPMGRMGEAAEIGAAVAYLASREAAYV
TGETLHVNGGMAMVG-
>PO03|6666666.126357.peg.2273
-MFSLKGMNALVTGAAGGIGSAIAHALASQGARLALSGSNAAKLRAFRDELNETYAHHDH
DGHVEITCDLGNATQVEELVPAMLDTLGSMDILVNNAGITRDNLGMRMKDEEWDQVIRIN
LEAAFRLMRASAKPMMKARFGRIINITSVVGATGNPGQMNYCAAKAGLTGMTKSFAQEVA
SRGITANCVAPGFIRTAMTAALDEKQQAAINARIPMGRMGEGAEIGAAVAFLASREAAYV
TGETLHVNGGMAMLG-
>PO04|6666666.126260.peg.1863
-MFSLKGMNALVTGASGGIGSSIAHALASQGARLALSGSSAAKLRAFRDELNEAYPHHDH
DGHVEITCDLGNPTQVEELIPATLDTLGTIDILVNNAGITRDNLGMRMKDEEWDQVIRIN
LEASFRLMRAAARPMMKARFGRIINITSVVGATGNPGQMNYCAAKAGLTGMTKAFAQEVA
SRGITANCVAPGFIRTAMTAALDEKQQAAINGRIPMGRMGEGSEIGAAVAFLASREAAYV
TGETLHVNGGMAMLG-
>PO05|6666666.126363.peg.654
MMFALNGMTALVTGASGGIGSAIAHALASQGARLALSGSNAAKLRAFRDELNEAYPH-DH
EGHVEITCDLGNATQVEELIPAMMDTLGRMDILVNNAGITRDNLGMRMKDEEWDQVIRIN
LEASFRLMRAAAKPMMKARFGRIINITSVVGSTGNPGQMNYCAAKAGLTGMTKAFAQEVA
SRGITANCVAPGFIRTAMTTALDDKQQAAINGRIPMGRMGEGGEVAAAVAFLASREAAYV
TGETLHVNGGMAMLG-
>PO06|6666666.126376.peg.2527
-MFSLKGMNALVTGASGGIGSSIAHALASQGARLALSGSNAAKLRAFRDELNETYAHHDH
DGHVEITCDLGNTTQVEELIPAMLDTLGTMDILVNNAGITRDNLGMRMKDDEWDQVIRIN
LEAAFRLMRAAAKPMMKARFGRIINITSVVGATGNPGQMNYCAAKAGLTGMTKAFAQEVA
SRGITANCVAPGFIRTAMTSALDEKQQAAINGRIPMGRMGEGSEIGAAVAFLASREAAYV
TGETLHVNGGMAMLGY
>PO07|6666666.125928.peg.1682
-MFSLKGMNALVTGASGGIGSAIAHALASQGARLALSGSNAAKLRAFRDELNEAYPHHDH
DGHVEITCDLGDQSQVEELIPATLDTLGTLDILVNNAGITRDNLGMRMKDEEWEQVIRIN
LEAAFRLMRAAAKPMMKARFGRIINITSVVGATGNPGQMNYCAAKAGLTGMTKAFAQEVA
SRGITANCVAPGFIRTAMTAALDEKQQAAINSRIPMGRMGEGAEIGAAVAFLASREAAYV
TGETLHVNGGMAMLG-
>PO08|WP_039094455.1
-MFDLTGMTALVTGASGGIGSAVARALAANGARLALSGSNPAKLRAFREELNAAHPPREA
EDHVEITCNLSDTKQVEELVPAALDTFGKLDILVNNAGITRDNLAMRMKDEEWDEVIRIN
LEAAFRLMRTASRPMMKARFGRIISVTSIVGTTGNPGQMNYAAAKAGLTGMSKSLAAELA
ARGVTVNCVAPGFIRTAMTDALPDAQKAKLAERIPMGRMGEGEEIGAAVAYLASREACYV
TGQTLHVNGGMAMI--
