# Supplementary material for: Investigation of the thermophilic mechanism in the genus Porphyrobacter by comparative genomic analysis
Source: BMC Genomics. 2018 May 23;19:385. doi: 10.1186/s12864-018-4789-4 (PMC5966882; doi:10.1186/s12864-018-4789-4)
Supplement: Supplementary file 1 — Alignment results of protein amino acid sequences encoded by single-copy genes found in eight Porphyrobacter strains. (ZIP 1510 kb) [file 12864_2018_4789_MOESM1_ESM.zip › Additional file 1/PO_1130.fasta]

>PO01|6666666.126375.peg.4009
MKKTTGMDRAATSGWRPATKALRGGTWRSEHGETSEALFLSSGYTYDDAQTVADRFAGTA
QGMTYSRLQNPTVAMLEERIALMEGAEACRTQASGMAAMTAAMLCQLSAGDHVVAARAAF
GSCRWLVDSLLPKFGIETTVIDSADNAAWDAAIRPNTKVFFFETPANPTLDIVDLAYVCG
LAKAHGITTVVDNAFASPVLQRPMQFGADVVAYSATKLMDGQGRVLAGAICASKQWIDEV
LMPFQRNTGPTLSAFNAWVVMKGLETLPLRAFAQSKSAVALGEFLEPRVTKAGGHLLHPG
LPSHPRHNLALAQMDATGPIFALDVGTRARAFALLDALKLIDISNNIGDARSLMCHPAST
THAGLTEEARAEMGVTEGLLRINVGLEDIEDLTEDMDQALAAAGI
>PO02|6666666.125937.peg.1826
MKKTTGMNRAATARWRPATRALRGGTWRSEHGETSEALFLTSGYTYDDAATVAARFAGEA
EGMTYSRLQNPTVAMLEERIALMEGAEAARAQASGMAAMTAALLCQLKAGDHVVAARAAF
GSCRWLVDSLLPRFGIATTVIDSADNAAWEAAIRPNTRVFFFETPANPTLDIVDLGFVCG
LARAHGITTVVDNAFASPALQRPMAFGADVVAYSATKLMDGQGRVLAGAICGTKQWIEEV
LLPFQRNTGPTLSPFNAWVVLKGLETLPLRAHKQSEQAVALGRFLEPRITAAGGRMLHPG
LESHPRHQLAKAQMEATGPIFAFDVGTRERAFAVLDALELIDISNNIGDARSLMCHPAST
THANMGAEARAEMGVTEGLLRINVGLEDIQDLIEDMDQALAAAGI
>PO03|6666666.126357.peg.1738
------MDRAATRNWRPATRALRGGTWRSEHGETSEALFLTSGYTYDDAQTVADRFAGEA
EGMTYSRLQNPTVAMLEERIALMEGAEACRTQASGMAAMTAALLCQLSAGDHVVAARAAF
GSCRWLVDQLLPRFGIETTVIDSADNAAWEAAIRPETKVFFFETPANPTLDIVDLAYVCA
LARAHGITTVVDNAFASPVLQRPMEFGADVVAYSATKLMDGQGRVLAGAICASKQWIDEV
LMPFQRNTGPTLSAFNAWVVMKGLETLPLRAFKQSENAVALGRFLEPRIVAVGGHLRHPG
LPSHPRHDLALKQMDATGPIFALDVGSRARAFAILDALGLIDISNNIGDARSLMCHPAST
THANMGDEARAAMGVTEGLLRINVGLEDIADLTEDMDRALAAAGI
>PO04|6666666.126260.peg.729
MKKTTGMDRAATSGWRPATRALRGGTWRSEHGETSEALFLTSGYTYDDAQTVADRFAGEA
VGMTYSRLQNPTVAMLEERIALIEGAEACRAQASGMAAMTAALLCQLSVGDHVVAARAAF
GSCRWLVDNLLPKFGIETTVIDSADNAAWEAAIRPNTKVFFFETPANPTLDVVDLRHVCG
LARAHGITTVVDNAFASPVLQRPMEFGADVVAYSATKLMDGQGRVLAGAICASKQWIDEV
LMPFQRNTGPTLSAFNAWVVLKGLETLPLRAFKQSEQAVALGQFLEPRVQAAGGHLLHPG
LPSHPQHNLAMSQMGATGPIFALDVGTRARAFALLDALNLVDISNNIGDARSLMCHPAST
THAGLTDEARAAMGVTEGLLRINVGLEDIDDLTEDMDQALAAAGI
>PO05|6666666.126363.peg.815
MKKTTGMDRAATANWRPATKALRGGTWRSEHGETSEALFLTSGYTYDDAQTVADRFAGSA
QGMTYSRLQNPTVAMLEERIALMEGAEACRTQASGMAAMTAALLCQLSAGDHVVAARAAF
GSCRWLCDNLLPKFGIDVSIIDSADNAAWEAAIRPNTKVFFFESPANPTLDIVDLAHVCS
LARAHGITTVVDNAFASPVLQRPMEFGADVVAYSATKLMDGQGRVLAGAICASKQWIDEV
LMPFQRNTGPTLSAFNAWVVLKGLETLPMRAFAQSRSAVELGEFLEPRVLAAGGHLRHPG
LPSHARHDLARAQMDATGPIFAFDVGTRARAFAVLDALKLIDISNNIGDARSLMCHPAST
THANMTEEARAAMGVSEGLLRINVGLEDIADLTEDMDQALAAAGM
>PO06|6666666.126376.peg.1592
MKKTTGMDRAATQNWRPATRALRGGTWRSEHGETSEALFLTSGYTYDDAQTVADRFAGEA
EGMTYSRLQNPTVAMLEERIALMEGAEACRAQASGMAAMTAALLCQLKTGDHVVAARAAF
GSCRWLCDQLLPKFGIDVTIIDSADNAAWEAAIRPNTRVFFFETPANPTLDIVDLAHVCG
LARAHGITTVVDNAFASPVLQRPMEFGADVVAYSATKLMDGQGRVLAGAICGSKQWIDEV
LMPFQRNTGPTLSAFNAWVVLKGLETLPLRAFKQSEQAVALGRFLEPRVMAAGGHLLHPG
LPSHPRHALASAQMDATGPIFALDVGTRARAFSLLDALQLIDISNNIGDARSLMCHPAST
THANMGDEARAAMGVTEGLLRINVGLEDIADLTEDMDRALGAAGI
>PO07|6666666.125928.peg.1839
------MDRAATSRWRPATRALRGGTWRSEHGETSEALFLTSGYTYDDAQTVADRFAGTA
QGMTYSRLQNPTVAMLEERIALIEGAEACRAQASGMAAMTAALLCQLSAGDHVVAARAAF
GSCRWLVDTLLPKFGIETTVIDSADNAAWEAAIRPNTKVFFFETPANPTLDIVDLAHVCG
LAKAHGITSVVDNAFASPALQRPMAFGADVVAYSATKLMDGQGRVLAGAICASQQWIDEV
LLPFQRNTGPTLSAFNAWVVLKGLETLPLRAFKQSEQAVALGEFLEPRVTKAGGRLLHPG
LPSHPRHELALTQMDATGPIFAFDVGTRARAFAILDALRLIDISNNIGDARSLMCHPAST
THAGLTDEARAAMGVTEGLLRINVGLEDIADLVEDLDQALAAAGI
>PO08|WP_039095594.1
MKNTTGQDRSVTAAWRPATQAVRAGTWRSEHGETSEALFLNSGYTYDSAQTVADRFAGEA
PGMVYSRMQNPTTQMLEDRIAALEGAEACRVQATGMAAMSAAMLAHLSAGDHIVAGKAAF
GSCRWIVDNLLPRFGIEGTTIDARDNAAWEAAIRPNTKMFFFETPANPTMDVVDLAHVCG
LARAHGITTLVDNAFASPVLQRPMEFGADIVAYSATKLMDGQGRVLAGALCASEQWITDV
LMPFQRNTGPILAPFNAWVVLKGLETLDLRARRQSENALEVARFLEGR----GVEVLYPG
LPSHPQHDLAMRQMVAAGPIFACYMDGQEQAMGLLDALQLIDISNNIGDSKSLMCHPATT
THYNMGPEGRADAGVSDGMLRLNVGLEDPLDLIADLDQALNRIGR
