# Supplementary material for: Investigation of the thermophilic mechanism in the genus Porphyrobacter by comparative genomic analysis
Source: BMC Genomics. 2018 May 23;19:385. doi: 10.1186/s12864-018-4789-4 (PMC5966882; doi:10.1186/s12864-018-4789-4)
Supplement: Supplementary file 1 — Alignment results of protein amino acid sequences encoded by single-copy genes found in eight Porphyrobacter strains. (ZIP 1510 kb) [file 12864_2018_4789_MOESM1_ESM.zip › Additional file 1/PO_1131.fasta]

>PO01|6666666.126375.peg.4012
------------MAEAQASPSPAAALPPARPRDPLGWVLAMTGIFALLAGWRLAIPSILY
FDEVHYIPAAREFLSLIQTGAGEYRNREHPLLAKELIALGMLVFGDNPLGWRIVPWASGV
LAFFAALRALWHASHDRYATLAFGLLLATGFPLFIHSRIAMLDIVMANALAVAAWQFAAA
CAQPEQGRWRLALTGIAIGCALGAKWNAIPLAMVPGITFFIARALAGRRRLLLSRRGAPV
PGITLVEAFVWLGIVPLAVYAATYVPGYWWADAAHPSPLASQGLIGLHREMFELQSQLKT
PHRYMSQWSQWVLNTRGIWYLYEEVDGAMRGVLLVGNPLTMWLGLPALAWCLVEGVWQRN
WARLAAALGYAAALGLWVIAPKPVQFYYHYLVPSFFLLAALALACSDLRRLP----KGEW
LAGGVLAGALLVAAYFFPIIAALPIAGPDAYLDWMWLKGWM
>PO02|6666666.125937.peg.1829
------------MARGRASPPPPDRLPAPRPRDPLVWCLLITALFALLAGWRLAIPGKPY
FDEVHYLPAAREIVQLFETGAGAYLNREHPLLGKTLIALGMMLAGDNPIGWRIMPLLLGT
LALFAAMRALWHASGERFATLGFGVLLATGFHLFIQSRIAMLDIAMAAFLALAAWQFAAA
IRAPETGRWRLALTGIALGLALGAKWNAAPLAVLPGLVFLIARALAGRRRLLLSRRGAPV
PGITLIEAGLWLGVVPLVTYALTFLPGYWLAAPLHPSPLAAQGLIGFHREIFALQSQLMT
PHQYMSRWPQWVLNTRAVWYLYEPVDGAQRGVLLIGNPLTMLAGLPALLWCLASGAWRGD
WARLSVVIGYGASLGLWLVAPKPVQFYYHYFVPSFFLLAALALAASDLARDR----RTAW
LGWGILAGSIAVFAWFFPIIAALPLAGRESYVTWMWLDGWR
>PO03|6666666.126357.peg.1735
------------MAEAQAS-LSAAAQPPLHPRDPLLWCIALMGLYALLAGWRLATPSTPY
FDEVHYLPAARELLALWQYGEGAYLNREHPLLGKVMIALGMGLAGDNPLGWRIMPLLAGT
LALFAGMRALWHASLDRFATLAFGFLLATGFHLFVQSRIAMLDVFMAAFLALAAWQFAAA
IREPETGRWRLALTGVALGCAMGAKWNAIPLAVLPGLAFFAARLSAGRRRLFLSRRGMPV
PGITLVEAFVWLGIVPLATYALTFAPGYWLGGYLRPSPLAEAGLIGFHGEILSLQQQVIT
PHTYQSTWPQWMLNTRGIWYLYEVVDAAQRGVLLIGNPLTMLLGLPALAWCLASGAWRGD
WARLGAVIGYAASLGLWLIAPKPVQFYYHYFVPSFFLLAALSLALSDLRRTGW----GAW
LAWGTLVASAGIFALFYKILAAAPLESADSFVKWTLLAGWR
>PO04|6666666.126260.peg.726
-------------MAQAQAPTSPAAAPPLRPSDPLGWCLVLTGVFALITGWRLAIPSIPY
FDEVHYIPAAREILSWWQTGQGAYLNREHPLLAKLLIAVGMGLFGDTPLGWRIMPWLCGV
LAFLAATRALWHASHDRFATLAFAVLLGTGFHLFIHTRIAMLDIVMVAALTVAAWQFAAA
CAQPEQGRWRLALTGIAIGCALGAKWNAIPLAVVPGITFFIARALAGRRRLLMSRRGAPV
PGITLVEAFLWLGILPLAIYALTFLPGYWLADYLHPSPLAEKGLIGFHHYIFQLQSQLMT
PHRYMSTWPQWVLNARGVWYLFEPIDGAQRGVLLIGNPLTMWLGLPALMWCLVRGVWQRD
RARLAAVIGYAVSLGFWIVAPKPVQFYYHYFVPSFFLLAALALTCSDLRHWP----RGKW
LAWGIPAASVLVFAGFFPIIAALPLADGDSYKIWAWVRGWR
>PO05|6666666.126363.peg.818
-------------MAHIEAPAAPAAVPALRPRDPLGWCLLLTGLFALLTGWRLAIPSQPY
FDEIHYLPAARELLELLRTGQGTYLNREHPLLAKELIAVGMALFGDNPLGWRIMPWLAGV
IAYGAMLRAMWHASHDRYATLAFAVLLATGFHLFIHARIAMLDIVMASALAVAAWQFAVA
IARPEQGRLRLALTGIAIGCALAAKWNAIPLAVMPGLIFLAARAFAGRRRLLLSRRGAPV
PGVTLIEAFVWLGLLPLAVYAATFIPGYWLSEPLHPSPLAERGLIGLHQHIYELQSQLKV
PHRYMSQWPQWVLDTRGIWYLYQEVDGAQRGVLLIGNPLSMWLGLPALVWCLVAGLFQRS
GVRLAAALGYAVSLGLWVIAPKPVQFYYHYLVPSFFLLAALALTCSDLRRLP----KGDW
LAGGVLAGAVAVFAVFFPIIAALPLLGPDAYLEWMWLSSWK
>PO06|6666666.126376.peg.1589
MPKALPLPNRSRMAEARDL-SPPDTAAPVHPRDPLAWCLALTGLYALLAGWRLAIPSIPF
FDEVHYLPAARELLALMETGSGTYLNREHPLLGKELIAVGMALLGDNPLGWRIMPLACGT
LVLFAGMRALWHASEDRFATIAFGVLLATGFHLFVQSRITMLDIFMAAFLAVAAWQFAGA
CAQPEKGRWRLALTGLALGCAMGAKWNAIPLAMLPGLAFFAARLSAGRRRLFMSRRGAPV
PGITLVEAFVWLGIVPLLAYALTFAPGWWLGGYLRPSPLAEAGLIGFHREILSLQQQVIT
PHNYQSTWPQWLLNTRGIWYLYEVIDGSQRGVLLIGNPLTMLAGLPALAWCLASGAWRGD
WTKLAVVIGYGAALGLWLIAPKPVQFYYHYFVPHFFLLAALALSLSDLRRAGLGQRLGRW
LAWGMLAGSAGLFALFYKVLAAAPLEGAASFAKWTWLAGWR
>PO07|6666666.125928.peg.1842
------------MAEARP--SSPALTPPARPRDPLATCLALTGLFALLAGWRLAIPSVPV
FDEVHYLPAARELLALWREGHGEYLNREHPLLGKELIALGIALFGDTPLGWRIMSLGFGT
LAYFASLRAMWHASADRFACLAFGILLATGFHLLIQSRIAMLDIFMAAFLAVAAWQFAGA
CAEPEMGRWRLALTGTALGLAMGAKWNAIPLTVLPGLAFLVARARAGRRRLFLSRRGPPV
PGVTLLEAFVWLGIVPLLAYAATFLPGYWLSEYLRPSPLAEQGLIGFHGEILSLQQQVLT
PHTYQSRWPQWLLNTRAVWYFYALADGAQRGVLLIGNPLTMLLGLAGVLWCLVNGIIREN
WAKLAVVIGYAASLGLWIVAPKPVQFYYHYFVPHFFLLAALALALADLRRAGWG-----W
CAWGTLAGSVGVFAWFYPILAALPLKNAGSFVTWMWLDGWR
>PO08|WP_039095597.1
---------------------MTRTPPPAHPRDPLGWTALLVALFAVLAGWKLTTPSQPF
FDEVHYLPAARALLDLSR-----IANPEHPPLGKLLLAGGMALFGDNPLGWRVMPWAAGV
LTLWAFTRALWFASLSRFASLTGGVLAVAGFPLLVQARIAMLDVFMLAGVACAAWLCAAA
MREPERARWRLALAGVALGCAMAAKWNAIPVAVLPGLAFAAVRLRACGWHGLVTRRGPPV
ANIRLAEAALWLGLVPLATYAACYLPYWFVEVA---PLRGWAGLVAWHGEMLALQHQILP
PHPYGSRWWEWVLDWRAIWYLYEPVDGAQRGVLLVGNPLVHLPALPALAWCLWAGLR-GR
ADALAVAVLYGASMALWMVTAKNVQFFYHYSLPGLFATAALALALDAWWQRGWRS-----
-VLAVPVGALLLLAWFWPVLTAGALDGPDGFRRYAWVRGWI
