# Supplementary material for: Investigation of the thermophilic mechanism in the genus Porphyrobacter by comparative genomic analysis
Source: BMC Genomics. 2018 May 23;19:385. doi: 10.1186/s12864-018-4789-4 (PMC5966882; doi:10.1186/s12864-018-4789-4)
Supplement: Supplementary file 1 — Alignment results of protein amino acid sequences encoded by single-copy genes found in eight Porphyrobacter strains. (ZIP 1510 kb) [file 12864_2018_4789_MOESM1_ESM.zip › Additional file 1/PO_1132.fasta]

>PO01|6666666.126375.peg.4014
----MSLDLAIILPTLNERGNLAPLVERIDRAIRDAAAWEVIIVDDDSKDGTADEARAIA
LTDPRVRVIQRIGRRGLASAAIEGFCATAAPYVAVMDADHQHDPALLPGMLAALKSGEAE
ICVASRFAEGASTAEWAAPEREKLSTYANAIARKITGVELTDPMSGYFMLPSSTARALVP
RLTGIGFKILLDLLATS----DTAMKVKEFPLNFAARREGESKLDRAILFDFLAGLYDKT
LGKVIPTRFALFGTVGALGVVVHFVVLTSLLFLFGHHFTFAQSGAVLVAMSFNFWLNNWL
TYRDKRLTGAAALLRGWIGFIATCAIGGFANVAIATF-LEAQGVFWVLAALAGIVVGSVW
NYALSSRFVWGRF
>PO02|6666666.125937.peg.1830
----MALRLAIILPTLNERGNLAPLIERIAAAMGDQADWEVIIVDDDSRDGTADEARALA
LADPRVRVIQRIGRRGLASAAIEGFCATAAPYVAVMDADHQHDPALLPLMLAALEAGEAE
ICVASRFAEGASTARWAAPEREQLSSLANGLARRLTGVALSDPMSGYFMLPAATARALAP
RLSGIGFKILLDLLATS----ERPLAVKEFPLDFAARREGESKLDRAILFDFLAGLYDKT
FGKVIPTRFALFGTVGALGVVVHFIVLSSLLFLVGHRFALAQTAAVLVAMSFNFWLNNWL
TYRDQRLRGAWALLRGWAGFIATCAVGAFANVAVATF-LEGRGVFWALAALAGILVGSVW
NYALSSRFVWGRF
>PO03|6666666.126357.peg.1734
-----MLDLAIILPTLNERGNLAPLVERIAAAMG-PEGWEVIIVDDDSRDGTADEARALA
LGDNRVRVIQRIGRRGLASAAIEGFCATPAPFVAVMDADHQHDPALLPGMLAALKAGEAE
ICVASRFMPGASTDDWAAPERERLSAFANGLARRLTGVNLSDPMSGYFMLPASTARALVP
RLSGIGFKILLDLLATA----DAPMRVKEFPLRFAARREGESKLDRAVLFDFLAGLYDKT
FGRLIPTRFALFGTVGGLGVVVHFAALSALLFVLGEGFALAQTGAVLVAMSFNFWLNNWL
TYRDKRLKGWGQVLRGWLGFCATCAVGAFANVAVATF-LEGKGVFWTLAALAGILVGSVW
NYALSSRFVWGRF
>PO04|6666666.126260.peg.725
----MTLQLAIILPTLNERGNLAPLVERIDRAIRDAAAWEVIIVDDDSRDGTADEARALA
LTDPRVRVIQRIGRRGLASAAIEGFCATAAPFVAVMDADHQHDPALLPGMLAALTSGEAE
ICVASRFAEGASTAEWAMPEREKLSTYANAIARKITGVELSDPMSGYFMLPAATARTLVP
RLSGIGFKILLDLLATA----DAPMKVKEFPLNFAARREGESKLDRAILFDFLAGLYDKT
LGKVIPTRFALFGTVGALGVVVHFAVLTALLFAFGERFTIAQTAAVLVAMSFNFWLNNWL
TYRDKRLVGALALLRGWLGFIATCAIGAFANVAIATF-MEGRGIHWAIAALAGIVVGSVW
NYALSSRFVWGRF
>PO05|6666666.126363.peg.819
----MSLDLAIILPTLNERGNLVPLVDRIDRAIGTAARWEVIIVDDDSKDGTADEARALA
LTDARVRVIQRIGRRGLASAAIEGFCATAAPFVAVMDADHQHDPALLPGMLAALKAGEAD
ICVASRFAEGASTAEWAAPERERLSTYANAIARRITGVDLTDPMSGYFMLPSDAARALVP
RLTGIGFKILLDLLATS----DTTMRVKEFPLNFAARREGESKLDRAILFDFLAGLYDKT
LGKVIPTRFALFGTVGALGVLVHFAVLTSLLFAFDHAFTWAQTAAVLVAMSFNFWLNNWL
TYRDKRLTGAGALLRGWIGFVATCAIGGFANVAIATF-LEGQGVFWALAALAGIVVGSVW
NYALSSRFVWGRF
>PO06|6666666.126376.peg.1588
---MMALDLAIILPTLNERGNLAPLVERIAAAMG-DVGWEVIIVDDDSRDGTAEEARALA
LGDPRIRVIQRIGRRGLASAAIEGFCATAAPFVAVMDADHQHDPALLPAMLASLQAQAAE
ICVASRFVPGASTADWAAPERERLSALANRVARRLTGVELTDPMSGYFMLETARARALVP
RLSGIGFKILLDLLATAPKTLGTPMRVKEFPLQFAARREGTSKLDRAVLFDFLAGLYDKT
LGQVIPTRFALFGTVGGLGVIVHFAVLSALLFVLGEGFALAQTAAVLVAMSFNFWLNNWL
TYRDKRLKGWSAVLRGWLGFCATCAVGAFANVAVATF-LEGRGLFWALAALAGIVVGSVW
NYALSSRFVWGRF
>PO07|6666666.125928.peg.1843
-----MLDLAIILPTLNERGNLAPLVARIEAALGAGIGWEVIIVDDDSRDGTADEARALA
LADPRVRVIQRIGRRGLASAAIEGFCATAAPFVAVMDADHQHDPALLPAMLAAVKASEAD
IAVATRFAEGASMDDWAAPERERLSALANRLARRLTGVELSDPMSGYFLLPAATARALVP
RLSGIGFKILLDLLATA----DTPLRVKEFPLQFAARREGESKLDRAVVFDFLAGLYDKT
LGRVVPTRFALFGTVGALGVIVHFAVLTVLLFVFGEGFALAQTAAVLVAMSFNFWLNNWL
TYRDKRLKGWSALMRGWLGFCATCAVGALANVGIATL-LEDKGVLWALAALAGIVVGSVW
NYALSSRFVWGRF
>PO08|WP_039096261.1
MPIRQRAVLSVVIPTFNERDNVGRMVEVLDAALA-GIPFEMVFVDDDSRDGTRERLCELS
AADPRVRMVHRIGRRGLSTAVVEGILSTTAPFIAVIDADLQHDERVLPQMLAILQTGDAD
VVVGSRYTEGGGVGDWDAG-RVRVSAVATRLARMVARVKLTDPMSGFFALTREAFDSAVR
DLSGQGYKILLDICASS----AAPLRMAEVPYQFRAREAGDSKLDAMIVWEYLLLLVDKL
IGHIVPARFVSFMAIGGVGVFVHMAVLGSFVALGQPAFIWAQSIATGIAMVFNFFINNLL
TYRDRRLKGFVPVTRGLLSFVAVCSVGAIANVGIAEVLFAGYRYAWWLAGLAGIVVGAFW
NYAATALFTWKAK
