# Supplementary material for: Investigation of the thermophilic mechanism in the genus Porphyrobacter by comparative genomic analysis
Source: BMC Genomics. 2018 May 23;19:385. doi: 10.1186/s12864-018-4789-4 (PMC5966882; doi:10.1186/s12864-018-4789-4)
Supplement: Supplementary file 1 — Alignment results of protein amino acid sequences encoded by single-copy genes found in eight Porphyrobacter strains. (ZIP 1510 kb) [file 12864_2018_4789_MOESM1_ESM.zip › Additional file 1/PO_1133.fasta]

>PO01|6666666.126375.peg.4015
MKIAVLPGDGIGPEVTAEAVAVLEALALPGLTLFTGDVGGAAYHRHGHPLPEETLAMARE
ADAILFGAVGDPTCDALERHLRPEQAILGLRKHLGLFANLRPAKVFAGLEHLSPLRADIA
AGLDMLIVRELTGDVYFGAKGQRTTDAGEREGWDAMSYSESEVRRIAHVAFRAAAAAGLP
LTSVDKANVLETSQLWRDVVLEVAADYPQVALDHMYVDNAAMQTVSHPERFGVLLTGNLF
GDILSDLASAAVGSIGLLPSASLGERQTGHGTFGLYEPIHGSAPDIAGQGKANPMATILS
AAMMLRHSFGLEDQAARIEGAVARALADGILGGDLGGSHGTAAIGAGVRERL
>PO02|6666666.125937.peg.1831
MKIAVLPGDGIGPEVTAEAVAVLEALALPGLVLGHGDVGASAWRRHGHPLPEATLALAAE
ADAVLFGAVGDPACDSLERHLRPEQAILGLRKHLGLFANLRPARVFAGLEALSPLRPEIA
AGIDLIIVRELTGDVYFGAKGQRTTPEGAREGWDAMSYSEPEVARIAHVAFRAAAAAGRP
LTSIDKANVLETSQLWREVVSRIAGEYPAVALDHMYVDNAAMQLVSHPERFGVMLTGNLF
GDILSDLASAAVGSIGLLPSASLGERQTAHGTFGLYEPIHGSAPDIAGKGKANPMATILS
AAMMLRHSFGLADEAARIEAAVARTLADGIRGADLGGEHGTAAIGAAVRARL
>PO03|6666666.126357.peg.1733
MKIAILPGDGIGPEVTAEAVAVLESLALPGLTLFEGDVGGIAYKRHGVPLPDETLDMARA
ADAVLFGAVGDPSCDTLERHLRPEQAILGLRKHLGLFANLRPARVFAGLEHLSPLRADIA
GGLDMLIVRELTGDVYFGAKGRRVSEAGEHEGWDAMSYAEHEVRRIAHVAFRAAAAGGHP
LTSVDKANVLETSQLWRDVVIEVAAEYPDVELDHMYVDNAAMQVVSHPDRFGVVLTGNLF
GDILSDLASAAVGSIGLLPSASLGERETAFGTFGLYEPIHGSAPDIAGQGKANPMATILS
AAMMLRHSFGMDAEAARVENAVAATLADGILGGDLGGSHGTAAIGEAVRARL
>PO04|6666666.126260.peg.724
MKIAVLPGDGIGPEVTAEAVAVLESLALPGLVLFSGDVGGAAYHRHGHPLPEETLAMARE
ADAVLFGAVGDPSCDTLERHLRPEQAILGLRKHLGLFANLRPARVFAGLEHLSPLRAGIA
GGLDMLIVRELTGDVYFGAKGQRTTDSGEREGWDAMSYAESEVRRIAHVAFRAAQSAGLP
LTSVDKANVLETSQLWRDVVVEVSAEYPEVALDHMYVDNAAMQVVSHPDRFGVVLTGNLF
GDILSDLASAAVGSIGLLPSSSLGERQTAYGTFGLYEPIHGSAPDIAGQGKANPMATILS
AAMMLRHSFGMEAEAARVEAAVARALADGILGGDLGGAHGTAAIGAAVRERL
>PO05|6666666.126363.peg.820
MKIAVLPGDGIGPEVTAEAVAVLESLALPGLTLFSGDVGGAAYHRHGVPLPDETLEVARV
ADAILFGAVGDPACDALERHLRPEQAILGLRKHLGLFANLRPARVFAGLEHLSPLRTDIA
GGLDLLIVRELTGDVYFGAKGQRVTDDGEREGWDAMSYAEHEVRRIAHVAFRAAAVSGQP
LTSVDKANVLETSQLWRDVVIEVAAEYPGVTLDHMYVDNAAMQVVSHPDRFGVVLTGNLF
GDILSDLASAAVGSIGLLPSASLGERQTAHGTYGLYEPIHGSAPDIAGQGKANPMATILS
AAMMLRHSFGREDDAVRIEAAVARTLADGILGGDLGGSHGTAAIGAAVRERL
>PO06|6666666.126376.peg.1587
MKIAILPGDGIGPEVTREAVAVLECLALPGLTLFEGDVGGIAYKRHGHPLPDETLDMARA
ADAILFGAVGDPTCDALERHLRPEQAILGLRKHLGLFANLRPARVFAGLEHLSPLRADIA
ASLDMLIVRELTGDVYFGAKGRRVSETGEHEGWDSMSYCDSEVRRIAHVAFRAAAAGGHL
LTSVDKANVLETSQLWRDVVIEVAADYPAVELDHMYVDNAAMQVVSHPDRFGVVLTGNLF
GDILSDLASAAVGSIGLLPSASLGERETAFGTFGLYEPIHGSAPDIAGQGKANPMATILS
AAMMLRHSFGRDAEAGRIENAVSAALADGVLGGDLGGSHGTAAIGEAVRARL
>PO07|6666666.125928.peg.1844
MKIAILPGDGIGPEVTAEAVRVLEALSLPGLTLFEADVGGIAYKRHGHPLPQETLDLAGM
ADAILFGAVGDPSCDALERHLRPEQAILGLRKHLGLFANLRPARVFAGLEHLSPLRPDIA
ARLDMLIVRELTGDVYFGAKGRRVSATGEHEGWDAMSYAEHEVRRIAHVAFRAAAAGGQR
LTSVDKANVLETSQLWRDVVIEIAADYPEVALDHMYVDNAAMQVVSHPERFGVVLTGNLF
GDILSDLASAAVGSIGLLPSASLGERETAFGTFGLYEPIHGSAPDIAGQGKANPMATILS
AAMMLRHSFGLEAAAARIENAVAATLADGILGGDLGGSYGTVAIGEAVRARL
>PO08|WP_039095601.1
MKIACLPGDGIGPEIMAEALRVLAALELPV-EVVHGDVGGAAYHRHGHPLPPETLALAQG
ADALLFGAVGDPTCDNLERHLRPEQAILGLRSALGLFANLRPAKMFAGLEDLSALRPEVA
GAIDLLIIRELNGDVYFGEKAIRRLDDGRRQGFDLMSYAEDEVRRIAHVGFRAAQGRSGK
LCSVDKANVLETSQLWRDVVIEVAAEYPDVALTHMYVDNAAMQLVRDPGQFDVIVTGNLF
GDILSDQASMCVGSIGLLASAALGERQMAHGTLGLFEPIHGSAPDIAGTGRANPMAMILS
LAMLLRHALGQEDAATRIEAAVAVTLADGIKGGDLGGTAGTVAIGDAVLARL
