# Supplementary material for: Investigation of the thermophilic mechanism in the genus Porphyrobacter by comparative genomic analysis
Source: BMC Genomics. 2018 May 23;19:385. doi: 10.1186/s12864-018-4789-4 (PMC5966882; doi:10.1186/s12864-018-4789-4)
Supplement: Supplementary file 1 — Alignment results of protein amino acid sequences encoded by single-copy genes found in eight Porphyrobacter strains. (ZIP 1510 kb) [file 12864_2018_4789_MOESM1_ESM.zip › Additional file 1/PO_1134.fasta]

>PO01|6666666.126375.peg.4016
--------------------MVRLLTAGQGLVAAYVAGGRGRQMRAVMVPGNRVAAEFTT
RPGGQLPFARLELEQSRAALMTEPLPAAAIGWACALTAATLPERQPYPALHAALDALLEA
IAIAPSARGWVSGLIGYETLLLSELGYGGEAPPPAADWPQTLAMLGILERRLAHYLLAGD
RRDVMGARKRLTERLARMA
>PO02|6666666.125937.peg.1832
MALRIAAILLASRPQGETGAIVRLLGAETGLIAAYVAGGRGRQLRPVLVPGNRVAAEIAG
RPESQLPFARLELSQSRAALMTEPLPAAALQWVCALTAAALPERQPYPALFAALEALLEA
IAVAPSARGWAQGLVAYEALLLAELGYGGAPPPESSELSDQLAALAVLERRIAHYLLAGA
KRDVMGARRLLTERLARMI
>PO03|6666666.126357.peg.1732
MNLRSSAILLASRAHGETGAIARLLSPDNGLVAAYVAGGRGRQMRAVMVPGNRVAMELAV
RSGTQLPFARLELEHSRAALMTEPLPAAAIQWVCALAAAALPERYPCPAIFAALEALLGA
IAFAPSARGWVPGLVAYETMLLAEMGYGGVRSDPGTDFAAQMQALGALEAPLANSLLAGR
GRDVMAARRLLTERLARMA
>PO04|6666666.126260.peg.723
MTARASAILLGSRPQGETGAMARLLTTENGLVAAYVAGGRGRQMRAVMVPGNRVAAEFTT
RPGTQLPFARLELEQSRAALMTEPLPAAAIQWACALTAAVLPERQAYPALPEALDALLEA
IAIAPSARGWVSGLAAYEALLLSELGYGGQAPPPAADWAAQLAMLGILEGQLATYLLAGD
RRDVMGARKLLTERLARIG
>PO05|6666666.126363.peg.821
MTSAAAAIFLGARPQGETGAMARVLTAEAGLIAAYVAGGRGRMMRAVMVPGNRVTAELSY
RPGSQLPFARIELEQSRAALITEPLPAAAIQWACALTAATLPERQPYPALHSALEGLLEA
IALAPSARGWVTGLIGYETLLLSELGYGGEAPAAGADWAQQMAMLGILERRLAHYLLAGD
RRDVMGARLRLTERLARMA
>PO06|6666666.126376.peg.1586
MNLRSIAVLLASRQQGETGAIARLMTAEYGLVAAYVAGGRGRQMRAVMVPGNRVALELTT
RSASQLPFARLELEHSRAALMTEPLPAAAIQWACALTAAALPERYRAPALYQALEALLDA
IAVAPSARGWVSGLIAYETMLLGEMGYGGDRPDPGADLPAQLKALGQLEAPLANSLLAGR
KGDVMAARRLLTERLQRMA
>PO07|6666666.125928.peg.1845
MNLRSPAIVLASRAHGETGAIARLLTPGHGLVAAYVAGGRSRALRAVMLPGNRVAADLAA
RSATQLPFARLELEHSRAALMTEPLPAAGIGWVCALTAAALPERYPCPALYQALDALLGA
IAFAPSARGWVSGLIAYETMLLAEMGEGVPRPDPGTDLPALLAALARLEGPLANSLLAGR
KSDVMAARQLLTARLKRMI
>PO08|WP_039095603.1
MHLRVPAILLAARPHGETAVIARALTEEYGLVAAYVAGGRGRRLRPVLIPGNLLDLQLAA
RSEAQLPFATPELLRSRGALLGEPLAAAAIGWTTAFTATVLPERQPYPRLFQALGGVLDA
IGSGAPARDWLGGLVSFETLVLRDLGFGGAAPVTG-TFAETLAALDRLQPLLARYLLADR
RGDVMAARSRLRDQLSRME
