# Supplementary material for: Investigation of the thermophilic mechanism in the genus Porphyrobacter by comparative genomic analysis
Source: BMC Genomics. 2018 May 23;19:385. doi: 10.1186/s12864-018-4789-4 (PMC5966882; doi:10.1186/s12864-018-4789-4)
Supplement: Supplementary file 1 — Alignment results of protein amino acid sequences encoded by single-copy genes found in eight Porphyrobacter strains. (ZIP 1510 kb) [file 12864_2018_4789_MOESM1_ESM.zip › Additional file 1/PO_1136.fasta]

>PO01|6666666.126375.peg.4019
------------MNVLASPAQLRASFLRWALFMVPLVLLVGFAAGKLGS--PDTAWFAGL
TKPAIFPPPVTFGIVWTALFVLIGLAMASVASAWGAPGRGVALVVFAIHFIVTQVWTLVF
FGMQDMFAGLMVLGFGIASLLIALALVLRVRRSAALLLLPYLAWLCFASVLNYQFIVENP
DGGPSG-NGAAVRVKL
>PO02|6666666.125937.peg.1834
MGAPWGHAAGDVMRALASPQQLRASVLRWALFMVPLVLLIGFAAGQLGG--PDTAWFAGL
EKPAIYPPPMVFGIVWSVLFVLIGLALALVGSAWGAPGRTLALIAFGFHFLGTQAWTLVF
FGLQDMQAGLGVLAYGIASLLIALALIVRVRRLAALLLLPYLAWLIFAAVLNYQFIIANP
DGSSRGDDGAVTRVKL
>PO03|6666666.126357.peg.1730
------------MNVLASKQQLRASFLRWALFLVPLVLLIGFTAGQLGG--PDTPWFAGL
EKPAIYPPTAVFGIVWSILFVLIGLSLALVASAWGAPGRGLALGVFAVQFLLTQGWTAVF
FGMQDMTGGLYLLGASAVLLVAAVALVWRVRRVAGLLLLPYLAWVCFAGVLNYAFIQANP
DGGLRGSSGAQMRVEL
>PO04|6666666.126260.peg.720
------------MNVLASPAQLRASFIRWALFMVPLVLLIGFSAGQLGG--PNTPWFAGL
VKPAIYPPAIAFPIVWTTLFILIGLALALVASAWGAQGRIVALVAFAIHFIVTQGWTLVF
FGLQDMTGGLMVLGFGVASLLVALALIWRVRRAAVWLLLPYLAWLCFASALNYAFIVANP
DGGARGSDGAEISVPL
>PO05|6666666.126363.peg.823
------------MNLLASPAQLRASFLRWALFMVPLILLIGFAAGQLGG--PDTPWFAGL
EKPAIYPPPVVFGIVWSILFVMIGLALALVASAWGAQGRGIALGVFAVHFIVTQGWSMVF
FGLQDMTTALMVLGFGVVSLIVALALIFRVRRTAGLLLLPYLAWLCFASVLNYQFIAENP
DGGVNSGNGAATEVRL
>PO06|6666666.126376.peg.1584
------------MNILASKAQLRASFLRWALFLVPLILLIGFAAGQLGG--PDTPWFAGL
AKPAIYPPPAAFGIVWSILFVMIGLSLALVASAWGAPGRALALGVFALHFIGTQAWTAVF
FGMQDMTAGLAVLGYGVVSLLVALPLIWRVRRNAGLLLLPYLAWLCFASALNYQFIAANP
DGGQRGGSGAETRVEL
>PO07|6666666.125928.peg.1847
------------MNVLASKAQLRASFLRWALFMVPLVLLIGFTAGQFGG--PNTPWFASL
AKPAIYPPPAVFGIVWSILFVLIGLALALVASAWGAARRALALGVFAVQFLITQSWSAVF
FGMQDMQGGLIVIGTAAVLLLVAIALFWRIRRVAALLLLPYLAWVGFAGTLNYAFIQANP
DGGPRDASGAQTRVRL
>PO08|WP_039096459.1
-------------------MTDRRNLRRWLLLAVPGVLLLGSLSGLVSGSSGDQPSFAAL
AKPAIYPPGATFGIVWPILYVMMGIALALVGAERGAPHRRAALTAFAVQLALNLAWSPTF
FAAHQIGAALAILLALDVALIVTLTLFLRVRRAAGLLLLPYLAWVLFATVLNWQVLQLNP
GA--------------
