# Supplementary material for: Investigation of the thermophilic mechanism in the genus Porphyrobacter by comparative genomic analysis
Source: BMC Genomics. 2018 May 23;19:385. doi: 10.1186/s12864-018-4789-4 (PMC5966882; doi:10.1186/s12864-018-4789-4)
Supplement: Supplementary file 1 — Alignment results of protein amino acid sequences encoded by single-copy genes found in eight Porphyrobacter strains. (ZIP 1510 kb) [file 12864_2018_4789_MOESM1_ESM.zip › Additional file 1/PO_1137.fasta]

>PO01|6666666.126375.peg.402
--MILALLRRDLAQFFPFTGSGAALPVVFFVAVAMLFPFAVGPDANLLAKTGGGVVWIAA
LLAAILPLEKLVARDIQLGFFDQLRLRGVAEEAMMAVRLLAHWLSFGPPLLLATFPAAAL
LKIEGETFSILLLGLLAGTPGLAAIGLMIAALTASLRAG-AALSGLLLIPLALPILIFGA
GALARQDQVSLGFVGAISLALVALAPFAAGAAIRAAREQ
>PO02|6666666.125937.peg.1531
--MIAALLRRDLAQFFPFTASGAALPVIFFIAVAMLYPFAVGPDAGLLARTGGGVLWIAA
LLAAVLPLDKLVARDIALGVFDQLRLRGVSEEAMMAVRLLAHWLSFGPPLMLATFPAAAL
LKLEGPAFDLLILGLAAGTPGLAAIGLIIAALTASLRAG-AALSGLLLIPLALPILIFGA
GALARQDAASLGFVGAISLLLVALAPFAAGAAIRAVREG
>PO03|6666666.126357.peg.2683
--MIFALLRRDLAQFFPFTGSGAALPVVFFVAVAMLFPFAVGPDANLMAKTGGGVVWIAA
LLAAILPLEKLVARDIDLGFFDQLRLRGMAEEAMMAVRLAAHWLSFGPPLVLATFPAAAL
LKIEGETFQILLLGLLAGTPGLAAIGLMIAALTASLRAG-AALSGLLLIPLALPILIFGA
GALARQDQVSLGFVAAISLALVALAPFAAGAAIRAAREN
>PO04|6666666.126260.peg.948
--MIAALLKRDLAQFFPFTGSGAALPVVFFVAVAMLFPFAVGPDANVLARTGGGVVWIAA
LLAAILPLEKLVARDIALGFFDQLRLRGLAEEAMMAVRLLAHWLSFGPPLLLATFPAAAL
LKIEGESFWILLLGLLAGTPGLAAIGLMIAALTASLRAG-AALSGLLLIPLALPILIFGA
GALARQDQVSLGFVGAISLALVALAPFAAGAAIRAAREN
>PO05|6666666.126363.peg.1121
--MIASLLRRDLAQFFPFTGSGAALPTVFFVAVAMLFPFAVGPDANVLAKTGGGVVWIGA
LLAAILPLEKLVARDIQLGFFDQLKLRGVAEEAMMAVRLLAHWLSFGPPLLLATFPAAAL
LKIEGETFTILLLGLLTGTPGLAAIGLMIAALTASLRAG-AALSGLLLIPLALPILIFGA
GALARSDPVSIGFVGAISLALVAAAPFAAGAAIRAAREN
>PO06|6666666.126376.peg.984
--MIAALIRRDLAQFFPFTGSGAALPVVFFVAVAMLFPFAVGPDANLMARTGGGVVWIAA
LLAAILPLEKLVARDIELGFFDQLKLRGMAEEAMMAVRLVAHWLSFGPPLVLATFPAAAL
LKIEGETFQILLLGLIAGTPGLAAIGLMIAALTASLRAG-AALSGLLLIPLALPILIFGA
GSLARQDQVSLGFVAAISLALVALAPFAAGAAIRAAREN
>PO07|6666666.125928.peg.1405
--MTAALLRRDLAQFFPFTGSGAALPTVFFVAVAMLFPFAVGPDAKILARTGGGVVWIAA
LLAAILPLERLVARDIELGFFDQLRLRGMAEETMMAVRLAAHWLSFGPPLVLATFPAAAL
LRIEGESFSLLLLGLLAGTPGLAAIGLMIAALTASLRAG-AALSGLLLIPLALPVLIFGA
GALARQDHVSLGFVAAISLALVALAPFAAGAAIRAAREN
>PO08|WP_039095757.1
MRVLMALLRRDLARLLPGRQGGTLLPLLFFLGVAMLYPFAVGPDPVLLARTGGGVIWVAA
LLAAILPLDRLLANDFADGFFDQWAMRGIAEEVVVATRWLAHWLSFGPPLMLAALPAAAL
LGLEARTLAVVELGLLAGTPGLAAIGIIIAALTLGLRSGGMALAGLLLIPLAVPLLVFGA
GALSTGGSSGVALCGSISLALVALAPFAGGAAIRAAREA
