# Supplementary material for: Investigation of the thermophilic mechanism in the genus Porphyrobacter by comparative genomic analysis
Source: BMC Genomics. 2018 May 23;19:385. doi: 10.1186/s12864-018-4789-4 (PMC5966882; doi:10.1186/s12864-018-4789-4)
Supplement: Supplementary file 1 — Alignment results of protein amino acid sequences encoded by single-copy genes found in eight Porphyrobacter strains. (ZIP 1510 kb) [file 12864_2018_4789_MOESM1_ESM.zip › Additional file 1/PO_1138.fasta]

>PO01|6666666.126375.peg.4022
MPDHPPRPPKAQKRRVDQLLVERGLAESRARAQALVMAGLVFAGETKIDKPGHQLPEDAA
LDVRGRDHPWVSRGGIKLAHAIEHFGLDPAGAVAMDIGSSTGGFTDVLLTHGAAHVFCVD
SGTNQLAWKLREDRRVTVLEQLSARLLTPEHIDRPCNWVVCDASFISLAKVLEVPLRLAA
PECQLVALIKPQFEVGREEVGKGGVVRDPALHQRVCDGVRGWVEGLGWTVEGIATSPITG
PQGNVEFLISARRG----
>PO02|6666666.125937.peg.1836
MPEPRVPAAKAPKRRIDQLLVERGLAESRARAQALVMAGLVFAGETRIDKPGQQLPADAA
IAVRGRDHPWVSRGGIKLAHALDHFGLSPEGAVAMDIGASTGGFTDVLLARGAAHVFCVD
SGTNQLAFKLREDPRVTVLEQLSARLLTPAHITRPPTWVVCDASFISLAKVLEVPLQLAA
PQCQLVALIKPQFEVGREEVGKGGVVRDPALHARVCEEVRGWIAGLGWQVQGITPSPITG
PQGNVEFLIAARRDAAPG
>PO03|6666666.126357.peg.1728
MPETPSRPAKPQKRRVDQLLVERGLAESRARAQALVMAGLVFAGEVKIDKPGQQVAVDAA
LDVRGRDHPWVSRGGIKLAHALEHFDLDPAGAVAMDIGSSTGGFTDVLLTHGADHVFCVD
SGTNQLAWKLREDPRVTVLEQLSARLLTPEHIDRPCNWVVCDASFISLAKVLEVPLQLAA
PQCRLVALIKPQFEVGREEVGKGGVVRDPVLHQRVCAEVRGWLEGLGWAVEGIVESPITG
PQGNVEFLISARRC----
>PO04|6666666.126260.peg.718
MPDHPPPTPKPQKRRVDQLLVERGLAESRARAQALVMAGLVFIGDNKVDKPGQQVADDTA
LTVRGRDHPWVSRGGIKLAHALTHFGLDPGGAVAMDIGSSTGGFTDVLLTHGAEHVFCVD
SGTNQLAWKLREDPRVTVLEQLSARLLKPEHIDRPCNWVVCDASFISLSKVLEVPLQLAA
PECRLVALIKPQFEVGREEVGKGGVVRDSTLHARVCDEVRGWIEGLGWQVDGIVESPITG
PQGNVEFLIAARRG----
>PO05|6666666.126363.peg.825
MPDPTPRPAKPQKRRIDQLLVERGLAESRARAQALVMAGLVFAGETKIDKPGQQVAEDAA
LDVRGRDHPWVSRGGIKLAHAIEHFGLDPAGAVAMDIGSSTGGFTDVLLTHGAAHVFCVD
SGTNQLAWKLREDDRVTVLEQLSARLLTPRHIDRPCNWVVCDASFISLAKVLEVPLQLAA
PQCRLVALIKPQFEVGREEVGKGGVVRDPALHARVCDEVRGWIEGLGWTVQGIATSPITG
PQGNVEFLISANRG----
>PO06|6666666.126376.peg.1582
MPDHPSRPAKPAKRRVDQLLVDRGLAESRARAQALVMAGLVFAGETKIEKPGHQLPEDAS
LDVRGRDHPWVSRGGIKLAHAIEHFGLDPAGAVAMDIGSSTGGFTDVLLQKGADHVFAVD
SGTNQLAWKLREDPRVTVLEQTSARILTPAMIDHPCNWVVCDASFIGLAKVLERPLELAA
PQCQLVALIKPQFEVGREEVGKGGVVRDPALHSRVCDAVHQWLEGLGWAVSGLVESPITG
PQGNVEFLISARCG----
>PO07|6666666.125928.peg.1849
MPDHSPRPPKAPKRRVDQLLVARGLAESRARAQALVMAGLVFAGSARIAKPGQQLPEDAL
LEVRGRDHPWVSRGGIKLAHALEHFGLDPSGAVAMDIGSSTGGFTDVLLSHGAEHVFCVD
SGTNQLAWKLREDPRVTVLEQLSARLLTREHIDRSCNWVVCDASFISLAKVLEVPLQLAG
TPCQLVALIKPQFEVGRDEVGKGGVVRDPGLHQRVCDEVRQWLVGLGWQVQGIATSPITG
PQGNVEFLIAARRG----
>PO08|WP_039095605.1
---------MAGKMRIDQLLTERGLAPSRARAQALVMAGLVFAGDRRIDKPGQQVAADAA
VEVRGRDHPWVGRGGVKLAHALAHWQLDPTGAVAMDIGSSTGGFTQVLLENGARHVFAVD
VGTNQLDWKLRQDPRITVLEQTNARDLTTDIITQGCNWVVCDASFIGLAKVLAAPLDLAL
PGAQVVALIKPQFEVRREEVGKGGIVRDPALHERVCDEVSAWLAETGWQVNGIIPSPITG
SEGNVEFLVNATKGAAA-
