# Supplementary material for: Investigation of the thermophilic mechanism in the genus Porphyrobacter by comparative genomic analysis
Source: BMC Genomics. 2018 May 23;19:385. doi: 10.1186/s12864-018-4789-4 (PMC5966882; doi:10.1186/s12864-018-4789-4)
Supplement: Supplementary file 1 — Alignment results of protein amino acid sequences encoded by single-copy genes found in eight Porphyrobacter strains. (ZIP 1510 kb) [file 12864_2018_4789_MOESM1_ESM.zip › Additional file 1/PO_1139.fasta]

>PO01|6666666.126375.peg.4023
MKAGL----PLLALA--AALTACAPAAKAPP-VATAGT---PAPRPPVVAAPARPEPLPA
PVDMHWMDAPLTPGAWRYHSHDEGTTALFLATDRS-GGFMMVCERASGRMLLWREGTIAG
PRIMTIRTETATRTLRAAPKMETMPYAAADTAAGDPLLDAMALSKGRFAVEVEGLAPLIL
PSHAEVSRVIEDCR-
>PO02|6666666.125937.peg.1837
MKAAA----LLPLLA-GLVLASCTSTSKAPA--PRPVVTARPAPAPGPTAANPSATLAPA
APRAGWADAPATPGTWRHTAAGGRSEAIFLSPGGA-ALARLRCLPDARMIVLLLPPSSAA
QPLVTLRTETMTRSLAASSADRAL---SVTLAPDDPLLDAMAFSRGRFAVEVEGAAPLSL
PSWAEVSRVIEDCR-
>PO03|6666666.126357.peg.1727
MKAAL----PLLAL-ALAALAGCVPAAKVPP-AP----APVARPAPAPVPAPPAPPVLQA
VPNDNWINAAITPGDWRYEAGAAGPLAVFVGAGGK-GDFVMTCNRAARTIDLWRAGTNPA
PLAMTIRTETGTRSLAVVQAEDTNPYLTASLLASDPLLDAMALSKGRFAIETEGLPPLYL
PSWAEVTRVIEDCRG
>PO04|6666666.126260.peg.717
MKAITQT--AAAILALTLGLVACVPASAPPP-APTQPVASRPAPRPAPAP----PTVVQP
PVTTNWMDVPATAGNWEFAAFPFGSQAIFRGPSGPASGFSVSCNAQARQVTLLRLGAGDR
PSPIRILTETASRAGLAEPAGEQFSGVVLRLAPNDPLLDAMALSKGRFAVEVDGQPTLYL
PSYAEVSRVIEDCRG
>PO05|6666666.126363.peg.826
MKAVL----TLIALAAVPALAACVPATPPPP-TGTAAPAPRAQTQPRPAPAP--AAPLPA
AVDGRWMDAPLTPGGWRYSLGATGPVAVFAGSGGR-GEFLMTCERPAGRVSLWRAGRSGV
ARAMTIRTETATRSLGAVQAEDTNPYLAAALPSGDPLLDAMALSKGRFAVEVEGQPPLFL
PSHAEVSRVIEDCR-
>PO06|6666666.126376.peg.1581
MKAAN----LVPALACALALAACVPSVDAPAPAPAPAPVARPAPAPAPAPPP----PVQA
MASDDWMDAPATPGTWRYGTQGSDTEAGFWSPTNA-PMVRLVCITATRNLALSLPQSGAA
RPLVTIRTETATRTVEARPGDRDM---IIPLYPQDPLLDAMALSKGRFAVETDGQSPLYL
PAWAEVSRVIEDCRG
>PO07|6666666.125928.peg.1850
--MKA----ALPLLAAALALTACASAVPPP--APAPAPIARPAPASR--PAP----VAQA
PVTNNWMDNPATPGDWRYAPRGQGSEASFWSPAGT-PVARLRCLADTRSVVLSLPATGAR
APLVTIRTETATRTLEATPADREM---TVSIAAGDPLLDAMALSKGRFAVESEGLPALYL
PSWAEVTRVIEDCR-
>PO08|WP_039095609.1
MRARTLRLATGIALLAALTLPGCIPPTPQPTPAPAPAPAPAPAPRPA---------PPPP
PAATNWMDAPQTPGDWRYSRLGTGGRASFVDPAGT-VLFDMICSG-TRQVTLARAGAGG-
-SSMIVRAEAAERSLPASPASGAA---TAVLAAGDSLLDAMAFSKGRFAVEAGSAAPLFL
PAWPEVTRVVEDCR-
