# Supplementary material for: Investigation of the thermophilic mechanism in the genus Porphyrobacter by comparative genomic analysis
Source: BMC Genomics. 2018 May 23;19:385. doi: 10.1186/s12864-018-4789-4 (PMC5966882; doi:10.1186/s12864-018-4789-4)
Supplement: Supplementary file 1 — Alignment results of protein amino acid sequences encoded by single-copy genes found in eight Porphyrobacter strains. (ZIP 1510 kb) [file 12864_2018_4789_MOESM1_ESM.zip › Additional file 1/PO_114.fasta]

>PO01|6666666.126375.peg.1399
MKATIERATLLRCLSHVQSVVERRNTIPILSNVLIDADAGGSVRVMATDLDLQVVETMSA
ASVDQPGAITVSAHLLFDIARKLPEGSQVSLTTNDNRLEVKAGRSNFKLPTLPRDDFPVI
VEGDLPTSFELPARMLAELIDRTRFAISTEETRYYLNGIFLHVTDE---DEPLLKAAATD
GHRLARFTLPRPEGAAGMPDVIVPRKAVGELRKLLEEALDGNVLVDLSASKIRFTLGGEG
GVVLTSKLIDGTFPDYSRVIPTANDKLLKVDPKLFYSGVDRVATIATEKTRAVKIGLDND
RVTLSVTSPDNGTAAEELMAEYKAEGLEIGFNANYLKDILGQIDNDTVELHLADAGAPTL
IRENDQARALYVLMPMRV
>PO02|6666666.125937.peg.370
MKATIERATLLRCLSHVQSVVERRNTIPILSNVLIDADAGGSVRVMATDLDLQVVETMTA
SAVAAPGAITVSAHLLFDIARKLPEGSQVSLATVDNRLEVKAGRSNFKLPTLPRDDFPVI
VEGDLPTSFELPARLLAELIDRTRFAISTEETRYYLNGIFLHVSDE---AEPLLKAAATD
GHRLARFTLPRPEGAAGMPDVIVPRKAVGELRKLLEEAMDGNVLVDLSASKIRFTLGGEG
GVVLTSKLIDGTFPDYSRVIPTANDKLLKVDPKLLYAGVDRVATIATEKTRAVKIALDND
RVTLSVTSPDNGTAAEELAAEYRASAMEIGFNANYLKDILAQIDGESVEIHLADAGAPTL
IREDDQARALYVLMPMRV
>PO03|6666666.126357.peg.2272
MKATIERATLLRCLSHVQSVVERRNTIPILSNVLIDASDGGSVRVMATDLDLQVVETMSA
SSVDQPGAITVSAHLLFDIARKLPEGSQVSLTANDNRLEVKAGRSNFKLPTLPRDDFPVI
VEGDLPTSFELPARVLAELIDRTRFAISTEETRYYLNGIFLHVTDE---DEPLLKAAATD
GHRLARFTLPRPEGAAGMPDVIVPRKAVGELRKLLEEALDGNVLIDLSASKIRFTLGGEG
GVVLTSKLIDGTFPDYSRVIPTANDKLLKVDPKLFFSGVDRVATIATEKTRAVKIGLDND
RVTLSVTSPDNGTAAEELAAEYRSEGMEIGFNANYLKDILGQIDADMVELHLADAGAPTL
IRENEASRALYVLMPMRV
>PO04|6666666.126260.peg.1862
MKATIERATLLRCLSHVQSVVERRNTIPILSNVLIDADLGGGVRVMATDLDLQVVETMSA
SSVDQPGAITVSAHLLFDIARKLPEGSQVSLTTSDNRLEVKAGRSNFKLPTLPRDDFPVI
VEGDLPTSFEIPARMLAELIDRTRFAISTEETRYYLNGIFLHVTDE---DEPLLKAAATD
GHRLARFTLPRPEGAAGMPDVIVPRKAVGELRKLLDEALDSNVLIDLSASKIRFTLGGEG
GVVLTSKLIDGTFPDYSRVIPTANDKLLKVDPKLFFSGVDRVATIATEKTRAVKIGLDQD
RVTLSVTSPDNGTAAEELAAEYRSEGLEIGFNANYLKDILGQIDSDMVELHLADAGAPTL
IRENESARALYVLMPMRV
>PO05|6666666.126363.peg.652
MKATIERATLLRCLSHVQSVVERRNTIPILSNVLIDADVDGSVRVMATDLDLQVIETMTA
SSVDQPGAITVSAHLLFDIARKLPDGSQVSLTTSDNRLEVKAGRSNFKLPTLPRDDFPVI
VEGDLPTSFEIPARMLAELIDRTRFAISTEETRYYLNGIFLHVTDE---DEPLLKAAATD
GHRLARFTLPRPEGAAGMPDVIVPRKAVGELRKLLDEAIDANVLIDLSASKIRFTLGGEG
GVVLTSKLIDGTFPDYSRVIPTANDKLLKVDPKLFFSGVDRVATIATEKTRAVKIGLDND
RVTLSVTSPDNGTAAEEIAAEYRAEGLEIGFNANYLKDILGQIDSDMVELHLADAGAPTL
IRESDTARALYVLMPMRV
>PO06|6666666.126376.peg.2526
MKATIERATLLRCLSHVQSVVERRNTIPILSNVLIDASDGGSVRVMATDLDLQVVETMSA
SSVDQPGAITVSAHLLFDIARKLPEGSQVSLTTSENRLEVKAGRSNFKLPTLPRDDFPVI
VEGDLPTSFELPARVLAELIDRTRFAISTEETRYYLNGIFLHVTDE---DEPLLKAAATD
GHRLARFTLPRPEGAAGMPDVIVPRKAVGELRKLLDEALDSNVLIDLSASKIRFALGGEG
GVMLTSKLIDGTFPDYSRVIPTANDKLLKVDPKLFFSGVDRVATIATEKTRAVKIGLDHD
RVTLSVTSPDNGTAAEELAADYKAEGMEIGFNANYLKDILGQIDAETVELHLADAGAPTL
IRENEASPALYVLMPMRV
>PO07|6666666.125928.peg.1681
MKATIERATLLRCLSHVQSVVERRNTIPILSNVLIDADAGGSVRVMATDLDLQVVETMAA
NRVDQAGAITVSAHLLFEIARKLPEGSEVSLTTSDNRLEVKAGRSNFKLPTLPREDFPVI
VECDLPTSFELPARLLAELIDRTRFAISTEETRYYLNGIFLHVTDE---DEPLLKAAATD
GHRLARFTLPRPEGAAGMPDVIVPRKAVGELRKLLEEALDGNVLIDLSASKIRFTLGGEG
GVVLTSKLIDGTFPDYSRVIPTANDKLLKVDPKAFFSGVDRVATIATEKTRAVKIGLDND
RVTLSVTSPDNGTAAEELAAEYRSEGLEIGFNANYLKDILGQIDSDTVEIHLADAGAPTL
IRESEKARALYVLMPMRV
>PO08|WP_039094457.1
MKARIERAKLLRCLSHVQSVVERRNTIPILSNVLIEAAGDGTVKIMATDLDLQVVESVQA
NAVESGGAITVSAHLLFDIARKLPDGAEVSLETADNRMTVKAGRSRFQLPTLPRDDFPSI
VEGDLPTSFELPAKQLAELIDRTRFAISTEETRYYLNGIFLHVSDDGGSGGPLLRAAATD
GHRLARFTLPRPDGAEGMPDVIVPRKCVAELRKLLEEALEHNVEIDLSASKIRFTLGGEG
GVILTSKLIDGTFPDYSRVIPTANDKLLKIDPRSFYEGVDRVATIATEKTRAVKMGLDTD
RVTLSVTSPDNGTAAEEVPASYTAQSLEIGFNANYLKDILGQIDGDTVEMHLADPNAPTL
IRQDEKSPALYVLMPMRV
