# Supplementary material for: Investigation of the thermophilic mechanism in the genus Porphyrobacter by comparative genomic analysis
Source: BMC Genomics. 2018 May 23;19:385. doi: 10.1186/s12864-018-4789-4 (PMC5966882; doi:10.1186/s12864-018-4789-4)
Supplement: Supplementary file 1 — Alignment results of protein amino acid sequences encoded by single-copy genes found in eight Porphyrobacter strains. (ZIP 1510 kb) [file 12864_2018_4789_MOESM1_ESM.zip › Additional file 1/PO_1140.fasta]

>PO01|6666666.126375.peg.4025
------MQLTRLPHPSPTPDATRESLIADPGFGTVFTDHMVVIDYDEALGGWQTPVLGPR
QPIPLDPAASVLHYAQEIFEGLKAYRHPDGALGLFRPEANAARFNASAERLAMPALPEEL
FLGAIRALLEVDGNWYPAVEGGSLYLRPFMIATEAFLGVRPAKKYKFIVIASPAGNYFKS
GAKAVSIWIS-DYTRAAPGGTGAAKCGGNYAASLVPTGQAFAKGHDQVLFLDAVERKWIE
ELGGMNLFFVFADGTVITPPLTGTILPGITRNSLVTLLEEQGLTVSEAPYSIDQWREDAA
SGRLVEVMACGTAAVVTAVGKVAGHDGEFTIGAGGIGQTTAALREKLVGIQTGRIADTHG
WVTRV-
>PO02|6666666.125937.peg.1838
------MHLTRLPHPSPTSDDVRAKLIADPGFGTVFTDHMVVIDYDEAKGGWQTPVLAPR
QPISLDPAASVLHYAQEIFEGLKAYRHPDGALGLFRPEANAARFNASAARLAMPALPEEL
FLGAIRALLEVDGNWYPTVEGGALYLRPYMIATEAFLGVRPARQYKFITIASPAGNYFKS
GAKAVSIWIS-EYTRAAPGGTGAAKCGGNYAASLVPTGQAFAMGHDQVLFLDAVERRWVE
ELGGMNLFFVFDDGTVITPPLTGTILPGITRDSLITLLGEQGFKVSETPYAIDQWRADAA
SGRLVEVMACGTAAVVTAVGKVAGPDGEFTIGAGGIGQVTARIRETLVGIQTGRIPDTHG
WVMRL-
>PO03|6666666.126357.peg.1725
------MQFTRLPHPSPTPDATRDALIADPGFGTVFTDHMVVIDYDEALGGWQTPVLGPR
EPIALDPAASVLHYAQEIFEGLKAYRHPDGALGLFRPEANAARFNASAERLAMPALPEEL
FLGAIRALLAVDGNWYPAVEGGALYLRPFMIATEAFLGVRPAKKYKFIVIASPAGNYFKS
VAKAVSIWIS-DYTRAAPGGTGAAKCGGNYAASLVPTGQAFAKGHDQVLFLDAVERKWVE
ELGGMNLFFVFADGTVITPPLTGTILPGITRDSLIALLTEQGLTVSEAPYSIDQWRADAE
SGHLVEVMACGTAAVVTAVGKVAGPEGEFTIGAGGIGQTTAALRETLVGIQTGKIADTHG
WVTRV-
>PO04|6666666.126260.peg.716
------MQLNRLPHPSPTPDDTRDALIADPGFGTVFTDHMVTIDYDEALGGWQTPTIGPR
EAIPLDPAASVLHYAQEIFEGLKAYRHPDGSLGLFRPEANAARFNASADRLAMPHLPPEL
FIGAIRALLDADGNWYPAVEGGSLYLRPFMIATEAFLGVRPAKKYKFIVIASPAGNYFKS
GAKAVSIWIS-DYTRAAPGGTGAAKCGGNYAASLVPTGQAFAKGHDQVLFLDAVERKWVE
ELGGMNLFFVFADGTVITPPLTGTILPGITRDSLMMLLAEQSLTVSEAPYSIDQWRADAA
SGHLVEVMACGTAAVVTAVGKVAGPDGEFTIGAGGIGQTTARLREQLVGIQTGRVADTHG
WVMRV-
>PO05|6666666.126363.peg.827
------MQLTRLPHPAPTPADTREQLVADPGFGTVFTDHMVVIDYDEALGGWQTPVLGPR
QPIPLDPAASVLHYAQEIFEGLKAYRHPDGALGLFRPEANAARFNASAERLAMPALPHEL
FLGAITALLEVDGNWYPSVEGGSLYLRPFMIATEAFLGVRPAKKYKFIVIASPAGNYFKS
GAKAVSIWIS-DYTRAAPGGTGAAKCGGNYAASLVPTGQAFAKGHDQVLFLDAAEHKWVE
ELGGMNLFFVFADGTVVTPPLTGTILPGITRNSLITLLEEQGLTVSEAPYSIDQWRDDAA
SGRLTEVMACGTAAVVTAVGKVAGPDGEFTIGAGGIGQTTARLRETLVGIQTGRIADTHG
WVTRV-
>PO06|6666666.126376.peg.1580
------MHFTRTPHPAPTPDAARTALIADPGFGTVFTDHMVVIDYDEALGGWQTPHIGPR
QPIPMDPAASVLHYAQEIFEGLKAYRHPDGGLGLFRPEANAARFNASAERLAMPHLPPEL
FLAAIRELLAADGNWFPAVEGGALYLRPFMIATEAFLGVRPAKQYKFIVIASPAGNYFKS
GAKAVSIWIS-DYTRAAPGGTGAAKCGGNYAASLVPTGQAFAKGHDQVLFLDAVERKWVE
ELGGMNLFFVFADGTVITPPLTGTILPGITRNSLMALLTEQGLTVSEAPYSIDQWRADAQ
SGHLVEVMACGTAAVVTAVGTVAGPEGAFTIGAGGIGQTTAKLRETLVGIQTGRIADTHA
WVMRV-
>PO07|6666666.125928.peg.1851
------MHVTRLPHPSPTPDHLRAQLIADPGFGTVFTDHMVVVDYDEAQGGWQTPVLGPR
EPISLDPAASVLHYAQEIFEGLKAYRHPDGKLGLFRPEANAARFNASAERLAMPALPEET
FIGAIRALLEVDGNWYPAIEGGALYLRPFMIATEAFLGVRPAKQYKFIVIASPAGNYFKS
GAKAVSIWIS-DYTRAAPGGTGAAKCGGNYAASLVPTGQAFAMGHDQVLFLDAVERKWVE
ELGGMNLFFVFADGTVITPPLTGTILPGITRDSLIALIREQGMRVSEAPYSIDQWRADAA
SGHLVEVMACGTAAVVTAVGKVAGPDGEFTIGAGGIGQTTAKLRELLVGIQTGRIADTHG
WVMRM-
>PO08|WP_039095611.1
MADAPIIDIARLPHPAPVPGATRQQAIADPGFGKVFTDHMLTIEWSED-RGWHDAQLGPR
QPIPLDPAASVLHYAQEIFEGLKAYRLADGSMALFRPDRNARRFNESARRLAMPELPEAA
FVEACRALALADRDWFPPVDGGSLYLRPFMFATEAFLGVRPAKQYKFVVIASPAGNYFKS
GAPAVSIWVAADHTRAAPGGTGAAKCGGNYAASLVPQADAIARGHDQVVFLDAAERRWIE
ELGGMNLFFVFADGTLITPPLTGTILPGITRDSLLLLAREEGLTIREERYAIDQWRDDAE
SGRLVETFACGTAAVVTPVGRVAGEDGAFTIGSGGPGQTTQRLRERLVAIQRGAAPDPHG
WVMRLD
