# Supplementary material for: Investigation of the thermophilic mechanism in the genus Porphyrobacter by comparative genomic analysis
Source: BMC Genomics. 2018 May 23;19:385. doi: 10.1186/s12864-018-4789-4 (PMC5966882; doi:10.1186/s12864-018-4789-4)
Supplement: Supplementary file 1 — Alignment results of protein amino acid sequences encoded by single-copy genes found in eight Porphyrobacter strains. (ZIP 1510 kb) [file 12864_2018_4789_MOESM1_ESM.zip › Additional file 1/PO_1141.fasta]

>PO01|6666666.126375.peg.4028
--MMKLGEPSLDQLRLFIAVAEHGSFGGAAKTLGRAVSAVSYGIAQLEAQLALTLFDREG
SRRPVLTPAGEGLLAEARGVADGVDALLAKARSLHAGQEPSLTLVIDVMVPGDVTAHVLG
EFRRMFPTCALTLRIEGLGAVASCLIEGGADLAIGGPVIGEHPGMERQAIGELDLVPVAA
PSHPLARAGVLP-GESRRHLQLVLTDRSPLTEGREFSVLSPLTWRLGDLGAKHSLLKEGL
GWGNMPRGMVAGDLAAGTLVELDLPEKPGAHYRLSALWRRDTRLGPAASWLVDAFRDGLA
A-CPDVLRDRLGAH
>PO02|6666666.125937.peg.1839
---MKLGEPTLDQLRIFIAVAEHGSFGAAARSMGRAISAVSYGIAQLEAQLGLVLFAREG
SRRPVLTPAGAGLLAEARSIADGVDALLAKARALHAGQEPALTLVVDVMVPGEVTARVLG
AFRQTFPSCALTLRIEGLGAVAACLIDGEAELAIGGPVIGDHPALERQVLGAVDLIPVAA
PGHPLARAGVAP-GESRRHLQLVLTDRSPLTEGRTFSVLSPLTWRLGDLGAKHALLRQGL
GWGNMPRGMIADDLAAGRLVALDLPEKPGAHYALAALWRRDMRLGPAASWLVDAFRDTLG
A-AQGAAAG-----
>PO03|6666666.126357.peg.1721
---MKLGEPTLDQLHIFIAVAEHGSFGGAAKAMGRAVSAVSYGIAQLEAQLALSLFDREG
SRRPVLTPEGEGLLAEARAVVDGVDALLAKARSLHAGQEPSLTLVIDVMVPGEVAARVLG
NFRRMFPTCALTLRIEGLGAVAACLIEGGADLAIGGPVIGDHPALERQAVGELDLVPVAA
PSHPLARPDVAP-GESRRHLQLVLTDRSPLTEGREFSVLSPLTWRLGDLGAKHSLLKEGL
GWGNMPLGMVAGDLASGALVELDLPEKPGAHYGLSALWRRDTRLGPAASWLVDAFRDGLG
D-------------
>PO04|6666666.126260.peg.712
---MKLGEPSLDQLRLFIAVAEHGSFGGAARAMGRAVSAVSYGIAQLEAQLALTLFEREG
SRRPVLTVAGAGLLAEARSIADAADALLAKARSLHAGQEPSLTLVVDVMVPGDVTAHVLG
EFRRMFPSCALTLRIEGLGAVAACVIEGGADLAIGGPVIGDNPALERQAVGEIDLIPVAA
PSHPLARPGIAP-GESRRHLQLVLTDRSPLTEGREFSVLSPLTWRLGDLGAKHSLLKEGL
GWGNMPRAMVSGDLASGALVELDLPEKPGAHYRLSALWRRDTRLGPAASWLVDAFREGLG
D-QV----------
>PO05|6666666.126363.peg.830
---MKLGEPTLDQLRMFIAVADHGSFGGAAKASGRAVSAVSYAIAQLEAALALTLFDREG
SRRPVLTAAGEGLLAEARRVADGADALLAKARSLHAGQEPSLTLVIDVMVPGDVTAHVLG
EFRRFFPTCALTLRIEGLGAVAACVIGGDADLAIGGPVIGDDPALERQAVGEIDLIPVAA
PSHPLARAGVLP-GESRGHLQLVLTDRSPLTEGREFSVLSPLTWRLGDLGAKHSLLKEGL
GWGNMPRAMVAGDLASGALVELDLPEKPGAHYRLSALWRRDMRLGPAASWLVDAFRDGLA
A-CRDALR------
>PO06|6666666.126376.peg.1577
---MKIGEPTLDQLRIFVAVAEYGSFGGAARAMGRAVSAVSYGIAQLEAQLAVSLFDREG
SRRPVLTAAGEGLLAEARGVADGVDALLAKARSLHAGQEPALTLVVDVMVPAEVTARALG
KFRQIFPTCALTLRIEGLGAVAACLIEGGANLAIGGPVIGDQPSLERQAVGAIDLIPVAA
PSHPLVQAGVAP-GESRRHLQLVLTDRSPLTEGREFSVLSPLTWRLGDLGAKHSLLKEGL
GWGNMPRAMVAGDLAAGTLVELDLPEKPGAHYGLSALWRRDTRLGPAASWLVEAFRDGLA
A-GEG---------
>PO07|6666666.125928.peg.1853
MLAMKLGEPTIDQLRIFLAVAEHGSFGGAAKAMGRAVSAISYGIAQLEAQLGLALYAREG
SRRPVLTAAGAGLLAEARGIADGVDALLAKARSLHAGQEPSLTLVVDVMVPGEVTAQVLG
AFRHTFPTCALTLRIEGLGAVAACVIDGGSDLAIGGPVIGDQPALERQAVGAIELIPVAA
PSHPLARPGIAP-GESRRHLQLVLTDRSPLTEGREFSVLSPLTWRLGDLGAKHALLKEGL
GWGNMPRAMVAGDLASGALVELDLPEKPGALYRLSALWRRDTRLGPAARWLVDAFREGLA
--------------
>PO08|WP_039094264.1
--MSEPGTPSLDQLRIFLAIVDEGSFAGAGRRLNRAVSVISYGIANLEAQLGLVLFEREG
TRKPRLTEAGRAVLTEARGLAEGMDALRAKARGLLHGLEAEVSLSVDVMLPPERLGRVLR
AFAREYPTVSLRLHVEALGAVTAMVLERAAVIGLSGPLAIGVPAIDSCAAGSVRMVPVAA
PDHPLARMDTIPSGAARGHTQLVLTDRSSFTEGRTFSVISHRTWRLADLGSKHALLREGI
GWGNMPLPMIEPDLAAGTLLRLALPDHPGGTYRFCGIWRRDALPGPAARWLLDQFVAEGG
GDATQDAPGDL---
