# Supplementary material for: Investigation of the thermophilic mechanism in the genus Porphyrobacter by comparative genomic analysis
Source: BMC Genomics. 2018 May 23;19:385. doi: 10.1186/s12864-018-4789-4 (PMC5966882; doi:10.1186/s12864-018-4789-4)
Supplement: Supplementary file 1 — Alignment results of protein amino acid sequences encoded by single-copy genes found in eight Porphyrobacter strains. (ZIP 1510 kb) [file 12864_2018_4789_MOESM1_ESM.zip › Additional file 1/PO_1142.fasta]

>PO01|6666666.126375.peg.4029
MIELRPFNTLGAANHGWLDAHHHFSFASYHDPARVHWGALRVWNDDAIAPKSGFPTHPHS
DMEIITYVRTGAITHRDSMGNEGRTEAGDVQVMSAGTGVAHSEFNLEDETTTLFQIWIIP
DQRGGQPSWGARQFPKDDRAGSFVPLASGVANDNDALKIRADARVLGATIKAGESVTYTP
RSADRHLYLVPATGKVRIGDVE------AVARDGVAITQLAEVTITALEDSEVVLVDAA
>PO02|6666666.125937.peg.1840
MIELRPFNSLGAANHGWLDAHHHFSFGHYHDPARVHWGALRVWNDDTIAPGTGFPTHPHS
DMEIITYVRQGAITHRDSLGNVGRTEAGDVQVMSAGVGVAHSEYNLEDIPTTLFQIWIIP
DARGGQPSWGARQFPKDDRAGAFAVLASGMAGDADALPIRADARVLGATILAGESVTYTP
RSADRHLYLVPATGSIRIDDVE------ANARDGVAITQMAEVTITALEDTEVVLVDAA
>PO03|6666666.126357.peg.1720
MIELRPFSSLGAANHGWLDAHHHFSFANYHDPARVHWGALRVWNDDRIAPGTGFPTHPHN
DMEIITYVRTGAITHRDSMGNEGRTEAGDVQVMSAGNGVRHSEYNLENEETTLFQIWIIP
DERGGAPSWGARQFPKSERAGAFIPLASGVANDNDALPIRANARVLGATIKAGESVTYSP
RSADRRLYLVPATGKVRIEDVNGAETVEAGARDGVAMTALETVTITALEDSEVVLVDAA
>PO04|6666666.126260.peg.711
MIELRPFNTLGAANHGWLDARHHFSFANYHDPARVHWGALRVWNDDKIAAGTGFPAHPHS
DMEIITYVRSGAITHRDSMGNEGRTEAGDVQVMSAGTGVRHSEYNLEGTDTTLFQIWIIP
DQRGGEPSWGARQFPKDDRNGAFVPLASGVANDNDALKIRADARVLGATIRAGESVTYTP
RSADRHLYLVPATGKIRIDNVEGVESVEAGARDGVAITQLAEVTITALEDSEVVLVDAA
>PO05|6666666.126363.peg.831
MIELRPFNTLGAANHGWLDAHHHFSFANYHDPARVHWGALRVWNDDRIGAGSGFPAHPHA
DMEIITYVRSGAITHRDSMGNEGRTEAGDVQVMSAGTGVRHSEFNLEDSETTLFQIWIIP
DERGGEPSWGARQFPKDDRNGAFVPLASGVANDNDALKIRADARVLGATIRAGESVTYTP
RSADRHLYLVPATGRIRIEE------VEANARDGVAITQLAQVTITALEDSEVVLVDAA
>PO06|6666666.126376.peg.1576
MIELRPFNTLGAANHGWLDAHHHFSFANYHDPARVHWGALRVWNDDRIAPGTGFPTHPHN
DMEIITYVRTGAITHRDSMGNEGRTEAGDVQVMSAGSGVRHSEYNLEDTETTLFQIWIIP
DERGGEPGWGARQFPREGREGAFVPLASGAADDDNALKIRADARVLGATIKAGESVTYVP
RSADRRLYLVPATGKVRIGEVE------AEARDGVAITALDRVTITALEDSEVVLVDAA
>PO07|6666666.125928.peg.1854
MIELRPFNTLGAASHGWLDARHHFSFANYHDPTRVQWGALRVWNDDRIAPGTGFPTHPHS
DMEIITYVRSGAITHRDSMGNVGRTEAGDVQVMSAGRGVRHSEYNLEASDTTLFQIWIIP
DERGGEPSWGARQFPKGERAGAFVPLASGVADDNDALKIRADARVLGATIKAGESVTYTP
RSADRHLYLVPATGKVRIETVE------ANARDGVAITNLAEVTITALEDSEVVLVDAA
>PO08|WP_039096173.1
MIDLRPFDSLGGANHGWLNAKHHFSFADYHDPSRVHWGNLRVWNDDIIAPRTGFPPHPHR
DMEIITYVREGAITHEDSLGNKGRTEAGDVQVMSAGTGVRHSEYNMEDMETRIFQIWIIP
TATGDAPQWGAKPFPKGERSGQFVTLASGFAGDDDALPIRTEARVLGATLKAGETAEYQL
G-RTRKAYLVPAAGAVEIDGVR------VNARDGAAISDVEVLTVTALDDAEIVLVDAA
