# Supplementary material for: Investigation of the thermophilic mechanism in the genus Porphyrobacter by comparative genomic analysis
Source: BMC Genomics. 2018 May 23;19:385. doi: 10.1186/s12864-018-4789-4 (PMC5966882; doi:10.1186/s12864-018-4789-4)
Supplement: Supplementary file 1 — Alignment results of protein amino acid sequences encoded by single-copy genes found in eight Porphyrobacter strains. (ZIP 1510 kb) [file 12864_2018_4789_MOESM1_ESM.zip › Additional file 1/PO_1143.fasta]

>PO01|6666666.126375.peg.403
---MQAPSPLLTAENLACRRGERLLFRRLSFRLEAGAACHVTGANGAGKTTLIRALAGLT
TPYAGEVRREGALGLLDERTGLDPDLPLGRALAFWERVDGCTSPDGAITILGLGPLLEVP
VRFLSTGQKKRAALAALLNRAVPIWLLDEPLSGLDTDTIAKVVALIRLHIGGGGIALIAS
HQPLDVPGMTSFAIEDFAPAPEEDYA-----
>PO02|6666666.125937.peg.1530
MQASRDHAPLLAAEGLACRRGARLLFRGLSFRLEGGAACHVTGANGAGKTTLLRTLAGLA
SPFAGSVTRAGAAGLLAERSGLDPELPLARALAFWFALDRVEDAGAIMARLRLAALAEVP
VRYLSTGQHKRAALARLLGQRAPIWLLDEPLSGLDAASRALVSELVQAHCQGGGIALIAS
HQPLDVPGMTSFAIEDFAPAPQEEQA-----
>PO03|6666666.126357.peg.2682
---MQPSLPTLAADNLACRRGDRLLFRRLSFRLEAGAACHVTGANGAGKTTLIRALAGLT
TPYAGAVMREGALALLDERTGLDPDLPLGRALAFWFGLDTAPDTGTMIARLRLDALAEVP
VRYLSTGQKKRAALARVLGQGAGVWLLDEPLSGLDTDSQGLVMELVREHCADGGIALIAS
HQPLDLPGMTSFAIEDFAPALEDLAEQDEDA
>PO04|6666666.126260.peg.949
---MQAPRPSLIAENLACRRGERLLFRRLSFRLEAGAACHVTGANGAGKTTLIRTLAGLT
TPYAGTVTREGALGLLDERTGLDPDLPLGQALGFWERIDGCTSPDGALTILGLHALLDVP
VRFLSTGQKKRAALAALLNRAVPIWLLDEPLSGLDAETIGKVTGLIRLHVGGGGIALIAS
HQPLDVPGMKSFAIEDFAPAAREEET-----
>PO05|6666666.126363.peg.1120
---MQAPSPFLAAENLACRRGDRLLFRRLSFRLDAGAACHVTGANGAGKTTLIRALAGLT
SPYAGRVNRDGALALLGERTGLDPDLPLARALAFWFALDRADDTPAILARLRLDGLAEVP
VRYLSTGQTKRAALARVLGQAAPIWLLDEPLSGLDTASQSLVGELVRDHCAAGGIALIAS
HQPLDVPGMTRLAIEDFAPAETEDAA-----
>PO06|6666666.126376.peg.985
---MQALSPVLSAHDLACRRGDRLLFRRLSFTLGAGAACHVTGANGAGKTTLIRALAGLT
MPYAGEVRREGALGLLDERTGLDPDLPLGRALAFWFALDGVVEADAIMTRLRLDALAEVP
VRYLSTGQKKRAALARMVGQQAPIWLLDEPLSGLDTASQGLVSALVREHCTGGGIALIAS
HQPLNVPGMTSLAIEDYAPADQDEDA-----
>PO07|6666666.125928.peg.1404
---MQALPPFLAAESLACRRGERLLFRRLSFRLEAGSACHVTGANGAGKTTLLRALAGLT
TPFAGEVRREGALALLDERSGLEPDLPLGRALDFWFGLDGATDGDAVMRRLRLDALAEVP
VRFLSTGQRKRAALARVLGQAAPVWLLDEPLAGLDIASQGLVSALVREHCAAGGIALIAS
HQPLDVPGMTSFAIEDFAPAETEDAEA----
>PO08|WP_039095755.1
------MQAALTATGLVCRRGDRLLWGPLDLAVRPGQALHLTGPNGIGKTSMLRIAAGLL
RPMAGQVERDGSFALLDGAVALDEQQALGTALAFWQRLDPAAM---PLERLGLDQLLDVP
VRYLSTGQRKRAGLARLIGQGARHWLLDEPLNALDDAGVALVEALIAERQAAGGAVIVAS
HQPIRLCDAAVLDLRTHAA------------
