# Supplementary material for: Investigation of the thermophilic mechanism in the genus Porphyrobacter by comparative genomic analysis
Source: BMC Genomics. 2018 May 23;19:385. doi: 10.1186/s12864-018-4789-4 (PMC5966882; doi:10.1186/s12864-018-4789-4)
Supplement: Supplementary file 1 — Alignment results of protein amino acid sequences encoded by single-copy genes found in eight Porphyrobacter strains. (ZIP 1510 kb) [file 12864_2018_4789_MOESM1_ESM.zip › Additional file 1/PO_1144.fasta]

>PO01|6666666.126375.peg.4030
MSNILYITASIRSEAESVSRSIGQSIVDGLA-A-GGASVTTRDLAANDLPYVSAERFAAN
LTPAADRTPEQAELAAIADTLIAELQAADAIVIASPVYNFGPPATLKAWADLVARAGTTF
QYTANGPEGLLKGKTAYLAIASGGTPMG-ADYDYMSRWLTFFLGFLGITDVTLIAADGIM
G-VDGEEKIAAAKDAAQKIAA
>PO02|6666666.125937.peg.1841
MNSILLITASIRSDAESVSRQLGQSIAQGLA-AKTGARVITRDLVAETLPFVSAERFAAN
LTPAGERTANEAALAEIADTLIAELQAAETIVIASPIYNFGPPASLKAWADLVARAGTTF
RYTANGPEGLLTGKQAYLAIASGGTPVG-ADYDFMSRWLTFFLGFLGIPVVATVAADGIM
G-RDGAEKIAAAHEAVERLIA
>PO03|6666666.126357.peg.1719
MSNILYVTASIRPEAESVSRGLGQRLVEGLA-ARTGASITTRDLATNDLPYVSAERFAAN
LAPAAERSAEQAELATIADRLIEELQAADTIVIASPIYNFGPPASLKAWADLVARAGTTF
RYTANGPEGLLTGKKAYIAIASGGTPVG-SDIDFMSRWLTFFLGFLGISDVEIVAADGIM
G-ADGEAKIAAAQETALKLAA
>PO04|6666666.126260.peg.710
MSNILYLTASIRSETESVSRGLGQRLVDGLA-AKSGASVTTRDLAENDLPYMTAERFGAN
LTPAAERSPEQAELAAIADTLIAELQAADTIVIATPIYNFGPPSTLKAWADLVARAGTTF
RYTATGPEGLLTGKKAYLAIASGGTPVG-SDADFMSRWLTFFLGFLGITDVETVAADGIM
G-IDGEAKIAAAQDAAEKLAA
>PO05|6666666.126363.peg.832
MSNILYITASIRSETQSVSRQIGQGIVDALV-SQTGASVITRDLADNDIPYLTAERFAAN
LAPADQRTPEQAELAQIADTLIAELQAADTIVIASPVYNFAAPATLKSWADLVARAGTTF
AYTANGPEGRLTGKKAYLAIASGGTEVG-SDIDFMTRWLTFFLGFLGISDVDIIAADGIM
G-EGGEEKIGSAIAAAKGVAV
>PO06|6666666.126376.peg.1575
MSTILYLTASIRSESESVSRGLGQRLVDGLA-ARTGAAVITRDLAADDLPHVSAARFAAN
LTPSAERTPEQADLAAIADTLIAELQAADIIVIASPIYNFGAPASLKAWADLVARAGTTF
RYTATGPEGLLTGKKAYLAIASGGTPVG-SDIDFMSRWLTFFLGFLGIADVDIVAADAIM
G-EGGEAKIAAAQDAAIGLAA
>PO07|6666666.125928.peg.1855
MSNILYITASIRSDAESVSRGLGQRIVERLA-AKTGASLTTRDLAANDLPFVSAERFGAN
LTPAAERTPEQADLAAIADTLIAELQAADIIVIAAPIYNFGPPASLKAWADLVARAGTTF
RYTANGPEGLLKGKTAYLAIASGGTAVG-SDIDFMSRWLTFFLGFIGITDVEIIAADGVM
G-ADGEAKIAAAQEAALRLSA
>PO08|WP_039095308.1
-MQILRI-DSATTGDDSVSGRLTQMLLDHFTAAHPDATVISHDYGTDPLPHLTPVTTGAI
RRPEEARTPEMQAAYPAERAILDEFLASDIVILGAPMYNFTIPSQLKAWIDRLGVPRVTF
SYDENGPKGLAGGRRVIVASSRGGDYNQGDAGEHQETYLKTVFNFLGIDPEFVRVNKAGF
GPEAVEAGLAAAKEEIAKL--
