# Supplementary material for: Investigation of the thermophilic mechanism in the genus Porphyrobacter by comparative genomic analysis
Source: BMC Genomics. 2018 May 23;19:385. doi: 10.1186/s12864-018-4789-4 (PMC5966882; doi:10.1186/s12864-018-4789-4)
Supplement: Supplementary file 1 — Alignment results of protein amino acid sequences encoded by single-copy genes found in eight Porphyrobacter strains. (ZIP 1510 kb) [file 12864_2018_4789_MOESM1_ESM.zip › Additional file 1/PO_1145.fasta]

>PO01|6666666.126375.peg.4033
--MTEAHPFYDMHEHGFVRVATATPCSRTADVAFNTAGVLAEARKAHEANVDLVVFPELT
LSSYAIDDLLLQNAILERVEQALAEVVAASADLHPVLILGAPLRRADKLYNCAVVIAHGQ
ILGVVPKSFLPNYREFYEKRHFAHGRGCTD-LWIGVAGEEVPFGTDLVFAAANLPGFRFG
VEICEDFWAPIPPGMQAALAGALILCNLSASPVTIGRADDRHLHCRSSASRAIAAYVYSA
SGHGESTTDLAWDGQGVIYEMGTLLAQSERFDRTGELTIVDIDTEKLAAERLRNQTFADA
AEWAGRPEDSYRKVVFEHAYA--AGDIGLVRPVARFPFVPDRPEKLDEDCYEAFNIQVDA
LMRRIQSTGAKSLIIGISGGLDSTHALIVAAKACDRLGLPRTTIRGYTMPGFGTSDGTKS
NAHRLMQALEITAGEIDIRPAASKMLEDIGHPFAAGEPVHDVTFENVQAGLRTDYLFRLA
GQHKGFVVGTGDLSELALGWCTYGVGDHMSHYGVNAGVPKTLIQYLIRWVIRTGQFCEEC
AAVLDGVLDTEISPELVPPGADGQVQSTESLVGPYELNDFFLHHIIRFGQRPSKVAFLAW
HAWKDAAVGMWPAGFPDARKNAYELATIADWLDRFCARFFGFSQFKRSALPNGPKVSSAG
ALSPRGDWRAPSDAVATVWREELREGLPEDISQGLPATP--
>PO02|6666666.125937.peg.1843
-----MHPFFDCHNHGFVRVASATPCSRSADVAFNTKGVLAEAAKAHGAGVDLVVFPELC
LSSYAIDDLLLQEALLDRVEQALAEVIAASAALAPVLVVGAPLRRSGHLYNCAAVIAHGR
LLGVVPKSFLPNYREFYEKRHFASGRDARG-LMIAVAGHKVPFGTDLVFAADNLPGFRFA
VEICEDFWAPIPPGMRAALAGALILCNLSASPVTIGRADDRHLHCRSSAARGIAAYVYSA
SGHGESTTDLAWDGQGVIYEMGALLAQSERFDRKGELCIADIDTARLAAERLRNQTFADA
AAAEGHPADSFRHITFTHAYR--KGDIGLVRGVARFPFVPDRPEKLDEDCYEAFNIQVDA
LMRRIEATGAKSLVIGISGGLDSTHALIVAAKACDRLALPRSFIRGYTMPGFATSERTRS
NAMKLMAAMEITAGEIDIRPAALKMLADIGHPFADGEPVHDVTFENVQAGLRTDYLFRLA
GQHGGFVLGTGDLSELALGWCTYGVGDHMSHYGINAGVPKTLIQYLIRWVIATGQFSEAC
AAVLADVLATEISPELVPPGADGAVQATESIIGPYELNDFFLHHAIRYGQRPSKIAFLAW
HAWRDAEAGLWPAGFPQERRNAYDLATIARWLDRFLLRFFAFSQFKRSALPNGPKVTSQG
ALSPRGDWRAPADAVAEVWREELRRSLPDEVVHTAFGDASG
>PO03|6666666.126357.peg.1716
-MSEISHPFFDMHAHGFVRVATATPCARPADVAFNTAGVLDEAKKAHAANVDLVVFPELT
LSSYAIDDLLLQDALLDRVEQAVAEVVAASADLSPVLVLGAPLRRAGKLYNCALVIARGE
LLGVVPKSYLPNYREFYEKRYFAHGRGLAD-LWIAVAGEEVPFGTDLVFAAANLPGFRFG
VEICEDFWAPNPPGTMAALAGALILCNLSASPVTIGRADDRHLHCRSAASRAIAAYVYSA
SGHGESTTDLSWDGQGVIYEMGDLLAESARFDLTGELTVVDIDTDRIAAERLRNQTFADA
AEAAGRPEDTYRRIVFEHACL--EGDIGLQRRVARFPFVPHRPERLDEDCYEAFNIQVDA
LMRRIQSTGTKSLVIGISGGLDSTHALIVAAKACDRLGLPRSIIRGYTMPGFGTSEGTKT
NAHKLMAAMEITSGEIDIRPAAHKMLEDIGHPFADGEPVHDVTFENVQAGLRTDYLFRLA
GQHSGFVVGTGDLSELALGWCTYGVGDHMSHYGVNAGVPKTLIQYLIRWVIATGQFTDAC
GDVLGAILDTEISPELVPPGADGQIQSTESIIGPYELNDFFLHHVIRYGQRPSKVAFLAW
HAWREREGGLWPAGFPEARRNAYDLATIARWLDKFLHRFFGFSQFKRSALPNGPKVSSAG
ALSPRGDWRAPSDAVASVWREELRESLPADVVDKVFGDTVT
>PO04|6666666.126260.peg.1347
--MTEAHPFFDMHQHGFVRVATATPCSRTADVAYNTAGVLAEARKAHEAHVDLVVFPELT
LSSYAIDDLLLQHALIERVEAALAEIVEASAELDPVLVLGAPLRRADKLYNCAVVIGRGQ
VLGVVPKSFLPNYREFYEKRHFAHGRGCTD-LWIGVAGEEVPFGTDLVFAAANLPGFRFG
VELCEDFWAPVPPGMQAAMAGALILCNLSASPVTIGRADDRHLHCRSSAARAIAAYVYSA
SGYGESTTDLAWDGQGVIYEMSTLLAQSERFDRVGELNIVDIDTERLAAERMRNQTFADA
AEWAGSPADTYRRIMFEHAYR--EGDIGLRRPVARFPFVPDRPEKLDEDCYEAFNIQVDA
LMRRIESTRTKSLVIGISGGLDSTHALIVAAKACDRLGLPRSTIRGYTMPGFGTSEGTKS
NAHRLMAAMEITAGEIDIRPAAMKMLEDIGHAFADGEPVHDVTFENVQAGLRTDYLFRLA
GQHGGFVVGTGDLSELALGWCTYGVGDHMSHYGVNAGVPKTLIQYLIRWAIRTRQFTDAC
GEVLGAVLDTEISPELVPPGADGAMQSTESLVGPYELNDFFLHHVIRYGQRPSKVAFLAW
HAWKDASAGLWPAGFPEDGKNAYNLATIAHWLDRFCARFFGFSQFKRSALPNGPKVSSAG
ALSPRGDWRAPSDAVASVWREELRQGLPDEALRDLPA----
>PO05|6666666.126363.peg.834
MPMTEAHPFFDCHRHGFVRVATATPVTRTADVACNTQGVLAEAHKAHDANVDLVVFPELT
LSSYAIDDLILQHAVIERVEAAIAEVVAASADLSPVLVVGAPLKRGDKLYNCAVVIAHGQ
ILGVVPKSFLPNYREFYEKRYFAHGRGCTD-LWMALAGEEVPFGTDLIFTAANLPGFRFG
VEICEDFWAPVPPGMQAAMAGALILCNLSASPVTIGRADDRHLHCRSLAARAISAYVYSA
SGYGESTTDLAWDGQGVVYEMSTLLAQSQRFDRSGELTVVDIDTERLAAERMRNQTFADA
AEFAGSPAESYRKVVFEHAHA--AGDIGLIRPVARFPFVPDRPEKLDEDCYEAFNIQVDA
LMRRIESTRAKSLIIGISGGLDSTHALIVAAKACDRLGMPRTAIRGYTMPGFGTSDRTKD
NAHRLMQAMDITAGEIDIRPAATKMLADIGHPFADGEPVHDVTFENVQAGLRTDYLFRLA
GQNGGFVVGTGDLSELALGWCTYGVGDHMSHYGVNAGVPKTLIQYLIRWAIRTEQFTEAS
GKVLADVLDTEISPELVPPGADGAMQSTQSIVGPYELNDFFIHHITRFGQRPSKVAFLAW
HAWKEAGQGLWPAGFPDGEKNAYDLATIAGWLDKFCARFFGFSQFKRSALPNGPKVSSAG
ALSPRGDWRAPSDAVATVWREELRSGLPEDIVQGLPASL--
>PO06|6666666.126376.peg.1573
-MSETSHPFFDMHAHGFVRVATATPCARPADVAFNTAGVLDEARKAHAAQVDLVVFPELT
LSSYAIDDLLLQDALLDRVEQAVAEVIAASAELAPVLVLGAPLRRGGKLYNCALVIAGGE
LLGVVPKSFLPNYREFYEKRYFAHGRGCTD-LWIAVAGEEVPFGTDLVFAAANLPGFRFG
VEICEDFWAPIPPGMTAALAGALILCNLSASPITIGRADDRHLHCRSSASRAIAAYVYSA
SGHGESTTDLAWDGQGVIYEMGDLLAESARFDLAGELCVIDIDTDRIAAERLRNQTFTDA
AEAAGHPEDSYRRIIFEHAYA--GGDIGLLRPVARFPFVPHRPERLDEDCYEAFNIQVDA
LMRRIEATGAKSLVIGISGGLDSTHALIVAAKACDRLGLPRTTIRGYTMPGFGTSQGTKD
NAHRLMEAMQITAGEIDIRPAATKMLEDIGHAFASGEPVHDVTFENVQAGLRTDYLFRLA
GQHHGFVVGTGDLSELALGWCTYGVGDHMSHYGVNAGVPKTLIQYLIRWVIQTGQFTNAC
GEVLGAILDTEISPELVPPGADGQIQSTEELVGPYELNDFFLHHVIRYGQRPSKVAFLAL
HAWRTRDGGLWPAGFPDARKNTYDLATIADWLDKFLHRFFGFSQFKRSALPNGPKVSSAG
ALSPRGDWRAPSDAVATVWREELRESLPSDVVDEVFGDTAT
>PO07|6666666.125928.peg.1857
-MSATSHPFFDCHQHGFVRVATATPAIRPADVAFNTAGVLAEARKADEANVDLVVFPELT
LSAYAIDDLLLQQALIERVEQALAEVVAASADLRPVLVLGAPLRRADKLYNCAVVIAGGQ
ILGVVPKSFLPNYREFYEKRHFAHGRGCTD-LWIALAGEEVPFGTDLVFAAANLPGFRFG
VEICEDFWAPIPPGMTAALAGALILCNLSASPVTIGRADDRHLHCRSSASRAIAAYVYSA
SGHGESTTDLAWDGQGVIYEMGDLLAQSARFDRTGELCVVDIDTERLAAERLRNQTFADA
ADWAGNPADSYRRIDFEHRYA--AGDIGLHRPVARFPFVPDRPEKLDEDCYEAFNIQVDA
LMRRIESTGARSLVIGISGGLDSTHALIVAAKACDRLGLPRTTIRGYTMPGFATSQGTRS
NAHKLMAAMGITAEEIDIRPAARKMLEDIGHAFARGEPVHDVTFENVQAGLRTDYLFRLA
GQHGGFVLGTGDLSELALGWCTYGVGDHMSHYGVNAGVPKTLIQYLIRWAIATHQFDEAC
AEVLAAILDTEISPELVPPGADGAMQSTEALVGPYELNDFFLHHVIRYGQRPSKVAFLAW
HAWKDAAAGVWPAGFPESRRNAYDLAVIAHWLDRFCARFFGFSQFKRSALPNGPKVSSAG
ALSPRGEWRAPSDAVAGVWREELRERLPDAVARNLPA----
>PO08|WP_039094587.1
--MSADHPFYDRHTHGFVRVATSTPAVRTSDVAFNRDAILTEARRAHECGVDLLVYPELS
LSSYALDDLLMQDALLDAVEQSVDVLVEASAGLAPVLLVGAPLRHRGRLYNCALAIADGR
LLGVVPKSYLPNYREFYEKRWFAHGRDIRGGMSIRVAGQDVPFGCDLLFASARLPGFIVH
VEICEDVWAPIPPSSYGALAGATILTNLSASNIVIGKADERHLLCRAHSSRTASAYVYSA
AGHGESTTDLAWDGQGMIYELGDLLAESARFERKPQLCIADVDTQRILGDRLRLQTFNDN
AEEAGRPEDHFTTITFDHSPSAAPAEAALIRPIRRFPFVPNRPQKLDEDCFEAFNIQVDG
LMRRFESTRGESMVIGVSGGLDSTHALIVAAKVCDRLDLPRTTIKGFTMPGFGTSAGTKS
NAWKLMDALGIQSAEIDIRPAAERMLADIGHPYARGEKVYDLTFENVQAGLRTDYLFRLA
GQHRGFVIGTGDLSELALGWCTYGVGDQMSHYAVNAGVPKTLIQYLIRWATRTDQFDSTT
DAVLEAILGQEISPELIPQGEDEELQSTEGTVGPYELNDFFLHHIMRFGQRPSKVAFLAW
HAWRDASAGLWPPAFPQDGRNAYDLATIRHWLEKFLHRFFATSQFKRSAIPNGPKVSSGG
ALSPRGDWRAPSDASAAVWLAELEAQLPPE-----------
