# Supplementary material for: Investigation of the thermophilic mechanism in the genus Porphyrobacter by comparative genomic analysis
Source: BMC Genomics. 2018 May 23;19:385. doi: 10.1186/s12864-018-4789-4 (PMC5966882; doi:10.1186/s12864-018-4789-4)
Supplement: Supplementary file 1 — Alignment results of protein amino acid sequences encoded by single-copy genes found in eight Porphyrobacter strains. (ZIP 1510 kb) [file 12864_2018_4789_MOESM1_ESM.zip › Additional file 1/PO_1146.fasta]

>PO01|6666666.126375.peg.4035
MADATYTPPAVWSADTVSGGRFASINRPTAGAREEKALPEGDNPFQLYSLATPNGVKATI
MLEELIEAGHTGAEYDAWTINIGEGEQFTSGFVGVNPNSKIPALLDKSDPAKPFRVFESG
AILVHLAEKFGLFLPTDPAARAEVLSWVFWQVASGPFIGGGFGHFYAYAPEKYEYPINRY
AMETKRIFDVADKRLAESRFLAGDEYTLADIANFPWLAPFTTGTIYNDAKTFLSIDEYTN
VARWVKEIAARPAVKRGRIVNKVWGDEDTQLRERHSAADFAGKRLD-----------
>PO02|6666666.125937.peg.1844
MADAPYVPPKVWSPETVSGGRFANINRPTAGAREERDLPCGAHPFQLYSLATPNGVKVTI
MFEELLEAGHSAAEYDAWPINISNGEQFTTGFVAINPNSKIPALLDRSTPEAPIRVFESG
AILVHLAEKFGMFLPQDPTARAEVLSWLFWQVASAPFIGGGFGHFYAYAPEKYEYPINRY
AMETKRIFDVADKRLAESRFLAGDEYTIADIASFPWLAPFTEGTIYNDAKTFLAIDEYRH
VARWVAEIAARPAVRRGRIVNKLWGDPETQLPERHSASDFAGKRLG-----------
>PO03|6666666.126357.peg.1715
MADSTYTPPKVWNPDTVSGGRFAGINRPTAGARSEKALPEGNHPFQLYSLATPNGVKVTV
MLEELLEAGHTGAEYDAFTINIGDGEQFTSGFVAANPNSKIPAMIDKSGPV-PFRVFESG
AILVHLAEKFGAFLPADRAARAEVLSWVFWQVGTGPFIGGGFGHFYAYAPEKYEYPINRY
AMEAKRIFDVADKRLAESRFLGGEEYTIADMANWPWLAPFVAGQIYNDAKTFLAIDEYQN
VGRWAREIAARPAVKRGRIVNKTWGEEDTRLVERHSAADFAGKNLDWTF--------
>PO04|6666666.126260.peg.1345
MADPTYTPPAVWSADTVSGGRFASINRPTAGAREDKALPEGDNPFQLYSLATPNGVKASV
MLEELVEAGHTGAEYDAWTINIGDGEQFTSGFVGVNPNSKIPALLDKSDPAQPFRVFESG
AILVHLAEKFGMFLPTAPAARAEVLSWVFWQVASGPFIGGGFGHFYAYAPEKYEYPINRY
AMETKRIFDVANQRLATSRFLAGDEYTLADIANFPWLAPFTTGTIYNDAKTFLSIDEYEH
VGRWVKEIAARPAVKRGRIVNKVWGDDDTQLKERHSPADFEGKRLD-----------
>PO05|6666666.126363.peg.836
MADPTYTPPAVWSADTVSGGRFATINSPTAGPREDKPLPEGDHPFQLYSLATPNGVKATI
MFEELLEAGHDGAEYDAWTINISEGEQFTSGFVGVNPNSKIPALLDKSGPE-AFRVFESG
AILVHLAEKFGAFLPADPRARAEVLSWVFWQVASGPFMGGGFGHFYAYAPEKYEYPINRY
AMETKRIFDVADRRLAESRFLGGDEYSLADIANFPWLAPFVEGIIYNDAKTFLSIGEYRN
VARWVEDIAQRPGVQRGRIVNKVWGDPESQLRERHAASDFDGKQLSPSAPV------
>PO06|6666666.126376.peg.1572
MADPTYTPPKVWNPDTVSGGRFAGINRPTAGAREDKALPEGDNPFQLYSLATPNGVKVTV
MLEELLDAGHAGAEYDAFTINIGEGQQFTSGFVAANPNSKIPALIDKSGPV-PFRVFESG
AILVHLAEKFRAFLPADPAARAEVLSWVFWQVGTGPFIGGGFGHFYAYAPEKYEYPINRY
AMEVKRIFDVADQRLADSRFLGGDDYTIADIANWPWLAPFVAGQIYNDAKTFLAIDAYKN
VARWAREIAARPAVKRGRIVNKTWGEDDTQLRERRGPGDFDGKNLDWTF--------
>PO07|6666666.125928.peg.1858
MADAPYTPPAVWDPNTVSGGRFAGINRPTAGPREERELPVGEHPFQLYSLATPNGVKVTI
MLEELLEAGHRGAEYDAWTVNISAGEQFGSGFVAVNPNSKIPALLDRSTPDAPFRVFESG
AILVHLAEKFGMFLPADPAKRAEVLSWLFWQVASAPFIGGGFGHFYAYAPEKYEYPINRY
AMETKRIFDVADKRLAQSRFLAGDEYSIADIANFPWLAPFTEGTIYNDAKTFLSIDEYTH
VARWVAEIKARPAVRRGRIVNKVWGDEDTQLKERHSAADFAGKRLD-----------
>PO08|WP_039095637.1
-MTDAYTPPEVWTHDPANGGRFAGLNRPTAGAREDKALPVGKHPFQLYSLGTPNGIKVTT
MLEELLEAGFAEAEYDAWRISIMDGDQFGSGFVEINPNSKIPALVDRSGVQ-PVPVFESG
AILFYLAEKFDFLLPSAQPARTQVMSWLMWQMGSAPLIGGGFGHFYAYAPEKYKYPIDRY
AMETKRLFAVADAQLARHEYLAGADYSIADVAAYPWLGMLFHGG-YGGADVFLSLHEYEH
VARWVKVIDARPGAIRGRLVNAAEG-----LAERHAASDFDTLDPALLAPVRQRIAS
