# Supplementary material for: Investigation of the thermophilic mechanism in the genus Porphyrobacter by comparative genomic analysis
Source: BMC Genomics. 2018 May 23;19:385. doi: 10.1186/s12864-018-4789-4 (PMC5966882; doi:10.1186/s12864-018-4789-4)
Supplement: Supplementary file 1 — Alignment results of protein amino acid sequences encoded by single-copy genes found in eight Porphyrobacter strains. (ZIP 1510 kb) [file 12864_2018_4789_MOESM1_ESM.zip › Additional file 1/PO_1147.fasta]

>PO01|6666666.126375.peg.404
MSDMSVPELTPEEAAALLAAHPQWEAAREGKAIARTFRFKDFSEAWGFMNRVALLAEAQD
HHPEWFNVYNRVEVTLTTHDAGDSGGLSARDAKMAASIDALV------
>PO02|6666666.125937.peg.1529
---MPVPELAPDEVAQLLAEHPQWTLTREGKAITRSFQFADFSEAWGFMSRVALLAEAQD
HHPEWFNVYAKVEVTLTTHDAGPSGGLSQRDVRLARAIDALV------
>PO03|6666666.126357.peg.2681
---MAVPELDAQETEQLLADHPDWSLGREGKAITRTFQFGDFSEAWGFMSRVALLAEAQD
HHPEWFNVYAKVEVTLTTHDAGESGGLSARDAKLAASIDALA------
>PO04|6666666.126260.peg.950
---MSVPELTAEETADLLKAHPEWSSARDGKAITRTFQFKDFSEAWGFMSRVALLAETQD
HHPEWFNVYAKVEVTLTTHDAGESGGLSQRDAKLARAIDALV------
>PO05|6666666.126363.peg.1119
---MSVPELAAEETAALLAAHPDWASARDGKAIARTFLFKDFSEAWGFMNRVALLAEAQD
HHPEWFNVYNRVEVTLTTHDAGTAGGLSARDAKMAAAIDRLL------
>PO06|6666666.126376.peg.986
---MAVPELDAKEIDQLLADHPDWSLARDGKAITRTFQFKDFSEAWGFMSRVALQAEAQD
HHPEWFNVYAKVEVTLTTHDAGSNGGLSHRDAKLARAIDAL-------
>PO07|6666666.125928.peg.1403
---MSVPELTCEEISALLGRHPEWTLAREGKAIARTFRFKDFSEAWGFMSRVALLAEAQD
HHPEWFNVYNRVEVTLTTHDAGTSGGLSARDARLASEIDRIVGN----
>PO08|WP_039096535.1
----MIAPLTPEQRIAALHAMPHWTYDPDRRAFYRALRLADFAEAIGLMMRIAVVAEKAD
HHPEWFNVYNRLEIWLTTHDAGD---VSQRDIDLAQAIDGFVPIDRHG
