# Supplementary material for: Investigation of the thermophilic mechanism in the genus Porphyrobacter by comparative genomic analysis
Source: BMC Genomics. 2018 May 23;19:385. doi: 10.1186/s12864-018-4789-4 (PMC5966882; doi:10.1186/s12864-018-4789-4)
Supplement: Supplementary file 1 — Alignment results of protein amino acid sequences encoded by single-copy genes found in eight Porphyrobacter strains. (ZIP 1510 kb) [file 12864_2018_4789_MOESM1_ESM.zip › Additional file 1/PO_1148.fasta]

>PO01|6666666.126375.peg.407
-----------------------------------MGLSAEKLREDLDAVAAREPRLAAE
LARIGYPEPRLRDRGFVTMLRTIVGQQVSVAAAASMWRKLEAELGEGFTPGCLLKRDFDT
LRACGLSRQKQGYARSLCELAEAGELDFENLPADDEEAIELLTRIKGIGRWSAEIYLLFA
EGRPDIWPAGDLAVQEGVKRLLGLEERPAEKATRALAEPWSPQRGAMAIFTWHFYANPAL
>PO02|6666666.125937.peg.1526
MQVPLQLLARKNLRYADAARLLCYSPPYGKMRKLAVGLSAECLRADLDALAAREPRLAAA
IARIGYPAPRIRPRGYQTLLRTIVGQQVSVAAAASMWRKLEAELGDNFTPHCLLARDFET
LRACGLSRQKQAYARSLCELVAAGAIDFDALPADDEEAIALLTRIKGIGRWSAEIYLLFA
EGRRDIWPAGDLAVQEGLRRLLDLPERPAEKATRALAEPWSPRRGSMAIFTWHFYANPAL
>PO03|6666666.126357.peg.2676
-----------------------------------MGLTAEKLREGLDCLATREPRLAAE
LARIGYPEPRIRPPGFKTLLRTIVGQQVSVAAAASMWRKLEAELGADFTPGCLLARDFDT
LRACGLSRQKQGYARSLCELAHAGELDFHALPADDEEAIARLTRIKGIGRWSAEIYLLFA
EGRPDIWPAGDLAVQEGVKRLLDLPERPAEKATRELAEPWAPQRGSMAIFTWHFYANPAL
>PO04|6666666.126260.peg.953
-----------------------------------MGLSAEKLRADLDALARREAALARA
IKRVGYPDARIREPGFATMLRTIIGQQVSVASAASVWNKLEAELGADFTPACLLARDFET
LRACGLSRQKQGYARSLCELAHSGELDLAQLPADDEAAIELLTRIKGIGRWSAEIYLLFA
EGRRDIWPAGDLAVQEGVKRLLDLEERPGEKATRRLAEAWSPQRGAMAIFTWHFYANPAL
>PO05|6666666.126363.peg.1113
-----------------------------------MGLSAEQLRADLDALAARDPVVARA
IERVGYPDARIREPGFATMLRTIVGQQVSVASAQSVWRKLEDELGTDFAPQALLSRDFDT
LRACGLSRQKQGYARSLCELAESGALDFSALPADDEEAIALLTQIKGIGRWSAEIYLLFA
EGRGDIWPAGDLAVQEGVKRLLKLDERPGEKATRQIAEPWSPQRGSMAVFIWHFYANPAL
>PO06|6666666.126376.peg.989
-----------------------------------MGLTAKKLREDLDALSRREPRLVQE
LARIGYPEPRIRPPGFKTLLRTIIGQQVSVAAASSMWARLEAELGADFTPACLLARDFDT
LRACGLSRQKQGYARSLCELVEAEALDFDTLPADDEAAIALLTRIKGIGRWSAEIYLLFA
EGRPDIWPAGDLAVQEGVKRLLELPERPAEKATRALAEPWAPQRGSMAIFAWHYYANPAL
>PO07|6666666.125928.peg.1400
-----------------------------------MGLTGERLRADLDALAAREPRLARA
LARIGYPEPRIRERGYKTLLRTIVGQQVSVAAAASMWRRLEAELGPDFTPACLLERDFDT
LRACGLSRQKQSYARSLCALVAAGELDFAALPADDEEAIALLTRIKGIGRWSAEIYLLFA
EGRPDIWPAGDLALQEGVRRLLDLPERPTERATRALAEDWAPQRGSMAIFTWHFYANPAI
>PO08|WP_039096088.1
-----------------------------------MALSAEQIRTGLTAVAALEPGIARA
LERAGMPEPRISQPGYRTLLRTIVGQQVSVASAASVWAKLEALLGPEIPPEALLAAEFDA
LRGCGLSRQKQGYARSLCTLVNEGQLDLTALPADDEEAIAALTQIKGIGRWSAEIYLLFA
EGRPDIWPAGDLAVQAGIGKLLDLPARPDEKATRLLAEGWQPHRGAVAILTWHCYNNPAL
