# Supplementary material for: Investigation of the thermophilic mechanism in the genus Porphyrobacter by comparative genomic analysis
Source: BMC Genomics. 2018 May 23;19:385. doi: 10.1186/s12864-018-4789-4 (PMC5966882; doi:10.1186/s12864-018-4789-4)
Supplement: Supplementary file 1 — Alignment results of protein amino acid sequences encoded by single-copy genes found in eight Porphyrobacter strains. (ZIP 1510 kb) [file 12864_2018_4789_MOESM1_ESM.zip › Additional file 1/PO_115.fasta]

>PO01|6666666.126375.peg.14
----MVLEDIFKALGDPTRLRIARLLGAMELAVGELAQVLGQSQPRVSRHVGILCDVGLA
ERRREGSWVFLRQSESDSAVIAAVQDLLALAE--TAEPDFAALCEADRKKLAAIRDAREA
AAETYFARHAGEWDELRALHSADAEVERRLAEALADAPLGALLDIGTGTGRMAELFAEQA
DRVVALDKNLEMLRVARAKLQHLPASRIELVQGDFADLPFADAGFDTVILHQVLHFAPDP
APVLAEAARVLRGGGRIAIVDFASHDREELRTRHQHVRLGFSDRQMAELLKAAGFTASPP
TALEGGSLVVKIWTAKRRAAAPSSKSP-----ALETAK
>PO02|6666666.125937.peg.841
----MLIEDIFRALADPTRLRIARLLGTMELAVGELAQVLGQSQPRVSRHVGILCDAGLA
ERRREGSWVFLRQSEAREGLVGAVQQLLALAE--AEEPGFAAQCEADRRKLAAIREARAA
AAELYFARHAGEWDELRALHSPDAEVEARLLEALGEAPLGTLLDIGTGTGRMAELFAPHA
DRIVALDKSLEMLRVARAKLQHLPASQIELVQGDFVDLPFAAAGFDTVILHQVLHFATDP
ARVLGEAARVLKAGGRIAIVDFASHDREELRTRHQHVRLGFSDRQMAALLRAAGFSAPAP
IALAGASLVVKIWVARRRPGTSAAAAAAA-TPALEPAP
>PO03|6666666.126357.peg.32
MFSAMVIEDIFKALADPTRLRIARLLSAMELAVGELAQVLGQSQPRVSRHVGILCDAGLA
ERRREGSWVFLRQSEAGGPVVDAIQQLLAVAE--TAEPGFAALCEADRRKLAAIRDARES
AAEAYFARHAGEWDELRALHSPDDEVERRLAEALADHPLGDVLDIGTGTGRMAELFAPHA
ARIVALDKNLEMLRVARAKLQHLPTAQIELVQGDFSDLPFADASFDTVVLHQVLHFAPDP
APALAEAARVLRTGGRIAIVDFASHDHEELRTRHQHARLGFGDRQMAELLRAAGLSASPP
IALAGGALVVKIWLGKRCAAAPSPKSPD-----LEAAR
>PO04|6666666.126260.peg.193
----MIIEDIFKALGDPTRLRIARLLGAMELAVGELAQVLGQSQPRVSRHVGILCDAGLA
ERRREGSWVFLRQVEARGPLVEAVQRLLAVAE--AEEPAFAALCEADRKKLAAIRDARES
AAEHYFARHAGEWDELRALHSADAEVERRLAEALADAPLGHLLDIGTGTGRMAELFAPHA
ERIVALDKNLEMLRVARAKLQHLPAAQIELVQGDFAELPLADASFDTVVLHQVLHFATDP
APALAEAARVLRPGGRIAIVDFASHDHEELRTRHQHTRLGFSDRQMAELLRAAGFVPAAP
QALEGGPLVVKIWTAKRRANASSPKPAA-----LETAK
>PO05|6666666.126363.peg.2869
----MLIEDIFKALGDPTRLRIARLLGAMELAVGELAQVLGQSQPRVSRHVGILCDAGLA
ERRREGSWVFLRQSEQRGALIDAVQQLLGLAE--HEEPGFAALCEADRRKLAAIRDAREA
AAETYFARHAGEWDDLRALHSADAEVETRLADALGDAPLGHLLDIGTGTGRIAELFAQAA
ERVVALDKNLEMLRVARAKLQHLPASSVELVQGDFADLPFADASFDTVILHQVLHFAADP
APALAEAARVLRGGGRIGIVDFASHDHEELRTRHQHVRLGFSDRQMADMLKAAGFAARPP
QALDGGKLVVKIWTATRRPGAAPTPASTK-TTALESAT
>PO06|6666666.126376.peg.1281
MFSAMLIEDIFKALADPTRLRIARLLSAMELAVGELAQVLGQSQPRVSRHVGILCDVGLA
ERRREGSWVFLRQSEASGPVVEMVQHLLAMAE--AEEPAFAALCTADRRKLAAIREARET
VAGQYFARHASEWDELRALHSPDAEVEHRLAEALADAPLGQVLDIGTGTGRMAELFAQQA
ERIVALDKNLEMLRVARAKLQHLPTAQIELVQGDFADLPFADAGFDTVVLHQVLHFAPDP
APALAEAARVLRPGGRIAIVDFASHDHEELRIRHQHARLGFADRQMAELLRSAGFTASTP
IALDGGELIVKIWIGKRRAASASPKTAA-----LESAR
>PO07|6666666.125928.peg.2950
----MVTEHIFKALADLTRLRIARLLSTMELAVGELAQVLGQSQPRVSRHVGILCDAGLA
ERRREGSWVFLRQSEAGRPIITAVQHLLAVAE--AEEGEFAALCEADRHKLAAIRRAREI
AAEAYFARHASEWDDLRALHSPDAEVESRLAAALADAPLGHLLDIGTGTGRMAELFAGSA
ERVVALDKNLEMLRVARAKLQHLPAARIELVQGDFYDLPFADASFDTVLLHQVLHFAADP
GPALAEAGRVLRRGGRIAIVDFAAHQREELRDRHQHARLGFADRQMAELLRAAGFAASTP
IALEGGDLTVKIWLGTRRTSPASSAASPGSGRAKETA-
>PO08|WP_039097239.1
-MKVVPPEDMFRVLGDGMRLRTLVLLRSLELTVGELAQVLGQSQPRMSQHIKALQESGLV
RRRKEGTAVFLRLGPSAR-----VQPLFALLDDWAITGGEMPWFAADRARLKAIRADRAA
EAQRFFERNAWRWDELRALHVPDTEVDRVIDLGLGDRPLGRLLDIGTGTGRMLEQLAGRA
HFALGVDRSPEMLRFARARLAERGT-AAALGQADMYALPMEDGTFDTVILHQVLHYAHHP
EAAIAEAARVLAPGGTMVIADMASHEREDLRRRFAHARLGFTDRAVLDWLGEHGLEARVV
AHL-AGELTISVWAATRPAAAQQQQPSLRSVG------
