# Supplementary material for: Investigation of the thermophilic mechanism in the genus Porphyrobacter by comparative genomic analysis
Source: BMC Genomics. 2018 May 23;19:385. doi: 10.1186/s12864-018-4789-4 (PMC5966882; doi:10.1186/s12864-018-4789-4)
Supplement: Supplementary file 1 — Alignment results of protein amino acid sequences encoded by single-copy genes found in eight Porphyrobacter strains. (ZIP 1510 kb) [file 12864_2018_4789_MOESM1_ESM.zip › Additional file 1/PO_1150.fasta]

>PO01|6666666.126375.peg.410
--MNITRPFGDTLALIGNTPIVRLAGPSAAAGCDIYGKCEFANPGSSVKDRAALWMIRDA
ENRGDLKPGGTVIEGTAGNTGIGIALVANALGYKTIIVMPDNQSKEKMDTLRALGAELVL
VPPTKYSDPGHFQHVSRRMAEETPGAVWAGQFDNVANRKAHIEGTSQEIWEQLEGRIDGF
TCAAGTGGTIAGVGMGLKEKDPEIRIALTDPHGAALYNYYAKGVLEAEGSSVAEGIGQGR
ITANLEGAPIDTQYRISDEEGLVWVERLLREEGLCLGLSSGINVAGAVALGKELVAEGRP
NPRVATILCDTGFRYLSTLYNPEWLAAKGLPSFDWLQQGAAA------------
>PO02|6666666.125937.peg.1524
--MNITRPFADTLALIGNTPLVRLAGPSQAAGCDIWGKCEFANPGGSVKDRAALWIIRDA
EARGELKPGGIVVEGTAGNTGIGLALVANARGYKTIIVMPDNQSKEKMDTLRALGAELVL
VPPTKFADAGHFVHTSRRIAQETPGAVWANQFDNIANRRAHIEGTAPEIWEQLQGRVDGF
TCAAGTGGTIAGVGLGLKAFDENVRIALTDPHGAALYNYYAHGELKAEGSSVAEGIGQGR
ITANLEGALIDTQYRISDEEGLHWVGRLLREEGLCLGLSSGINVAGAVMLGRELVAAGRA
NPQVVTILCDSGFRYLSTLYNPEWLAAKGLPVFDWLAPAGAGGADGAGAAAEAV
>PO03|6666666.126357.peg.2674
--MNITRPFGDTLALIGNTPMVRLAGPSKAAGCDIYGKCEFANPGSSVKDRAALWIIRDA
EARGELKPGGTVVEGTAGNTGIGIALVANARGYKTIIVMPDNQSQEKMDTLRALGAELVL
VPPTKFANPGHFVHTSRRLAEETPGAVWANQFDNIANRRAHIEGTAPEIWEQTGGRIDGF
TCAAGTGGTIAGVGLGLKAFDENIRIALTDPHGAALYNYYAHGELKAEGSSVAEGIGQGR
ITANLEGAAIDTQYRVSDEEGLHWVARLLREEGLCLGLSSGINVAGAVQLGRELVAEGRD
NPQVVTILCDTGFRYLSTLYNPDWLAAKGLPVFDWLVRRAEERA----------
>PO04|6666666.126260.peg.956
--MNITRPFGDTLALIGNTPLVRLAGPSAAAGCDIYGKCEFANPGSSVKDRAALWMIRDA
EARGELQPGGTVIEGTAGNTGIGIALVANALGYKTIIVMPDNQSKEKMDTLRALGAQLVL
VPPTKYADPGHFQHVSRRMAEEMPGAVWAGQFDNVANRKAHIEGTAPEIWEQLQGRVDGF
TCAAGTGGTIAGVGLGLKAFDENIRIALTDPHGAALYNYYAHGELKAEGSSVAEGIGQGR
ITANLEGAVIDTQYRISDEEGLEWVARLLREEGLCLGLSSGINVAGAVMLGRELVAEGRT
NPQVVTILCDTGFRYLSTLYNPEWLAAKSLPVFDWLVPGEAA------------
>PO05|6666666.126363.peg.1110
--MNITRPFGDTLALIGNTPLVRLAGPSEAAGCDIWGKCEFANPGSSVKDRAALWMIRDA
EGRGELQPGGTVIEGTAGNTGIGIALVANALGYKTIIVMPDNQSKEKMDTLRALGAQLVL
VPPTKYADPAHFQHVSRRMAEETPGAVWAGQFDNVANRKAHIEGTAPEIWEQLGGRIDGF
TCAAGTGGTIAGVGMGLKAFDENIRIALTDPHGAALYNYYAHGELKAEGSSVAEGIGQGR
ITANLEGAPIDTQYRISDEEGLVWVERLLREEGLCLGLSSGINVAGAVMLGRELVAEGRE
RPQVATILCDTGFRYLSTLYNAEWLSAKGLPVFGWLAKGAAAA-----------
>PO06|6666666.126376.peg.991
MLMNITRPFGDTLALIGNTPIVRLAGPSAAAGCDIWGKCEFANPGSSVKDRAALWIIRDA
EDRGELLPGGTVVEGTAGNTGIGIALVANARGYKTIIVMPDNQSKEKMDTLRALGAELVL
VPPTKFANPGHFVHTSRRLAEETPGAVWANQFDNIANRRAHIEGTAPEIWEQLGGKVDGF
TCAAGTGGTIAGVGLGLKAMDDNIRIALTDPHGAALYNYYAHGELKAEGSSVAEGIGQGR
ITANLEGAPIDTQYRISDEEGMMWVARLLKEEGLCLGLSSGINVAGAVTLGKELVAEGRT
NPQVATILCDTGFRYLSTLYNPEWLSARDLPVFDWLERQQAGTA----------
>PO07|6666666.125928.peg.1398
MPMNITRPFGDTLSLIGNTPLVRLAGPSAAAGCDIWGKCEFANPGASVKDRAALWIIRDA
EARGELRPGGTVVEGTAGNTGIGIALVANARGYKTIIVMPDNQSKEKMDTLRALGAQLVL
VPPTKFADAGHFVHTSRRLAEETPGAVWANQFDNIANRRAHIEGTAPEIWQQTGGRIDGF
TCAAGTGGTIAGVGLGLKAFDENIRIALTDPHGAALYNYYAHGELRAEGSSVAEGIGQGR
ITANLEGAVIDTQYRISDEEGLVWVARLLREEGLCLGLSSGINVAGAVELGKELVAEGRS
NPQVVTILCDTGFRYLSTLYNPEWLAAKGLPVFDWLARPQIVGA----------
>PO08|WP_039093742.1
--MMAPAARPDTLDLIGNTPLVRLRGPSEAAGCEIWGKCEWANPGASVKDRAALWIVRDA
EARGVLQPGGTIVEGTAGNTGIGLALVANALGYRTIIVMPETQSREKMDTLRALGAELVT
VPAAPYNNPGHFVHTSRRLAEDTPGAIWANQFDNVANRRAHIESTAPEIWRQMDGRLDGF
TCAVGTGGTLAGVGLGLKEQDERIVIALSDPHGAALYDFYEHGELRSEGSSVAEGIGQGR
ITANLEGAPVDRQFRIADEEGLDWVARLLREEGMCLGLSSGINVAGAVALGRQLAAERGP
EARVVTILCDTGFRYLSTLYNREWLVGKGLPPFGWLA-----------------
