# Supplementary material for: Investigation of the thermophilic mechanism in the genus Porphyrobacter by comparative genomic analysis
Source: BMC Genomics. 2018 May 23;19:385. doi: 10.1186/s12864-018-4789-4 (PMC5966882; doi:10.1186/s12864-018-4789-4)
Supplement: Supplementary file 1 — Alignment results of protein amino acid sequences encoded by single-copy genes found in eight Porphyrobacter strains. (ZIP 1510 kb) [file 12864_2018_4789_MOESM1_ESM.zip › Additional file 1/PO_1151.fasta]

>PO01|6666666.126375.peg.411
---------MRRMNQRSLFAPGSTAPAAA----------------GEVAGEPVDILAPAS
VRAEAVQRLQVGVVSIGTMVLLVGLASIIGGQADRNDKLAVPEAAPTTEPSAA-AAQANP
LADAGVVPDIAAQPSPSP-SVKPLDLPPPDSAGNAAPGQ-------
>PO02|6666666.125937.peg.1523
MSGGWLSDRLRGVNQRSLFHAPRMAGAEES--------------AAESADEAAGPAGARA
ARHEAIQRLQVGLIGIAIVVLVVGLASIIGGQADKVERLAVPEAAPTTEPTSA-PAQANP
LADAGVVPDIAAEPKAAP-SAAPSAAPRDLAAPGQPRAAGNGAAQN
>PO03|6666666.126357.peg.2673
------------MTQRSLYAGGGDAAPGAG----------------DLPVNAQPATPANQ
ARQEALQRLQIGLFGIAAMVLLVGLASIIGSQADITEEAAVPEAAPTTEPTAT-PTQANP
LADAGVVPDIAAEPSPTP-VAPLDLPAPDTAPGNDAPAP-------
>PO04|6666666.126260.peg.957
MSRLSWRERLGRMNQRSLFGPGKAATAAAA--------------AAAPEGLPEDISSAAE
TRAEAMQRLQVGLFGIGAMVLLVGLASIIGGQADKNEVLAAPEAAPTTEPEPK-PAQANP
LADAGVVPDIADEPSPAP-GPSAPVPPGNA-----APRP-------
>PO05|6666666.126363.peg.1109
MNRLSWRERLRRMNQRSLFAPRRALSGAGSAVRIGRGTRTGEDAAAAPADEAFDRDTPIT
ARAEAVQRLQVGLAGIGTMVLLVGLASIIGGQADRNDKLAVPEAAPTTEPSVE-GAQANP
LADAGVVPDIGAQPNPSA-SPNVGALPRSADEAGDDPAAR------
>PO06|6666666.126376.peg.992
------------MAQRSLYSVARSEDSGPV----------------DMLAEPQGATPAKQ
ARQEAIQRLQVGVFGIAAMVLLVGLASIIGSQADITEEAAVPEAAPTTEPTPA-PTKANP
LADAGVVPDIAAEPSAAP-AVPLDVPPPNPAPDDAPLQ--------
>PO07|6666666.125928.peg.1397
MTQVSLLVRLRMLTQRSLFSAERRDAPETI---------------------AEREPPLSA
ERQEAIQRLQIGVFGIAAMVLLVGLASIIGSQADVTEEAAVPDAAPTTEPSPT-PSQANP
LADAGVVPDIAAEPSPSP-VAPLDLPPPAPGNGNQGQ---------
>PO08|WP_052207861.1
----------------------------------MAGMTDGK----PDRSASRGPVLPFT
GKRQATQRVQVGLIGLAAMILLVGLASIIMRNAQQNQALVVPEAAPTVAVTPPRAPASDP
LADAGVVPDMSTDSAAAAPSGGAGAPSPAP----------------
