# Supplementary material for: Investigation of the thermophilic mechanism in the genus Porphyrobacter by comparative genomic analysis
Source: BMC Genomics. 2018 May 23;19:385. doi: 10.1186/s12864-018-4789-4 (PMC5966882; doi:10.1186/s12864-018-4789-4)
Supplement: Supplementary file 1 — Alignment results of protein amino acid sequences encoded by single-copy genes found in eight Porphyrobacter strains. (ZIP 1510 kb) [file 12864_2018_4789_MOESM1_ESM.zip › Additional file 1/PO_1152.fasta]

>PO01|6666666.126375.peg.412
MPRPGNS--ALSLALTLALALMLAGCDRAPAIADAP---------SSAASAAAPATRLGL
MSSLPLYWPAGAGIEDIAKGTATPPWQRAALEGAYALEPLDTLAPVPGLSADAPATDPLA
GLTRLAVIQPRGLSPADNVALDDWVRSGGHLLLVLDPALTGEYDAPLGDPRRPVDSALIP
PVVARWGLAVSFDEAQAGDVTAAPFGPLSIPLALAGLIAITDPSASACTLEAGGAAARCT
IGKGKVTLIADAAIFEHPELAGEGGAALRAVMAEALR-----------------------
-------
>PO02|6666666.125937.peg.1522
MALRRTR--AL---AAALIALLVIGCARAPATPH----------------EGAERTRLGL
MTSLPLYWPLGAGVGEIASGRAALPWQRAALEQAYELAPLDTLAPIPALAPDAPETDPLA
GLTRLAVIQPRGLSPADNVALDGWVRKGGRLLLVLDPALTGEYDLPLGDPRRPVDTALIP
PVVARWGLAIAFDESERPEVRRARLGEAGLPLALAGRITLGK-GAKGCTLTAAGAAARCR
IGKGQVTLIADAALFEHAELAGEGGAALRALVAEALA-----------------------
-------
>PO03|6666666.126357.peg.2672
---MHPHHRGIA--LLVSVLMALAGCGATSQAGHDG-------AAPADSASPGDRPPLAL
MTSLPLYWPQGAGIADLAAADAPAPWQRKVLERDHAIYPLDTLSPAPALSPDAPEVDPLA
GLARLAVIQPRGLSPADNVALDAWVREGGRLLLVLDPALTGEYDLPLGDPRRPVDSALIP
PVVARWGMAIRFDDAQEVAVRNERLGTAAFPLVLAGQVTIVDPAAGQCTLVAGGAAARCA
VGQGRVTLLADAAVFEHPALAGEEGEILAALLAAAFE-----------------------
-------
>PO04|6666666.126260.peg.958
MPRLGRNAVAV---ALLAVLAGLGACREASSDPVPAEAASPAPCANGWRSGGEPPPAVAV
MTSLPFFFPLGADMADVLSGAAPMPWQQFAFGHCYSPVALDTLSPASGVAPDIVDAGPLG
GHERLAVIQPRGLSPADNVALDAWVRRGGRLLLMLDPALTGEYDIPLGDPRRPSEGTLIP
PVVARWGMAIRFDETQEPVVRNARIDEVALPLVLSGQIAITDPAAAQCALLADGAAARCT
VGKGRVTLIADAALFEHQELAGKDGATVQGLLAAAFE-----------------------
-------
>PO05|6666666.126363.peg.1108
-------MRAGWLSLTLAAVSLAGGCKDAPTSAQTAAAAPVAADTPALADVPEGRPRLGL
MTSLPIYWPLGAGVAEIASGTAEAPWQRVLLESSYVLQPLDSLASIPGLSPQDPETDPLA
GLDRIAIIQPRGLSPADNVALDDWVRGGGRLLLALDPMLTGEYDLALGDPRRPVDAAQIP
PVVARWGMMVRYDDAQPGDVQVRTLGDAMLPTELAGEIVVTDAKAAQCTLLADGAAARCR
VGKGSVTLIADAAVFEHEAFSQGEPRALTRVIKAALP-----------------------
-------
>PO06|6666666.126376.peg.993
---MRRCNR--ACALLAGALLMLAGCGAPAET------------------AAAARPDLGL
MTSLPLYWQADAAMADIAAGQSPPPWQRQLIETRHVLVPLDTLSAIPALAPNAPETDPLA
GITRLAVIQPRGLSPADNVALDDWVRAGGRLLLALDPALTGDYDLPLGDPRRPVDSALIP
PVVERWGLAIRFHEAQPLAVIAAPFAGDEIPLALPGRIAIADPARADCVLAAQDAIATCR
VGKGQVTLIADAALFEHAELAGEDGAALARLLGAAFDQAPSGEITG--------------
-------
>PO07|6666666.125928.peg.1396
MAIRGSSRRALPALIAALALLALGGCDAAPAAS-----------------TPDQRPELGL
MTSLPLYWQADAELADIAAGRAIPPWQRRAIETRFVLVPLDTLSPVPALSPDAPDTDPLA
GLARLAVIQPRGLAPADNVALDAWVRRGGRLLLVLDPMLTGEYDGPLGDPRRPVDSALVP
PVVARWGLAISFDAAQQPQVTQAPLGEARLPLVLAGRIALTDAAAGQCRLLAGAAAASCA
IGKGRATLIADAALFEHPELAGAEGEVLLALLSSVFD-----------------------
-------
>PO08|WP_052207863.1
MPVRRRRRPE----ALLAALLLLTGAPALAAQDVS--------RPDVAAPATPDQPQLAL
FGTIPIYWGEGDGMEDVLAGTATAHWARALLEQHLALHPLATLL-----------AEDLA
GHHALLIAQPRVLNPAENVALDQWVRAGGRVLLFADPLLSAESRYPLGDRRRPQDVVLLS
PLLRHWGLDLRFDADQAPVRQVREIAGILLPHQVSGTFAT-LPESTGCVLQGAEILADCV
VGEGHVVILADAAVLDLYHPPAGAEEALLALVQRALAP--TGSIKQNNDLADPPDLQPVD
KAVHNNP
