# Supplementary material for: Investigation of the thermophilic mechanism in the genus Porphyrobacter by comparative genomic analysis
Source: BMC Genomics. 2018 May 23;19:385. doi: 10.1186/s12864-018-4789-4 (PMC5966882; doi:10.1186/s12864-018-4789-4)
Supplement: Supplementary file 1 — Alignment results of protein amino acid sequences encoded by single-copy genes found in eight Porphyrobacter strains. (ZIP 1510 kb) [file 12864_2018_4789_MOESM1_ESM.zip › Additional file 1/PO_1153.fasta]

>PO01|6666666.126375.peg.413
-------------------------------------------MLPPEFRKAVKESSAGN
RTLCLGVHDRLDCLVGFGLSRIDQLNAQLDREENLAIERKDYGFDRDVRAAQLFGFSQLP
FDDSGRFVMPEHLRELGKVGEGLYFHGAGHFFFIWNPEELARMGPEWRGAQAACAKLMAA
GRKAA---
>PO02|6666666.125937.peg.1521
----------------------MSAFGGYNGQAYSPAGEKNRFVLPSTFRKAVKESSGGS
RILCLAAHGRYDCLIGYGLSHLPQLQAQLDREEERAIRLGDASFDRDARAGQLFSYETLG
FDESGRFVMPEHLRELGKVEDGLFFQAAGDFFLVWAPEELFRMGPEFKSAQIACRRLMEA
AARKGGAA
>PO03|6666666.126357.peg.2671
----------------------MSAFGGYSGQAYSPAGDKGRFVLPAAFRKAVKESSDGN
RILCLAAHDRFDCLVGFGLSRKAQLHDQLDREEERATRLGKTDFDREVRAQQLFGFEQMP
FDDSGRFVMPEHLRDLGKVGEGLYFQGAGDFFFVWNPEELARMGPEWKGAQASCAKLVAA
AKKGGA--
>PO04|6666666.126260.peg.959
----------------------MSAFLGYSGQAFSPAGDKGRFVLPPAFRKAVKESSGGS
RTLCLAAHAKYDCLVGFGLSRIEELHRELDAEAAAAVEMKNTDFDRDVRAAQLFGFEQLP
FDDSGRFVMPEYLRDLGQVGDGLYFQGSGKFFFVWAPEQLKQMGPEWKSAQAACARLMAS
VKKGGGE-
>PO05|6666666.126363.peg.1107
-------------------------------------------MLPPAFRKAVKESSGGN
RTLCLAAHDRFDCLIGFGLSRTEKLDAQLDREEERAIRMNQPDFDREVRAAQLFGFEQLP
FDDSGRFVMPEHLKELGKVEDGLYFQAAGEFFFIWAPQQLKLMGPEWKSAQAACETLLAG
ARKGGAA-
>PO06|6666666.126376.peg.994
MSGDGVGLAQSWPRWGKEGIGQVSGFGGYSGQAYSPAGDKGRFVLPSALRKAVKESSEGN
RILCLAAHDRFDCLVGFGLSRKAQLHAQLDREEERAIRLGLNEFDREVRAQQLFGFEQMP
FDDSGRFVMPEHLRDLGKVGEGLYFQGAGDFFFVWNPEELMRMGPEWKGAQASCAKLVAA
ANKGAA--
>PO07|6666666.125928.peg.1395
----------------------MSAFGGYSGQAFSPAGDKGRFVLPPAFRKAVRESSGGN
RILCLAAHDRFDCLIGFGLSRKEQLNAQLEREEERAIRLGLHDFDRDVRAQQLFGFEQLP
FDDSGRFVMPDHLRDLGKVGDGLYFQGAGDFFFIWNPDELARMGPEWKGAQAACAKLLAA
ARKGGA--
>PO08|WP_052207865.1
------------------------MPAGYSGQGFSLRGEKGRLVLPPDFRKAFAD-AGDE
RILCLTKHERWNCLMGFGLSRTASFEEQLQREEDRAART-NQEFDYDMRAQQLWGFTKLP
FDASGRFVLPDHLAELGRLGEAVYFNGAGSYFTLWSPEELHAMPKGFETAQANCRQLETE
AKGKRK--
