# Supplementary material for: Investigation of the thermophilic mechanism in the genus Porphyrobacter by comparative genomic analysis
Source: BMC Genomics. 2018 May 23;19:385. doi: 10.1186/s12864-018-4789-4 (PMC5966882; doi:10.1186/s12864-018-4789-4)
Supplement: Supplementary file 1 — Alignment results of protein amino acid sequences encoded by single-copy genes found in eight Porphyrobacter strains. (ZIP 1510 kb) [file 12864_2018_4789_MOESM1_ESM.zip › Additional file 1/PO_1154.fasta]

>PO01|6666666.126375.peg.414
---MSQAAPHIPVLLDEVIAALQPRPGMTIVDATFGAGGYTTALLEAGATVHAFDRDPDA
IAAGQALVA--RYEGRLALHPARFSAMRDELAAAGVPQVDAVVMDIGVSSMQLDQGERGF
AFMHDGPLDMRMSQAGESAADFLNTADEEAIADVLYQYGEERQSRRVARAIVAARPLSTT
GELARVVRRALGHKPHDK-----KDPATRTFQAVRIHVNDELGELEAGLAAAEALLGEGG
ILAVVSFHSLEDRIVKHFFKAASGAGRAVSRHLPGEIPGAPPTFVQVSKAIRPSEAEIAR
NPRARSSTLRHAIRTGAPARSLAA-
>PO02|6666666.125937.peg.1520
--MIGPDAPHIPVLRDEVLAAIAPREGMLIVDATFGAGGYSAALLEAGARVHAFDRDPDA
IAAGQALAA--RHAGRLTLHQARFSAMHQELAAIGVRRVDAVVMDIGVSSMQLDQPGRGF
AFMHDGPLDMRMSQEGPSAADFLNTAEEEAIAEVLYRYGEERQARRVARAIVAARPLATT
GDLARVVRRALGHRPHDR-----KDPATRTFQAVRIHVNDELGELEAGLAAAEALLAPGG
VLAVVSFHSLEDRIVKQFLRAASGAGQVRSRHLPGEIPGPPPTFTQVSRAIRASEAEIAR
NPRARSSTLRHAIRTGAPARSFAAC
>PO03|6666666.126357.peg.2670
MSLDPRSAPHIPVLLDEVVAAIAPRPGMTIVDATFGAGGYTTALLEAGARVHAFDRDPDA
IAAGQALVA--RHAGRLALHSGRFSQMREELAALGITRVDAVVMDIGVSSMQLDQSERGF
AFMHDGPLDMRMSQAGESAADFLNTADEEAIADVLYRYGEERQSRRVARAIVAARPLATT
GELARVVRRALGHKPHDK-----KDPATRTFQAVRIHVNDELGELEAGMAAAEALLGEGG
VLAVVSFHSLEDRIVKHFLRERSGAGRAVSRHLPGEIPGPPPTFTRVSKGIRPSEAETLR
NPRARSSTLRHAIRTGAQPRSMAA-
>PO04|6666666.126260.peg.960
---MSQSAPHIPVLLNEVIAALQPRPGMTIVDATFGAGGYTTALLEAGANVHAFDRDPDA
IAAGQALVA--RFDGRLALHAARFSAMREELAAIGVAQVDAVVMDIGVSSMQLDQGDRGF
AFMHDGPLDMRMSQDGESAADFLNTADEEAIANVLYTYGEERQSRRVARAIVAARPLVTT
GELARVVRRALGHKPHDK-----KDPATRTFQAVRIHVNDELGELEIGLAAAEALLAPEG
VLAVVSFHSLEDRIVKQFLRTASGAGRAVSRHLPGEIPGPAPTFAQVSKAIRPSEAEIAR
NPRARSSTLRHAIRTGAPARSLAA-
>PO05|6666666.126363.peg.1106
--MTAQDAPHIPVLLDEVVAAIGPREGMAIVDATFGAGGYSAALLDAGANVHAFDRDPDA
IAAGAAMVA--RYDGRLALYPHRFSAMRSELAAAGIAKVDAVVMDIGVSSMQLDQGERGF
AFMHDGPLDMRMSQAGESAADFLNTADDETIADVLYTYGEERQSRRVARAIVAARPLTTT
GELARVVRRALGHKPHDK-----KDPATRTFQAVRIHVNDELGELEAGLAAAEALLGEGG
VLAVVTFHSLEDRIVKQFFKTASGAGRAVSRHLPGEIPGPAPTFAQVSKAIRPSEAEIAR
NPRARSSTLRHAIRTGAPARSLAA-
>PO06|6666666.126376.peg.995
----MQDAPHIPVLLDEVIAAIAPRPGMIIIDATFGAGGYTAALLEAGASVHAFDRDPDA
IAAGQAMVA--RFDGRLALHPARFSQMRDELAAFGITQVDAVVMDIGVSSMQLDQGERGF
AFMHDGPLDMRMSQSGESAADFLNTAEEEAIANVLYRYGEERQSRRVARAIIAARPLVTT
GELARVVRRALGYKPHDK-----KDPATRTFQAVRIHVNDELGELEAGLAAAEALLAPEG
VLAVVSFHSLEDRIVKHFLREASGAGRSVSRHLPGEIPGPPPTFTRVSKGVRPSEAETLR
NPRARSSTLRHAIRTGAPTRSMAA-
>PO07|6666666.125928.peg.1394
----MSDAPHIPVLLDEVIAVLAPRPGMTIVDATFGAGGYSTALLEAGARVHAFDRDPDA
IAAGQALVA--RYEGRLTLYAARFSAMREELAAAGVPQVDAVVMDIGVSSMQLDRGARGF
AFMHDGPLDMRMSQAGESAADFLNTADEEAIADVLYRYGEERQSRRVARAIVAARPLATT
GDLARVVRRALGHKPHDR-----KDPATRTFQAVRIHVNDELGELEAGLAAAEALLAEGG
VLAVVSFHSLEDRIVKHFFKSASGAGRAVSRHLPGEIPGPAPTFTRVSKAIRPSEAEIAR
NPRARSSTLRHAIRTGAPARSIAA-
>PO08|WP_039093747.1
MSVPEAVAPHIPVLLTEVIEVLAPGPGDLMVDATFGAGGYTRALLDAGATVHAFDRDPDA
IAAGDKWPECSENPPRLVLHPRRFSEMVTALEQAGIGRVDGVVMDIGVSSMQLDQPERGF
AFSHDGPLDMTMSRSRPNAADFLNEAGEEAIADVLYQYGEERQSRRVARAIVAARPLATT
GQLAEVIRRALGYRPHSNKGPAPKDPATRSFQAIRIHVNGELDELEAGLAGAETLLGEGG
RLAVVSFHSLEDRMVKHFLRDAAGATARASRHLPDAPDGAQPTFTGVTRAIRAGEAELAR
NPRSRSATLRAATRTTAPAREAA--
