# Supplementary material for: Investigation of the thermophilic mechanism in the genus Porphyrobacter by comparative genomic analysis
Source: BMC Genomics. 2018 May 23;19:385. doi: 10.1186/s12864-018-4789-4 (PMC5966882; doi:10.1186/s12864-018-4789-4)
Supplement: Supplementary file 1 — Alignment results of protein amino acid sequences encoded by single-copy genes found in eight Porphyrobacter strains. (ZIP 1510 kb) [file 12864_2018_4789_MOESM1_ESM.zip › Additional file 1/PO_1155.fasta]

>PO01|6666666.126375.peg.415
MMTSSQARSLGWAAVLAMCFAAVVVLSFKVHAVRSEVLLAERQLIALQRETLLLETEFET
RASQRQLAEWNQVEFGYEAPRAGQFLDGERQLASLGEVRGPDAPSPIRLASADADE-I-A
AAAADAPMRSPVSGAKVTLASAASEKDAGAVFAQAFGDFLIDASPIRPARAETPARAAKG
AAAAAKGTGE
>PO02|6666666.125937.peg.1519
MLSRTQARSWGWMAVLALCAALVVALSLKVHAVRSEVLLAERQLIALKRETMLLETEFQT
RASQAQLAEWNSVEFGYVAPRARQFLEAERQLASFGQGPLPGAPPPLRLASAEGAGEGTA
APGGPAPMRSPVSGAPVTLAAAETEAGAGAVFAEAFGAFLIEASPIRPARAEPPRAVSPA
GAGE------
>PO03|6666666.126357.peg.2669
MMTGLHARSLGWMAVLTICLAMVVGLSFKVHAVKSEVLLAERQILALQRETLLLETEFQT
RASQRQLAAWNAVEFGYEAPRADQFLDGTRQLASLGQRRGPDAPAPVMLARAETGGEAQA
ARVDAGPMRSPVSGAAVTLASAASEKDAGQVVTEAFGDFLIDASPIRAAQAQTLSAKGKG
E---------
>PO04|6666666.126260.peg.961
MMNRSQARSLGWAAVMAICVALVVVLSFKVHAVKSEVLLAERQLISLQRETLLLETEFQT
RASQRQLAEWNTVEFGYQSPRAGQFLEAERQLASLGERLGPDAPSPIRLARAEDAAPN-E
SAAEAAPMRSPVSGAKVTLASAADADDAGTAFTQAFGDFLIEASPIRPARAETPRKSAAA
TLANEAGE--
>PO05|6666666.126363.peg.1105
MMTSSQARSLGWAAVLAVCLAAVVVLSFRVHAVRSEVLLAERQLISLQRETLLLETEFET
RASQRQLAEWNRVEFGYEAPRAGQFLEGERQLASLGEVRGPNAPDPIRLASNDGAE-V-A
-ASDDAPMRSPVSGAKVTLASASSEKDAGAVFAQAFGDFLIDASPIRPARAETPARISA-
--AAAKGTGE
>PO06|6666666.126376.peg.996
MITGIQARSLGWMAVLAVCLALVTILSFKVHAVKSQVLLAERQILALERETLLLETEFET
RGSQRQLAAWNAVEFGYQAPRADQFLDGERQLASLGQRRAPDAPAPIRLARADIAADGDS
PRADAGPMRSPLSGVPVTLASAVSEQDAGQVFTEAFGDFLIEASPIRTAQAQTMSAKAVS
AKAM----GE
>PO07|6666666.125928.peg.1393
MMTSSRARSLGWMAVLAMCAAAVIILGFKVHAVKSEVLLAEREILALKRETLLLETEFET
RASQRQLAAWNAVEFGYEAPRADQFLESERQLASLGQRPGRDAPAPIMLARAEAD--GGS
AAIRPGPMRSPVSGAKVTLASAASEKDVGQVFTEAFGDFLIEASPIRPAQAQTMRAKAAG
EAGL----SE
>PO08|WP_039093749.1
-MTPHIRIRLGWIVLLAIACGLYLALHLQVQAVTSEIVRAERRIVALEQRKLLLATEFET
RASQLQLAAWNRVDFGYTAPAAPQFLNSERQLAAFSLPPAIGTPSPIRLASAVAEGGNPR
LAAMVQPAAANQPAQTIVLAS--ADDGAGQQLAAQSARIHLAA---------------LA
GGGV-----E
