# Supplementary material for: Investigation of the thermophilic mechanism in the genus Porphyrobacter by comparative genomic analysis
Source: BMC Genomics. 2018 May 23;19:385. doi: 10.1186/s12864-018-4789-4 (PMC5966882; doi:10.1186/s12864-018-4789-4)
Supplement: Supplementary file 1 — Alignment results of protein amino acid sequences encoded by single-copy genes found in eight Porphyrobacter strains. (ZIP 1510 kb) [file 12864_2018_4789_MOESM1_ESM.zip › Additional file 1/PO_1156.fasta]

>PO01|6666666.126375.peg.416
----------------MNTLAVHAATPVIPAGRLPSAGLRAQLLWAARFRVLWLLAGFVA
IALVALLRIVSLGLGGNAPQRTSLEEALLPPRGEITDRNGAPLARAFPAYAMWFNPKAMG
DNGAPLVRSPAEVARALKEIFPDIDEARMAKRLASGQSGYLRRRILPEEANKVFALGEIA
LEIPRETDRYYPQGTLAAHVLGYVVE---DKGGQLGMEEVLEDRLSHPDQRTAPVELSLD
LRVQGALEDELRRGMLATNALGAAGIVLDVDTGEVMAMASLPEFDPNTAGASGAVNVFNR
ATNGVYELGSTFKPLTVAAAIDAGVVRDLGRQWNA-APVPVGSRTIKDSHAMGPSLNVPQ
ALVHSSNTVTARVADELGPERLRRAMIDLGMDRRPFIELPAKGKPLWPQGDWSRVTNMTV
GFGHGLAVTPLHLASAYAAMVNGGIWRPATLLKLAPADVPRGRRVFKESTSSRMRQLLRM
ISLYGTGKAADAPGYRVGGKTGSAEKAGVGGYNKTALVSSFAAAFPMDAPRYVVVVVVDE
PKGTMASSFQRTAAFTSAPIVGKLVPRIGPMLGVQPDDSRDVDISDLRYLVGGDKE
>PO02|6666666.125937.peg.1518
MSPVAASALAAAPLGLAPPLPAPAPRAALPAGRSRAASLRGQLVATAQLRLLWIGAGFVL
FALIALLRIAVLGVNGQTPQHTSLAEALLPPRGEITDRNGVPLARAFPAYALWFDPKAMG
DGGAPLVRSPAEVARALKAIFPDIDEARMARRLASGKAGYLRRRLLPEEANRVFALGEVA
LQIPRETDRYYPQGSLAAHVLGYVADSAERQGGQLGMEQVLDKELTDPLRRAEPAVLSLD
VRVQGALEDELKRGMLATNAIGAAGIVLDVDTGEVLAMASLPDFDPNTAGAGGARNVFNR
ATNGVYELGSTFKPLSIAAAIDAGVVRDLGRQWNA-APVPVGSRTITDSHPLGPSLNVPQ
ALVHSSNTVTARIADALGPERLRRTYIDLGMDRPPFIELQARGQPLWPRGAWSRVTNMTV
AYGHGLNVTPLHLACAYAALVNGGLWRPATLLKRDPAKVPRGRRVFKESTSHRMRQMLRM
IALYGTGRSANAPGYRVGGKTGSADKNENGVYHTNRIVSSFAAAFPMDAPRYVVVVMMDE
PKGTIASSFQRTAAYTAAPVVGRLVPRIGPMLGVQPDERRDVDISDLRYLVEGH--
>PO03|6666666.126357.peg.2668
--------------MAATAAV-----PSIPAGRVQRLNLRARLLWTARFRVLWIMLGFVL
VALVALVRIASLAFAGQVPERTSLEEALLPSRGEITDRNGVPLARAFPAYALWFDPKAMG
DDGAPLVRSPEQVARELKAIFPDIDEARMARRLASGRAGYLRRRILPEEANKVFALGEVA
LEIPRETDRHYPQGTLAAHVLGYVVE---GEGGKLGMEQVLDDRLSDPDLRAEPVALSLD
VRVQGALEDELRRGMLETNALGAAGIVLDVDSGEVMAMASLPEFDPNVAGASGAKNVFNR
VTNGVYELGSTFKPLSVAAAMDAGVVRDLGRAWNA-EPVQVGRSTIKDLKPKGATLNVPQ
ALVYSSNTVTARVADELGPERLRRAMIDLGMDARPFIELPARGKPLFPGGKWSRVTNMTV
SYGHGLAVTPLHLASAYAAMVNGGIWRPATLMKLDRKDIPRGRRVFKESTSSRMRQMLRM
ISLYGTGRSADAPGYRVGGKTGSAEKASGGGYAKTSLISSFASAFPLDAPRYVVVVVIDE
PKGTIASSYQRTAAFTAAPVVGRLVPRIGPMLGVQPDERRDVDISDLRYLVDKH--
>PO04|6666666.126260.peg.962
------------MNALAASLAARAATPVIPAGRLPGIGQRAQALLTARLRALWLLAGFVS
IALIALVRIGSLGLAAQSPAQASLEDALLPPRGEITDRNGAPLARAFPAYALRLNPAAMG
DSGSPLVRSPAEIARELKAIFPDIDEARMARRLASGKAGYLRRRILPEEANKVFALGEIA
LEIPRETDRFYPQGSLAAHVLGYVAETKERTGGQTGMERVLNDRLTDPVGRAKPVPLSID
VRVQGALEDELRRGMLATNAIGAAGVVLDVDTGEVMALASLPDFDPNAVPPSGAPNETNR
VTGAVYELGSTFKPLSVAAAIDAGVVRDLGKVWDA-SPVAVGKRQIRDLHSHGSSMNVPQ
ALIYSSNTVTARVGDAMGAERLRKTMIDLGMDARPFIELPARAKPLWPGDNWSRVTNMTV
SFGHGVSVTPLHLATGYAAMVNGGIWRPSTLLKIDPADVPRGRRVFKESTSSRMRQLLRM
ISLYGTGKSADAPGYRVGGKTGSAEKAGVGGYSKTKVVSSFAAAFPMDAPRYVVVVVVDE
PKGTVASSFQRTAAFTSAPIVGRLVPRIGPILGVQPDETRDVDISDLKYLVGDAK-
>PO05|6666666.126363.peg.1104
----------------MNALAAHAATPVIPAGRLPSAGLRAQALWSARMRLLLLLLAFVV
IALIALVRIVSLGLGGNAPQRTSLEEALLPPRGEITDRSGAPLARAFPAYAMWFNPKAMG
DSGSALVRSPAEVAAALKAIFPDIDEARMTKRLASGKSGYLRRRILPEEANKVFALGEIA
LEIPRETDRYYPQGTLGAHVLGYVVE---DQGGKLGMEQVLDDRLSHPEMRTKPVALSID
VRVQGALEDELRRGMLSTNAIGAAGIVLDVDTGEVMAMASLPEFDPNTAGAAGAVNVFNR
ATNGVYELGSTFKPLTVAAAIDAGVVRDLGRQWNA-APVPVGRRTIKDSHAMGASMNVPQ
ALVHSSNTVTARVADELGPQRLRRAMIDLGMDRRPFIELPARGKPLWPQGDWSRVTNMTV
GFGHGLAVTPLHLASAYAAMVNGGIWRPATLMKLAPADVPQGRRVFKESTSSKMRQMLRM
ISLYGTGRSADAPGYRVGGKTGSAEKAGVGGYNKTALVSSFAAAFPMDAPRYVVVIVVDE
PKGTIASSFQRTAAFTSAPIVGKLVPRIGPMLGVNPDNGRDVDISDLRYLVDKGE-
>PO06|6666666.126376.peg.997
-------------MMAAAAAVPSIPATSIPAGRVQRINLRAQMLWTARFRVLWIALGFVL
LILIALVRIASLGLVGNAPERTSLADALLPPRGEITDRNGVPLARAFPAYALWFDPSAMG
DKGSPLVRSPENVARDLKAIFPDIDETRMAARLASGRAGYLRRRILPEEANKVFALGEVA
LEIPRETDRHYPQGTLAAHALGYVVE---DEGGKLGMEQVLDARLSDPDLRGEPVALSLD
VRVQGALEDELRRGMLETNAIGAAGIVLDVDSGEVMAMASLPEFDPNVAGASGAKNVFNR
VTNGVYELGSTFKPLSVAAAMDAGVVRDLGRAWNA-EPVQIGRATIKDLKPKGATLNVPQ
ALVYSSNTVTARVADELGPERLRRAMIDLGMDARPFIELPARGKPLFPRGNWSRITNMTV
SYGHGLAVTPLHLASAYAAMVNGGIWRPATLMKLEPADVPRGRRVFKESTSSRMRQMLRM
ISLYGTGRSADAPGYRVGGKTGSAEKNAGGVYKKTTLVSSFAAAFPLDAPRYVVVIVVDE
PKGTVASSYQRTAAFTAAPVVGRLVPRIGPMLGIHPDERRDVDISDLRYLVDKH--
>PO07|6666666.125928.peg.1392
--------------MS--ALAAAAAVPSIPAGRIQRVNLRARLLWTARVRVLWVVAGFAL
VALTALVRIASLALAGQGPERTSLEDALLPPRGEITDRHGVPLARAFPAYALWFDPKAMG
DTGSPLVRSPREVARALKAIFPDIDEARMAQRLASGRPGYLRRRILPEEANKVFALGEIA
LEIPRETDRHYPQGTLAAHVLGYVVE---GEGGKVGMEEVLERRLTHPDLRGEPVSLSLD
VRVQGALEDELRRGMLATNAIGAAGVVLDVQTGEVMAMASLPEFDPNVAGASGATNVFNR
VTNGVYELGSTFKPLTVAAAMDAGVVRDLGQPWNA-APVPVGRRTIKDSHPMGPSLNVPQ
ALVHSSNTVTARIADALGPERMRRAMIDLGMDRRPFIELPARGRPIFPRGPWSRVTNMTV
GFGHGLAVSPLHLASAYAAMVNGGIWRPATLMKLDPAKVPRGRRVFKESTSSRMRQMLRM
ISLYGTGRNADAKGYRVGGKTGSAEKASAGGYNKTALVSSFAAAFPMDAPRYVVVVVIDE
PKATLASSFQRTAAFTAAPVVGRLVPRIGPMLGVQPDESRDVDISDLAYLVEKH--
>PO08|WP_039096091.1
--------------------MPAPASRGAGETRIALIDRRRNLLFTAKARILWLGLAFLA
IAVVAVMRLAWLGVVQPATTEQSMAQALLPPRAELTDRNGVVLARAFPAYALWFNPQALE
DSGPPLVKSAPAVARALVAIFPDMNETALTRALLSGKPQYLRRRVLPEDANRVLDIGELA
LELPREADRHYPQGTLAAHVLGYVKD----GEGHVGMEDALQARLSDPALRDQPVALSID
ARVQGALEDELSRGMRLVDAVGGAGIVLDVDTGEVMAMASLPAFDPNHMDQAAQAMVFNK
VTNQVYELGSTFKPLTVAAAIDAGVITDISRRWQAARPLQMGRFRIRDSHFIGASLNAPE
ALMHSSNIVTAQIADELGPARMKDAMARLGFNARPQIELPARGFPIWPSGEWPRLRAMTV
AYGHGVAVTPLHLAAAYATMVNGGIWRPATLMKLAPGQAPKGRRVFQEATSARMNQMLRL
ISTRGTGRKGDAPGFRIGGKTGSAEKPGAGGYRRTTLVATFAAAFPMDNPRYVVIAMLDE
PKGTAASSFQRTAAWNAAPIVGRLVPRIGPMLGVMPDDNREVDLSDLNPLIHGGKE
