# Supplementary material for: Investigation of the thermophilic mechanism in the genus Porphyrobacter by comparative genomic analysis
Source: BMC Genomics. 2018 May 23;19:385. doi: 10.1186/s12864-018-4789-4 (PMC5966882; doi:10.1186/s12864-018-4789-4)
Supplement: Supplementary file 1 — Alignment results of protein amino acid sequences encoded by single-copy genes found in eight Porphyrobacter strains. (ZIP 1510 kb) [file 12864_2018_4789_MOESM1_ESM.zip › Additional file 1/PO_1157.fasta]

>PO01|6666666.126375.peg.417
MKLGELLAKAGLP-------GSGDQAVTGFAIDHRKVAPGTVFGAFQGARVNGEDFIPAA
VEAGAIAVVARPEARVEGALHLSDVNPRRAFARLAAGFFSPYPATIVAVTGTNGKTSTVE
MTRQIWRMAGERAASIGTLGVTTPDGSVSTGLTTPDIVTFLANMAGLAREGVSHVAYEAS
SHGLDQYRNEGLTVSASAFTNFSRDHLDYHGTMEAYFAAKMRLFTEVVAPGSPAVIHVGE
LGADDGSEWTAKAIAQAQARGLKVLTVGEGGSFLKLVAREPGQLGQLLHIEHEGTMRKVN
LPLIGAYQAANALVSAGLAMGTGIAASSVFDALTRLQPVRGRLERAAINAAGAPAYVDYA
HTPDALEAAIAALRPHVAAGGRLIVVFGAGGDRDAGKRPQMGEVAARAADIAIVTDDNPR
SEDPAAIRAAIMAGAGPN----TRDIGGRREAIAAAIGEAGAQDIVLIAGKGHEQGQIFG
SGDNMRIEAFDDVEVARECAGGQC-----
>PO02|6666666.125937.peg.1517
MRLAELVRRAGAEAALAAAGPALEKEVTGFAIDHRKVAPGTVFGAFAGAKVNGEDFIPAA
IAAGAIAVVARPEARVEGALHIADALPRRAFARLATPFFAPYPATLVAVTGTNGKTSCVE
MTRQIWRMAGERAASIGTLGVTTPDGSVATGLTTPDIVTFLANLAGLAREGVTHVAYEAS
SHGLDQYRSEGPALAAAAFTNFSRDHLDYHSTMEAYFAAKMRLFAEVLAPGCPAVIHD--
--AADGSQWTARACALAEARGLEVLRVGAGGEFLRLIGREPGQLGQELVIDHAGQQRRVT
LPLIGAYQAANALVAAGLALATGVAAPTVFDALSRLQPVRGRLERAALNPAGAPAYVDYA
HTPDALAAAISALRPHVAPGGRLIVVFGAGGDRDAGKRGEMGAIAARMADAAIVTDDNPR
GEDPAAIRAAILAGAGGK----AREIGDRRAAIAAAIGEAGPRDIVLIAGKGHEQGQIFG
SGENMRIEPFDDVEVARQCAGGQQA----
>PO03|6666666.126357.peg.2667
MRLGDLLARAGLAS-----GEADEVAVTGFAIDHRKVAPGTVFGAFAGGTFNGEDFIPAA
IEAGAVAVVARPEAEFAGALHIADAEPRRAFARLAAGFFAPVPETIVAVTGTNGKTSTVE
MTRQIWRMAGERAASIGTLGVTTPDGSVSTGLTTPDIVTFLANMAGLAREGVTHVAYEAS
SHGLDQYRNEGLTVSASAFTNFSRDHLDYHGTMENYFAAKMRLFTEVVAAGSPAVIHD--
--AGDGSDWTARAIRQAEARGLKVLTVGEGGNFLRLISREPGQLGQLLAIEHEGEVRKVN
LPLIGAYQAANALVAAGLALATGVAATTVFDALGRLQPVRGRLERAAINQAGAPAYVDYA
HTPDALEAAIAALRPHVGPGGRLIAVFGAGGDRDSGKRTEMGAVAARGADLVIITDDNPR
SEDPAAIRAAIMAGAGSA----ARETGDRRAAIAEAVGEAGPDDIVLIAGKGHEQGQIFG
SGENMRIEAFDDVEVARECAGGQSSGGLG
>PO04|6666666.126260.peg.963
MRLADLLARAGLDT-----AGAGDGEVTGFAIDHRKVAPGTIFGAFEGATVNGEDFIRPA
IAAGAIAVVARPQARVEGALHIADVTPRRAFARLAAGFFSPYPDTVVAVTGTNGKTSCVE
MTRQIWRMAGERAASIGTLGVTTPDGSVATGLTTPDIVTFLANMAGLAREGVTHVAYEAS
SHGLDQYRGEGPKVSAAAFTNFSRDHLDYHGTMEAYFAAKMRLFTEVVARGSPAIIHD--
--AGDGSEWTAKAIAVASERGLDVRTVGEGGSFLKLIAREPGQLGQVLQIEHEGALRKVN
LPLIGAYQAANALVSAGLALATGVAASTVFDALTRLQPVRGRLERAALNPAGAPAYVDYA
HTHDALEAAIAALRPHVAPGGKLIVVFGAGGDRDAGKRPQMGEVAARAADIAIVTDDNPR
SEDPAAIRAAIMAGAGGDTRDNVREIAGRRAAIAAAIGDAGPHDIVLIAGKGHEQGQIFG
SGENMRIEAFDDVEVARECAGGQC-----
>PO05|6666666.126363.peg.1103
MTLGDLLARAGLA-------GGDARAVTGFAIDHRKVAPGTVFGAFQGASVNGEDFIAAA
VAAGAIAVVARPEAVVEGALHIADPSPRRAFATLAAGFFAPYPATLVAVTGTNGKTSCVE
MTRQIWRMAGERAASIGTLGVTTPDGSVSTGLTTPDIVTFLANMAGLAREGVTHVAYEAS
SHGLDQFRNEGLTLSAAAFTNFSRDHLDYHGSMESYFAAKMRLFKEVAATGTPAVIHD--
--AGDGSEWTAKAIATAAARGLEVLTVGEGGSFLKLIAREPGQLGQVLQIEHEGAVRKLN
LPLIGAYQAANALVSAGLALATGVPASSVFDALTRLQPVRGRLERAALNQAGAPAYVDYA
HTPDALEAAIAALRPHVASQGRLIVVFGAGGDRDAGKRPQMGEVAARAADVAIVTDDNPR
SEDPATIRAAIMAGAGEN----TREVAGRREAIAAAIAEAGSNDIVLIAGKGHEQGQIFG
AGETMRIEAFDDVEVARECAGGQC-----
>PO06|6666666.126376.peg.998
MRLADLLERAGLAI-----EGAGEVAVTGFAIDHRKVAPGTVFGAFRGARFNGEDFIAAA
VDAGAVAVVARPEARVEGALHIADAEPRQAFARAAAGFFSPVPPIIVAVTGTNGKTSTVE
MTRQIWRMGGERAASIGTLGVTTPDGSVSTGLTTPDIVTFLANMSGLAREGVTHVAYEAS
SHGLSQYRNEGLKVAASAFTNFSRDHLDYHGTMEAYFAAKMRLFTEVVAPGSPAVIWD--
--GGDGSQWTARAIAEADARGLKVLTVGEGGSFLRLAAREPGQLGQTLTIEYDGQVRKVN
LPLIGAYQAANALVAAGLAMVTGVGTGAVFDALTRLQPVRGRLERAAINPTGAPAYVDYA
HTPDALEAAIAALRPHVAAGGRLIAVFGAGGDRDTGKRSQMGEVAARAADIVIITDDNPR
SEDPAAIRAAILAGAGGK----AREIGDRRKAIAAAIAEAGTRDIVLIAGKGHEQGQISG
AGDTMRIEAFDDVEVARQCAGSTPS----
>PO07|6666666.125928.peg.1391
MRLGDLLQRAGLAI-----PAAADVAVTGFAIDHRKVAPGTVFGAFPGAKFNGEDFIPAA
IEAGAVAVVARPQARVEGAVHIADVTARRAFARLAAAFFSPVPAVIVAVTGTNGKTSTVE
MTRQIWRMGGERAASIGTLGVTTPDESVATGLTTPDIVTFLSNLAGLAREGVTHVAYEAS
SHGLDQYRNEGPTLAAGAFTNFSRDHLDYHGTMEAYFAAKMRLFAEVVAPGSPAIIHD--
--AGDGSPWTARAIATARARGLDVRTVGEGGDFLRLVLRQAGQLGQLLHIEHEGETRKVN
LPLIGAYQAANALVAAGLAMATGMGAGVVFDALSRLQPVRGRLERAAINAAGAPIYVDYA
HTPDALAAALAALRPHVAEGGKLIVVFGAGGDRDAGKRPEMGAVAARAADLAIVTDDNPR
SEDPVAIRAAIVAGG-TG----LREIGDRRAAIAAAIAEAGARDIVLIAGKGHEQGQIFG
SGENMRVEAFDDVEVARECAGGRM-----
>PO08|WP_039093752.1
MRLDSLAAAAGLALPGD-AGELAGRTVTGFAIDHRKVTPGCVFGAFAGQTVNGEDYIAPA
VAAGAIAIVARPGVSADGAVLVAAAEPRRAFAEMAAGFYQPIPSTLVAVTGTNGKTSTVE
MIRQLWRIAGERAASIGTLGVTTPDESVTTGLTTPDIVTFLANLTGLAREGVTHVAFEAS
SHGLSQFRSEGVAVAAAAFTNLSRDHLDYHADMEDYFAAKMRLFGEVVADGGAAVVWA--
-----DDPWSTRAAEVARGRGLRVLTVGEGGEFLRLVGREPGLLGQRLQLEIDGARHFVT
LPLIGAYQAANALVAAALVLATGGAVPATLDALARLQPVRGRLERAAILANGVPAYVDYA
HTPDALGSAIAALRPHT--SGRLIIVFGAGGDRDAGKRPDMGAVAAAGADLVIVTDDNPR
GEDPAAIRRAVLAGAPG-----AREIGDRRDAIRAALAEARAGDLVLVAGKGHEQGQIIG
RGADARVLPFDDVTVVRDCAASLTECNA-
