# Supplementary material for: Investigation of the thermophilic mechanism in the genus Porphyrobacter by comparative genomic analysis
Source: BMC Genomics. 2018 May 23;19:385. doi: 10.1186/s12864-018-4789-4 (PMC5966882; doi:10.1186/s12864-018-4789-4)
Supplement: Supplementary file 1 — Alignment results of protein amino acid sequences encoded by single-copy genes found in eight Porphyrobacter strains. (ZIP 1510 kb) [file 12864_2018_4789_MOESM1_ESM.zip › Additional file 1/PO_1158.fasta]

>PO01|6666666.126375.peg.418
--MNMPLAHPMLHQWPVTQRDALPLALWTAAEIAAATGGIASHDFEASGVEMDSRDVKPG
DVFVALKGEAMDGHRFVEAAFAKGAVAAIVDRPVDYPHVLVTDTTAALHALAHAARDRAV
EAVRIGITGSVGKTGMKEAIFACLDRASRGAAHRSVRSYNNHVGVPLSLARMPARAKFGV
FEMGMNHQGEIAPLSAHAKPHVALITTIAPAHIENLGSLEAIADEKSQIFTGLVEGGVAI
IPADSEWAEQMIGHAKACGAHVVTFGRAKTADVRLLDAIPAAGG-GSLVTADLGDRRICY
TIAEPGEHWIVNSLGVMAAVRAAGGDLASAGLALAEMGGLKGRGARHNLSVAGGTALLID
ESYNANPASMRATLKALAATPATRRLAVLGSMKELGDFADAFHRQLAEPMAEAGVTHAIL
VGDEMRALADELGKLSTGPLGKALTFAHCEGPAEAIAALGQFGLAKGDAVLVKGSNSVGL
GRLVSHFTENARA------
>PO02|6666666.125937.peg.1516
--MTSAALHPMLHQWPVLPRDRLGLALWRSDEIAAATGGSASHAFEAAGVEMDSRDVKPG
DVFIALKGEAMDGHRFLADAFARGAIAAIVDRPIDRPHVLVADTRAALIALAHAARERAH
EAVRIGITGSVGKTGVKEAIFACLDRASRGAAHRSVRSYNNHVGVPLSLARMPARSRFGV
FEMGMNHAGEIAPLAAHVRPHVALITTIAPAHIENLGSLEAIADEKAQIFTGLVPGGVAI
IPEDSEWAERLKAHARSCGAQIVTFGRAASADVRLLDAIPASSG-GALVTADLGDRRVCY
TIAEPGEHWIVNSLGVLAAVRAAGGDLGAAGLALAEMGGLKGRGARHRIPARSGSALLID
ESYNANPASMRATLKALSQTPARRRIAVLGSMKELGDFADAFHRQLAAPLAEAGVDHAIL
VGAEMAALAEELGKASPAELGKPLSFAHCHGPAEAIAALTAYGLAEGDAVLVKGSNWVGL
GRLVSHFTDNAPEAPSAGG
>PO03|6666666.126357.peg.2666
--MNVSLAHPMLRQWPVAERDALPMSLWTAAEIVAATGGVTSHDFAAAGVEMDSRDVKPG
DVFVALRGEAMDGHRFIPQAFEKGAVAAIVDRPVDYPHILVADTTKALHDLAHFARERS-
HAIRIGITGSVGKTGVKEAIFACLDRASRGAAHRSVRSYNNHVGVPLSLARLPARARFGV
FEMGMNHSGEIAPLADHVRPHVALITTIAPAHIENLGSLEAIADEKAQIFTGLLPGGTAV
IPADSEWAGRLIGHARNCGATIVTFGRSAGADVRLLDAIPAPGG-GALVTADLGERRICY
HVAEPGEHWIVNSLGVMAAVRAAGGDLASAGLALAEMGGLKGRGARHRIAVPGGEALMID
ESYNANPASMRATLKALAATPASRRLAVLGSMKELGDFTEAFHRQLAEPLAEAGVAYTIL
VGEEMRALAEELGKGTGNSLGKPIAFAHCQTPVEAIALLEQWSLAPGDAVLVKGSNSVGL
GRLVSHFIENSPAGTAAGA
>PO04|6666666.126260.peg.964
MLMNMAVAHPLLNHWPVVARDTLPLALWNAAEIAAATGGVASAEFQASGVEMDSRDVKPG
DVFVALKGEAMDGHKFIPQAFEKGAVAAIVDRPVDYPHVLVEDTTAALHALAHAARDRAI
EAVRIGITGSVGKTGVKEAIFACLDRASRGAAHRSVRSYNNHVGVPLSLARMPARAKFGV
FEMGMNHQGEIAPLTGHAQPHVALITTIAPAHIENLGSLEAIADEKAQIFTGLVPGGVAI
IPADSDFAERMIGHARACGAHVVTFGRAKSADVRLLDAIPAAGG-GSLVTADLGDRRICY
QVAEPGEHWIVNSLGVMAAVRAAGGDLASAGLALAEMGGLKGRGARHTIPATGGTALLID
ESYNANPASMRATLKALAATPATRRFAVLGSMKELGDFSDRFHRQLAEPLAEAGVTHAIL
VGEEMRALADELGKAAPAPLGKPATFAHCQGPAEAIALLGQFGLADGDAVLVKGSNSVGL
GRLVSHFTENART------
>PO05|6666666.126363.peg.1102
--MNMPLAHPMLHQWPVSPRDSLPLALWSAAEIAAATDGVASHDFEASGVEMDSRDVKPG
DVFVALKGEAMDGHRFIDAAFAKGAVAAIVDRPVDYPHVLVADTTAALHALAHAARERAV
DAVRIAVTGSVGKTGVKEAIFACLDRSSRGAAHRSVRSYNNHVGVPLSLARMAARAKFGV
FEMGMNHAGEIAPLADHVRPHVALITTIAPAHIENLGSMEGIADEKAQIFTGLVPGGVAV
VPADSEFAERMIAHAKACGAHVVTFGRARTADVRLLDAIPAAGGSGSLVTADLGDRRVCY
TIAEPGEHWIVNSLGVLAAVRAAGGDLGSAGLALAELGGMKGRGARHQIAVRGGTALLID
ESYNANPASMRATLKALSQTTAARRIAVLGSMKELGDFADAFHRQLANPILEAGVVHAVL
VGAEMAALADELGKLPAAMLGKGLTFAHCDNPAEAIELLGTYGLAAGDAVLVKGSNSVGL
GKLVSQLT-----------
>PO06|6666666.126376.peg.999
MNAPNPFMHPLLRAWPVTARDSLPLALWSAAAISAACQGTASHDFQASGIEMDSRDVKPG
DVFIALQGEAMDGHKFIAQAFEKGAVAAIVDRPVDYPHVLVADTTQALHDLAHAARDRS-
EAVRIGITGSVGKTGVKEAIFACLDRASRGAAHRSVRSYNNHVGVPLSLARMPARAKFGV
FEMGMNHQGEIAPLSQHARPHVALITTIAPAHIENLGSLEAIADEKARIFTGLVPGGTAI
IPADSEWAERLIGHAQDCGARIVTFGRSAGADVRLLDAIPAADG-GALVTADLGDRRICY
HVAEPGEHWIVNSLGVMAAVRAAGGDLASAGLALAEMGGLKGRGARHRIAVAGGEALLID
ESYNANPASMRATLKALAATSAIRRIAVLGSMKELGDFSDAFHRQLVEPLAEAGVSYAIL
VGAEMEALAEELGKASGNPLGKAITFAHCGTPAEAIALLGQFGLAMGDAVLVKGSNSVGL
GRLVSHFTENGPAAAGG--
>PO07|6666666.125928.peg.1390
--MNASLAHPLLHHWPITPRDALPLALWTAAEIEAACRGTASHDFQASGVEMDSRDVKPG
DVFVALKGEAMDGHKFIPQAFEKGAIAAIVDRPVDYPHVLVEDTTKALHDLAHCARERS-
QAIRIGITGSVGKTGMKEAIFACLDRASRGAAHRSVRSYNNHVGVPLSLARLPARAKFGV
FEMGMNHRHEIAPLSAHVRPHVALITTIAPAHIENLGSLEAIADEKSDIFKGLMPGGTAI
IPADSEWAERMIGHARDCGARIVTFGRTADADVRLLDAIPAAGG-GALVTADLGDRRICY
TIAEPGEHWIVNSLGVMAAVRAAGGDLGAAGLALAELGGLKGRGARHAIAVAGGTALLID
ESYNANPASMRATLKALAATPATRRLAVLGSMKELGDFADAFHRQLAEPIAEAGVKHAIL
VGEEMRALAEELGKLAGAPLGKATTFAHCRTPAEAIALLEQYGLAPGDAVLVKGSNSVGL
GRLVSHFTDNAPAEAAAGG
>PO08|WP_039093754.1
MN-AVAQTSRGSLRWPAAPRPPVPLSLWTAQAIAVATGGQASGAFQVSGVEIDSRDVRSG
DLFVALAGETTDGHAFLAKAFANGAAAALVDRPVPYPHVLVADTFAALQALAATARGRVP
KARIVGVTGSVGKTGVKEAIFATLQRHAAGHAHRSIRSYNNHVGVPLSLARMPAASRYGV
FEMGMNHAGEIAGLTAQVRPHVAVITTVAPAHIENLGSMAAIADAKAEIFAGLAPGGTAV
IPADSPHFEQLRDAALAASARILSFGSAAHADMQLVDAIPAANG-GSLVTARLGDRHLCY
NVAHPGEHWVANSLCVMAAVHAAGADLGAAGLALAEMGGLKGRGARLRVPVPGGHALFID
ESYNANPASMRATLAQLGQTPATRRIAVLGSMKELGEFAPSFHAQLADPLAAAGVDHAVL
VGPEMTALAGELGKAVRRALGKPAGFVHCTGSGEAIAALEDWGLTAGDVVLVKGSNSIGL
GQVIAHFAQKTAD------
