# Supplementary material for: Investigation of the thermophilic mechanism in the genus Porphyrobacter by comparative genomic analysis
Source: BMC Genomics. 2018 May 23;19:385. doi: 10.1186/s12864-018-4789-4 (PMC5966882; doi:10.1186/s12864-018-4789-4)
Supplement: Supplementary file 1 — Alignment results of protein amino acid sequences encoded by single-copy genes found in eight Porphyrobacter strains. (ZIP 1510 kb) [file 12864_2018_4789_MOESM1_ESM.zip › Additional file 1/PO_1159.fasta]

>PO01|6666666.126375.peg.419
MLYLLAEWLGFEGILNLVRYQSFRAGATLMTALLIGLVIGPRFINLLRVRQGKGQPIRLD
GPQTHLAKRGTPTMGGLMILVSLTLALLIWMNLASPFVWACLAVTIGFGIIGFLDDYDKV
SKNSHAGVPARVRLLGEFVVAGGAAWLIVSQINTNLYLPFLTGVSIPLGPAYYVFAAFVI
VGAGNAVNLTDGLDGLAIMPVIIAAGTFAIICYLAGRADFSNYLGIPHVPGAGELAIFCA
AIMGAGLAFLWFNAPPAAVFMGDTGSLALGGALGAIAVASHHEVVLGIVGGLFVLEAVSV
IVQVFWFKRTGKRVFRMAPIHHHFEQLGWSESKVVIRFWIIAIVLALIGLSTLKLR
>PO02|6666666.125937.peg.1515
MLYLLAEWLGFEGILNLVRYQTFRAGASLMTALLIGLVIGPRFINLLRVRQGKGQPIRLD
GPQSHLAKRGTPTMGGLMILTALSLSLLLWMDLESPFVWACLAVTIGFGVIGFLDDYDKV
AKNSHVGVPAKLRLAAEFAVAGLASWLIVSQINTNLYLPFTMGWSIPLGPAYYVFAAFVI
VGAGNAVNLTDGLDGLAIMPVIIAAGTFAIIAYLVGRADFSAYLGIPHVPRAGELAIFCA
AIMGAGLAFLWFNAPPAAVFMGDTGSLALGGALGAIAVASHHELVLGIVGGLFVLEAVSV
MVQVFWFKRTGRRVFRMAPIHHHFEQLGWSESKVVIRFWIIAIVLALIGLSTLKLR
>PO03|6666666.126357.peg.2665
MLYLLAEWLGFDGILNLVRYQSFRAGATLMTALVIGLLIGERFINFLRVRQGKGQPIRED
GPQTHLAKRGTPTMGGLMILTALTASLLLWMDLSSPFVWACLAVTIGFGFIGFLDDYDKV
SKNSHAGVPGRVRLALEFVVAGIAAWLIVSQINTNLYLPFLSGVSIPLGPAYYVFAAFVI
VGAGNAVNLTDGLDGLAIMPVIIAAGTFAIIAYLVGRADFSAYLGIPHVPGAGELAIFCA
AIMGAGLAFLWFNAPPAAVFMGDTGSLALGGALGAIAVASHHEVVLAIVGGLFVLEAVSV
IVQVFWFKRTGKRVFRMAPIHHHFEQLGWSESKVVIRFWIIAIVLALIGLSTLKLR
>PO04|6666666.126260.peg.965
MLYLLAEWLGFEGILNLVRYQSFRAGATLMTALVIGLLIGERFINFLRVRQGKGQPIRLD
GPQSHLAKRGTPTMGGLLILTALTVAMLLWMDLSSPFVWACMAVTIGFGIIGFLDDYDKV
SKNSHAGVPARVRLAGEFLVAGIASWLIVSQINTNLYLPFLTGVSIPLGPAYYVFAAFVI
VGAGNAVNLTDGLDGLAIMPVIIAAGTFAIIAYLVGRADFSDYLGIPHVPGAGELAIFCA
AIMGSGLAFLWFNAPPAAVFMGDTGSLALGGALGAIAVASHHEVVLGIVGGLFVLEAVSV
IVQVFWFKRTGRRVFKMAPIHHHFEQLGWSESKVVIRFWIIAIVLALIGLSTLKLR
>PO05|6666666.126363.peg.1101
MLYLLAEWLGFEGILNLVRYQSFRAGATLMTALLIGLLIGERFINFLRVRQGKGQPIRLD
GPQSHLEKRGTPTMGGLMILVSLTLSLIIWMDLTSPFVWACLAVTIGFGIIGFLDDYDKV
SKNSHAGVPGRVRLLAEFVVAGIASWLIVSQINTNLYLPFLTGVSIPLGPAYYVFAAFVI
VGAGNAVNLTDGLDGLATMPVIIAAGTFAIICYLVGRVDFSSYLGIPHVPGAGELAIFCA
AIMGAGLAFLWFNAPPAAVFMGDTGSLALGGALGAIAVASHHEVVLGIVGGLFVLEAVSV
IVQVFWFKRTGKRVFRMAPIHHHFEQLGWKESKVVIRFWIIAIVLALIGLSTLKLR
>PO06|6666666.126376.peg.1000
MLYLLAEWLGFEGALNLVRYQTFRAGATLMTALVIGLLIGPRFINLLRVRQGKGQPIRED
GPQSHFAKRGTPTMGGLMILTALTLSLLLWMDLSSPFVWACLAVTIGFGFIGFLDDYDKV
SKNSHAGVPGRVRLALEFVVAGIAAWLIVSQINTNLYLPFLSGVSIPLGPFYYVFAAFVI
VGAGNAVNLTDGLDGLAIMPVIIAAGTFAIIAYLVGRADFSEYLGIPHVRGAGELAIFCG
AIMGAGLAFLWFNAPPAAVFMGDTGSLALGGALGAIAVASHHEVVLAIVGGLFVLEAVSV
IVQVFWFKRTGRRVFRMAPIHHHFEQLGWSESKVVIRFWIIAMVLALIGLATLKLR
>PO07|6666666.125928.peg.1389
MLYLLADWLGFEGIFNLVRYQTFRAGATLITALLIGLVIGPRFINLLRVRQGKGQPIRED
GPQAHLAKRGTPTMGGLMILTALTLSLLLWMNLASPFVWACLAVTIGFGLIGFLDDYDKV
SKHSHAGVPARVRLAGEFLVAGLAAWIIVTQINTNLYLPFLSGVSIPLGPGYYVFAAFVI
VGAGNAVNLTDGLDGLAIMPVIIAAGTFAIIAYLVGRADFSAYLGIPHVPGAGELAIFCA
AIMGAGLAFLWFNAPPAAVFMGDTGSLALGGALGAIAVASHHEVVLAIVGGLFVLEAVSV
IVQVFWFKRTGRRVFRMAPIHHHFEQLGWSESKVVIRFWIIAIVLALIGLSTLKLR
>PO08|WP_039093756.1
MLYLLAEYLGFEGLLNLVRYQTFRAGATMLTALAIGLMIGPRFINMLRVRQGKGQPIRAD
GPPTHLAKVGTPTMGGLMILTSLVLSMLLWMNPASPFAWACLAVTVGFGLIGFMDDYDKV
TKSSHKGVSGKVRLLLEFAVAGVASWIIVSQISTNLYIPFL-SLAVPLGPFYYVFAATVI
VGFGNAVNLTDGLDGLATMPVVIAAGAFMIICYLVGRVDYSEYLGIPHVGGTGELALFCA
GIMGAGLAFLWFNAPPAAVFMGDTGSLALGGALGAIAVAAHHEIVLLIIGGLFVMETASV
IIQVFWFKRTGKRIFRMAPIHHHFEQLGWKESTVVIRFWIIAIVLAVLGLATLKVR
