# Supplementary material for: Investigation of the thermophilic mechanism in the genus Porphyrobacter by comparative genomic analysis
Source: BMC Genomics. 2018 May 23;19:385. doi: 10.1186/s12864-018-4789-4 (PMC5966882; doi:10.1186/s12864-018-4789-4)
Supplement: Supplementary file 1 — Alignment results of protein amino acid sequences encoded by single-copy genes found in eight Porphyrobacter strains. (ZIP 1510 kb) [file 12864_2018_4789_MOESM1_ESM.zip › Additional file 1/PO_116.fasta]

>PO01|6666666.126375.peg.1405
MTDLSHIRNFSIIAHIDHGKSTLADRLIQFTGGLTAREMSEQVLDNMDIEKERGITIKAQ
TVRLTYTAKNGETYQLNLMDTPGHVDFAYEVSRSLAACEGALLVVDAAQGVEAQTLANVY
QSIEHDHEIVPVINKIDLPAAEPDKVKAEIEDIIGLDASDAVLASAKSGIGIEEVLEAVV
AKIPPPKGTIEAPLKASLVDSWYDPYLGVVILVRVIDGKLTKGLNIRFMQGGTQHLVDRV
GCFTPKRTDLSELGPGEIGFITAQIKEVEQARVGDTITTVKGGATEALPGYKEVQPVVFC
GLFPVDAADFEKLRESIAKLRLNDASFSYEMESSAALGFGFRCGFLGLLHLEIIQERLSR
EYDLDLITTAPSVVYRIHLGHSKTEDAKTIDIHNPADWPDTNRIESIEEPWIKAVIYTPD
EYLGAILKLCQDRRGIQTELTYVGGRAQVSYELPLNEVVFDFYDRLKSISRGYASFDYEQ
IGTREGDLVKMNILVNNEPVDALSLIVHRANAEERGRGMCERLKDLIPRHLFKIPIQAAI
GGKVIARETIAALRKDVTAKCYGGDITRKKKLLEKQKKGKARMREYGNVSIPQEAFIAAL
RMGEE
>PO02|6666666.125937.peg.361
MTDLSKIRNFSIIAHIDHGKSTLADRLIQFTGGLSEREMSEQVLDNMDIEKERGITIKAQ
TVRLSYTARDGETYQLNLMDTPGHVDFAYEVSRSLAACEGALLVVDAAQGVEAQTLANVY
QSIEHDHEIVPVINKIDLPAADPEKVRAEIEEIIGLDASEAVLTSAKSGIGIEEVLEAVV
RRIPPPKGDPAAPLKASLVDSWYDPYLGVVILVRVIDGKLTKGLNIRFMQGGTQHLIDRV
GCFTPKRTDLAELGPGEIGFITAQIKEVEQARVGDTITTVKNGAAEPLPGYRPVQPVVFC
GLFPVDAADFEKLRESIAKLRLNDASFSYEMESSAALGFGFRCGFLGLLHLEIIQERLAR
EYDLDLITTAPSVVYRIHLSHSKHEDAKVIDIHNPADWPDVNRIERIEEPWIKAVIYTPD
EYLGAILKLCQDRRGIQTDLTYVGTRAQVTYELPLNEVVFDFYDRLKSISRGYASFDYEQ
IGTREGDLVKMNILVNGEPVDALSMIVHRANAEERGRGLCERLKDLIPRHLFKIPIQAAI
GGKIIARETIPALRKDVTAKCYGGDITRKKKLLEKQKKGKARMREYGNVSIPQEAFIAAL
RMGEE
>PO03|6666666.126357.peg.1879
MTDLSKIRNFSIIAHIDHGKSTLADRLIQFTGGLTAREMSEQVLDNMDIEKERGITIKAQ
TVRLTYTAKDGETYQLNLMDTPGHVDFAYEVSRSLAACEGALLVVDAAQGVEAQTLANVY
QSIEHDHEIVPVINKIDLPAAEPDKVKLEIEEIIGLDASDAVLTSAKSGIGIEDVLEAVV
TRIPPPKGTTDAPLKASLVDSWYDPYLGVVILVRVIDGRLTKGLNIKFMQGGTQHLVDRV
GCFTPKRTDLGELGPGEIGFITAQIKEVEQARVGDTITTVKNGATEALPGYKEVQPVVFC
GLFPVDAADFEKLRESIGKLRLNDASFSYEMESSAALGFGFRCGFLGLLHLEIIQERLSR
EYDLDLITTAPSVVYRVHLGHSKNEEAKVIDIHNPADWPDVNRIEMIEEPWIKAVIYTPD
EYLGSILKLCQDRRGIQTELTYVGGRAQVTYELPLNEVVFDFYDRLKSISRGYASFDYEQ
IGNREGDLVKMNILVNNEPVDALSLIVHRLAAEERGRGMCERLKDLIPRHLFKIPIQAAI
GGKVIARETIAALRKDVTAKCYGGDITRKKKLLEKQKKGKARMREYGNVSIPQEAFIAAL
RMGEE
>PO04|6666666.126260.peg.1843
MTDLSKIRNFSIIAHIDHGKSTLADRLIQFTGGLTAREMSEQVLDNMDIEKERGITIKAQ
TVRLNYTAKNGETYQLNLMDTPGHVDFAYEVSRSLAACEGALLVVDAAQGVEAQTLANVY
QSIEHDHEIVPVINKIDLPAAEPEKVKAEIEDIIGLDASNAVLASAKSGIGIEEVLEAVV
ERIPAPKGRIDAPLTASLVDSWYDPYLGVVILVRVIDGKLTKGLNIKFMQGGTQHLVDRV
GCFTPKRTDLAELGPGEIGFITAQIKEVEQARVGDTITTVKGGATEALPGYKEVQPVVFC
GLFPVDAADFEKLRESIGKLRLNDASFSYEMESSAALGFGFRCGFLGLLHLEIIQERLSR
EYDLDLITTAPSVVYRIHLGHSRYEDAKVIDIHNPADWPDENRIDAIEEPWIKAVIYTPD
EYLGAILKLCQDRRGIQTELTYVGGRAQVSYELPLNEVVFDFYDRLKSISRGYASFDYEQ
IGTREGDLVKMNILVNNEPVDALSLIVHRANAEERGRGMCERLKDLIPRHLFKIPIQAAI
GGKVIARETIAALRKDVTAKCYGGDISRKKKLLDKQKKGKARMREYGNVSIPQEAFIAAL
RMGEE
>PO05|6666666.126363.peg.641
MTDLSKIRNFSIIAHIDHGKSTLADRLIQFTGGLTAREMSEQVLDNMDIEKERGITIKAQ
TVRLEYTAKDGETYQLNLMDTPGHVDFAYEVSRSLAACEGALLVVDAAQGVEAQTLANVY
QSIEHDHEIVPVINKIDLPAAEPEKVKAEIEDIIGLDASNAVLASAKSGIGIEEVLEAVV
ERIPPPKGRIDAPLTASLVDSWYDPYLGVVILVRVIDGKLTKGLNIKFMQGGTQHLVDRV
GCFTPKRTDLAELGPGEIGFITAQIKEVEQARVGDTITTVKGGSEVALPGYKEVQPVVFC
GMFPVDAADFEKLRESIAKLRLNDASFSFEMESSAALGFGFRCGFLGLLHLEIIQERLSR
EYDLDLITTAPSVVYRIHLGHSRYEDAKVIDIHNPADWPDENRIDAIEEPWIKAVIYTPD
EYLGAILKLCQDRRGIQTELTYVGGRAQVSYELPLNEVVFDFYDRLKSISRGYASFDYEQ
IGTREGDLVKMNILVNNEPVDALSLIVHRANAEERGRGMCERLKDLIPRHLFKIPIQAAI
GGKVIARETIAALRKDVTAKCYGGDISRKKKLLDKQKKGKARMREYGNVSIPQEAFIAAL
RMGEE
>PO06|6666666.126376.peg.2517
MTDLSKIRNFSIIAHIDHGKSTLADRLIQFTGGLTAREMSAQVLDNMDIEKERGITIKAQ
TVRLNYTAKDGETYQLNLMDTPGHVDFAYEVSRSLAACEGALLVVDAAQGVEAQTLANVY
QSIDHDHEIVPVINKIDLPAAEPEKVRNEIEEIIGLDASDAVLASAKSGIGIEDVLEAVV
TRIPPPKGRIDAPLTASLVDSWYDPYLGVVILVRVIDGKLTKGLNIRFMQGGTQHLVDRV
GCFTPKRTDLGELGPGEIGFITAQIKEVEQARVGDTITTVKNGATEALPGYKEVQPVVFC
GLFPVDAADFEKLRESIGKLRLNDASFSYEMESSAALGFGFRCGFLGLLHLEIIQERLSR
EYDLDLITTAPSVVYRIHLGHTKMEDAKVIDIHNPADWPDVNRIEVIEEPWIKAVIYTPD
EYLGSILKLCQDRRGIQTELTYVGGRAQVTYELPLNEVVFDFYDRLKSISRGYASFDYEQ
IGLREGDLVKMNILVNAEAVDALSLIVHRHVAEERGRGMCERLKDLIPRHLFKIPIQAAI
GGKVIARETIAAMRKDVTAKCYGGDISRKKKLLDKQKKGKARMREYGNVSIPQEAFIAAL
RMGEE
>PO07|6666666.125928.peg.1672
MNDLCKIRNFSIIAHIDHGKSTLADRLIQFTGGLSEREMSAQVLDNMDIEKERGITIKAQ
TVRLSYTAKDGETYQLNLMDTPGHVDFAYEVSRSLAACEGALLVVDAAQGVEAQTLANVY
QSIEHDHEIVPVINKIDLPAADPDKVRREIEEIIGLDASEAVLTSAKSGIGIEDVLEAVV
TRIPPPKGTLEAPLKASLVDSWYDPYLGVVILVRVIDGKLTKGLNIRFMQGGTQHIVDRV
GCFTPKRTDLAELGPGEIGFITAQIKEVEQARVGDTITTVRNGASEPLPGYRQVQPVVFC
GLFPVDAADFEKLRDSIAKLRLNDASFTYEMESSAALGFGFRCGFLGLLHLEIIQERLSR
EYDLDLITTAPSVVYRVHLGHSRTEDAKVIDIHNPADWPDVNRIEKIEEPWIKAVIYTPD
EHLGAILKLCQDRRGIQTELTYVGGRAQVTYELPLNEVVFDFYDRLKSISRGYASFDYEQ
IGSREGDLVKMNILVNNEPVDALSLIVHRHAAEERGRGMCERLKDLIPRHLFKIPIQAAI
GGKVIARETIPALRKDVTAKCYGGDITRKKKLLEKQKKGKARMREYGNVSIPQEAFIAAL
RMGEE
>PO08|WP_039094224.1
MTELSRIRNFSIIAHIDHGKSTLADRLIQFTGGLTDREMSEQVLDNMDIEKERGITIKAQ
TVRLSYTAKDGETYALNLMDTPGHVDFAYEVSRSLAACEGALLVVDAAQGVEAQTLANVY
QSIEHDHEIVSVINKIDLPAAEPEKVRAEIEDIIGLDASDAVLASAKSGIGIEDVLEAVV
RKIPAPSGDRTAPLKAMLVDSWYDPYLGVVILVRVIDGSIRKGLHVKFMQGGTEHLVDRV
GCFTPKREELPEIGTGEIGFITAQIKEVEQARVGDTITTVKNGAKEALAGYKEVQPVVFC
GLFPVDAADFEKLRESIGKLRLNDASFSYEMETSAALGFGFRCGFLGLLHLEIIQERLSR
EYDLDLITTAPSVVYRIQLRASRTEDAAEILLHNPADYPDPSRIETIEEPWIKATIYTPD
EYLGSILKLCQDRRGIQTELTYVGGRAQVSYELPLNEVVFDFYDRLKSISRGYASFDYEQ
IGLREGDLVKMSILVNNEPVDALSLIVHRAVAEERGRGMCERLKDLIPRHLFKIPIQAAI
GGKVIARETIAALRKDVTAKCYGGDISRKKKLLEKQKKGKARMREYGNVSIPQEAFIAAL
RMGEE
