# Supplementary material for: Investigation of the thermophilic mechanism in the genus Porphyrobacter by comparative genomic analysis
Source: BMC Genomics. 2018 May 23;19:385. doi: 10.1186/s12864-018-4789-4 (PMC5966882; doi:10.1186/s12864-018-4789-4)
Supplement: Supplementary file 1 — Alignment results of protein amino acid sequences encoded by single-copy genes found in eight Porphyrobacter strains. (ZIP 1510 kb) [file 12864_2018_4789_MOESM1_ESM.zip › Additional file 1/PO_1160.fasta]

>PO01|6666666.126375.peg.420
MITSPAFKGKRYAVLGLARSGAAAAEALLASGAEVIGWDRQPHAREVFEGRCRLIDPLEL
DLTGFAGVVVSPGVPLNSHPIGPHTWQYGLPVIGDIELFAAARASLPPHKVVGITGTNGK
STTTALTHHILATAGIPTVMGGNIGDPILGQEPLPEGGIYVLELSSFQIDLTFTLDCDVA
ALTNITPDHLDRYAGFEAYAASKERLFQMQEHGTAIICDEDAPTTAIADRLAAAGKPLVR
VNTADLDAAGLAEGRSPSLAGPHNAQNAAVAVAICRQLGLSDAQIAEGLASYRGLPHRME
RVCEVEGVTYINDSKATNAASAAPALAAFPPDPAINGGAPRIHWIVGGLPKEDGLGACAD
HLANIAAAYTVGEAGPMFADLLEG-QVKVERCELISEAARRAAEAAHPGDVVLLSPACAS
YDQFRDYEKRGLHFRQMVGAIAGCD--TCLDPESRSILP-----
>PO02|6666666.125937.peg.1514
MITSPAFAGQRFAVLGLARSGAAAAEALLASGAEVIAWDRQPHARAPFEGRCRLIDPLEL
DLTGFAGVVVSPGVPLNTHPIGPHTWQYGLPVIGDIELFARARSHLPPHRVVGITGTNGK
STTTALVHHILVSAGVPAVLGGNIGEPIMAQAPLAQGGVYVLELSSFQIDLTFSLDCDIA
ALTNITPDHLDRYAGFAAYAAAKERLFTMQQQGTAVICDEDAPTRAIADRLAAAGRPLIR
VKTGDLAAAGLAEGRTAALAGPHNAQNAAVASAICRQLGLSEAAIAAGLASYRGLPHRME
RVCEARGVIYINDSKATNTASAAPALAAFPPDPAINGGAPRIHWIVGGLPKEEGLGACGD
HLANIAAAYTVGEAGPMFADHLEAAGVRVERCELISEAVRRAEAAARPGEVVLLSPACAS
YDQFRDYEKRGQHFRQMVGALTGCA--T--DEGGRSILP-----
>PO03|6666666.126357.peg.2664
MITSPAFAGKRFAVLGLARSGAAAAEALLASGAEVIAWDRQDVARAPFEGRCRLIDPLEL
DLTGFAGVVVSPGVPLNTHPIGPHVWQYGLPVIGDIELFAMARPSLPKHRVVGITGTNGK
STTTALVHHILQTAGVPSVMGGNIGDPILGQDPLPEGGVYVLELSSFQIDLTFTLDCDIA
ALTNITADHLDRYAGFAAYAAAKERLFAMQERGVAVICDEDEPTGAIADRLAAADKPLLR
VKTSDLDAAGLAEGRSPSLAGPHNAQNAAVAAVICRQLGLSEAQIAHGLATYPGLPHRME
RVCEAGGVIYINDSKATNTASAAPALAAFPP---VQGGAPLIHWICGGLPKEPGLGACAA
HLGNLAAAYTVGEAGPMFADLLEGDGVKVERCELISEAVRRARDAARPGEVVLLSPACAS
YDQFRDYEKRGHHFRQMVGAMTGCE--T--DGSGRSILP-----
>PO04|6666666.126260.peg.966
MITSLAFAGKRYAVLGLARSGAAAAEALLASGAEVIAWDRQPHAREPFEGRCRMIDPLEL
DLTGFAGVVVSPGVPLNSHPIGPHVWQYGLPVIGDIELFAMARDALPPHKVVGITGTNGK
STTTALVHHILQTAGVPTVMGGNIGDPILGQAPLPEGGIYVLELSSFQIDLTFTLDCDVA
ALTNITPDHLDRYASFAAYAASKERLFQMQHTGTALICVEDEQTQAIAEGLETSGKPLVR
VTTGDLDAAGLADGRSPSLAGPHNAQNAAVAVAICRQLGLDDAQIAAGLASYRGLPHRME
RVCEAGGVIYINDSKATNAASAAPALAAFPPDPDVHAGGPRIHWIVGGLPKEDGLGACAD
HLGNVAAAYTVGEAGPMFADLLEG-QVAVERCELISEAVRRAAETARPGDVVLLSPACAS
YDQFRDYEKRGHHFRQMVGAITGCD--TGDDSASRSILP-----
>PO05|6666666.126363.peg.1100
MITSAAFKGKRFAVLGLARSGAAAAEALLASGAEVIAWDRQPHAREVFEGRCRLIDPLEL
DLTGFAGVVVSPGVPLNNHPIGPHTWQYGLPVIGDIELFAAARADLPPHKVVGITGTNGK
STTTALVHHILHSNGVPCVMGGNIGDPILGQAALPEGGVYVLELSSFQIDLTFSLDCDVA
ALTNITPDHLDRYADFAAYAASKQRLFGMQQHGVAVICTDDAPSLAVADTLTAEGKPVVR
VAAGDLAADGLAEARSPSLAGPHNAQNAAVAVAICRQLGLEDAQIAAGLASYRGLPHRME
RVCEVSGVTFINDSKATNAASAAPALAAFPPDPAINDGAPRIHWIVGGLPKDDGLGACAD
HLGNVAAAYTVGEAGPMFAGLLEG-EIRVERCELISEAVRRAVEAARPGEVVLLSPACAS
YDQFRDYEKRGHHFRQMVGAITGCE--TCVDLAAEPVASGPAGS
>PO06|6666666.126376.peg.1001
MITSSAFAGKLFAVLGLARSGAAAAEALLASGAEVIAWDRQDVARAPFEGRCRLIDPLEL
DLTGFAGVVVSPGVPLNTHPIAPHTWQYGLPMIGDIELFAMARADLPAHRVVGITGTNGK
STTTALVHHILQTAGVPSVMGGNIGDPILAQEPLPEGGVYVLELSSFQIDLTFTLDCDIA
ALTNITADHLDRYASFDAYAAAKTRLFAMQQNGLALICDEDAPTRTIAARLEDEGRPVAR
VRTADLAGAGLADGRSPSLAGPHNAQNAAVAAAICRQLGLSDDQIARGLASYPGLPHRME
RICEAAGVIYINDSKATNTASAAPALAAFPPDPAINHGAARIHWICGGLPKEEGLGACAD
HLGNVAAAYTVGEAGPMFADLLEG-QVRTERCELISEAVRRARDAARPGDIVLLSPACAS
YDQFRDYEKRGTHFRQMVGAMTGCD--T--DVTGRSILP-----
>PO07|6666666.125928.peg.1388
MIVSPAFAGQRFAVLGLARSGAAAAEALLASGAEVIAWDRQPHAREPFAGRCRLIDPLEL
DLTGFAGVVVSPGVPLNSHPIGPHVWQYGLPVIGDIELFAMARAHLPPHRVVGITGTNGK
STTTALVHHILAAAGVPTVMGGNIGDPILGQAPLPEGGVYVLELSSFQIDLTFTLDCDVA
ALTNITPDHLDRYADFAAYAAAKERLFQMQEYGTAVICAEDEPTIAIAEGLETAGKPLVR
VKTADLAAAGLAEGRSPSLAGPHNAQNAAVAAAICRQLGLSDAQIAAGLATYRGLPHRME
RVCEAAGVVYINDSKATNAASAAPALAAFPPDPAINGGAARIHWIVGGLPKQDGLGACAD
HLANVAAAYTVGEAGPMFAELLEAAGVPVERCELISEAVRRAHDAAREGEVVLLSPACAS
YDQFRDYEKRGTHFRQMVGAMTGCE--V--DSAGRSILP-----
>PO08|WP_039093758.1
MITSPTFAGRRYAVLGLARSGMATVEALLASGAHVTAWDRQDGPRAALAGRCTIADPLEI
DLAGFDGVVVSPGVPLNTHPIAARARAAGVPVIGDIELFAQARASLPPHKVVGITGTNGK
STTTALLHHICAVAGLPVTMGGNIGLPILAQEPLPEGGVYVLELSSYQIDLTRSLDCDVA
VLLNVTPDHLDRYDGFEGYKQSKLRLFGMQTEPHAAIVADTDESLLQHILDLPTGPGTLS
LPPEEPNFAVHDQAAFPALQGPHNAQNIWAAAAVAQALGIPAEALAHALRTYPGLPHRME
RIGEFDGVLFVNDSKATNPASTAPALSAYP----------HVHWIVGGLPKGDDLDECAS
GFPHVVRAYTIGEAGPHFADILES-HMPVERCEMMCEAVRRAIACAQPGEVVLLSPACAS
FDQFRDYEKRGDAFREIVLSLTSGADDACCDPERAA--------
