# Supplementary material for: Investigation of the thermophilic mechanism in the genus Porphyrobacter by comparative genomic analysis
Source: BMC Genomics. 2018 May 23;19:385. doi: 10.1186/s12864-018-4789-4 (PMC5966882; doi:10.1186/s12864-018-4789-4)
Supplement: Supplementary file 1 — Alignment results of protein amino acid sequences encoded by single-copy genes found in eight Porphyrobacter strains. (ZIP 1510 kb) [file 12864_2018_4789_MOESM1_ESM.zip › Additional file 1/PO_1161.fasta]

>PO01|6666666.126375.peg.421
MTA-PAYT-SPTRVRGSGNYLPPVPVQKRWRDSIRIWWREIDKMLLLLIGLLMAVGIVAV
AAASPASADQLSTAKERVPDFMFFQRHIVFQLMGLTLMIGLSFLERDQARRLGILVGAVM
LALLFVVPFIGEEKNGARRWINVGMSLQPSEFLKPGFAIICAWILSWRLRDPGLPVIAFV
TGFFGLIAALLMLQPNLGDAILFGGIWLVMVLLAGLPWQRIAGVGVAGALGLTLAYMFYD
NARHRIDGFLGGGTAFDQVDLAQRTITAGGWTGTGLWLGIRKMNLPEAHTDYIFSVIGEE
FGLIMCGMIVLLYCALVLRALMRLTGEDNLFALLAGAGLITQFGGQAFINILVNLKLFPS
KGMTLPLISYGGSSTLAVCFTLGLLLAITRRNPFLAREGTSLRDLIERKDERP
>PO02|6666666.125937.peg.1513
--M-SGQA-YRVARRGPGAYLPPVAVQRGWREGLRIWWREIDKVLLALVLVLMAIGFVAV
AAASPAGAEQNSSAAVPLAPFYYLQRHLVFQLLGLVVMIGVSLSGADAARRLAILVGAGM
LGLMVLVPFIGEEKNGARRWINLGFSLQPSEFLKPGFVVTSAWVLSWRLRDPGLPVIGIV
TALLVLIVGLLMLQPNLGDAILFAGIWLVMVLLAGLPWQRLALIGGAGLAGMVLAYLFYD
NARNRIESFFGGGTAFDQVDLARRTLTAGGWTGSGLWLGVRKMSLPEAHTDYIFSVIGEE
FGLVACAFVVLVFSALVLRVLIRLTNEDNLFALLAGAGLVTQLGGQAFINMLVNLQLFPS
KGMTLPLISYGGSSTVAVCFTLGLLLAITRRNPFLAREGGGLRALLERKEVSA
>PO03|6666666.126357.peg.2663
----MSSA-WPPSRPASGSYRPPAVAQRRWRDSLRVWWREIDKVLLGLIMLLMAFGVLAV
AAASPASADQLSTARVTLDEFMFLKRHVIFQFMGLSVMIGLSFLSRESARRVGIVVGAIM
LALLFVVPIIGEEKNGARRWINLGLSLQPSEFLKPGFAIICAWVLSWRLRDAGLPVIWFV
SGLMGLIAALLMAQPNLGDAILFAGIWLVMVLLAGVAWQLILGLIGVGAVGLTLAYFFYD
NARNRIDSFLGGGTAFDQVDLAQRTLTAGGWTGSGLWLGIRKMNLPEAHTDYIFSVIGEE
FGLIACAVVVALYAAVVLRALLRMTGEDNLFALLAGVGLVTQFGGQAFINILVNLKLFPS
KGMTLPLISYGGSSTLAVCFTLGLLLAITRRNPFLAREAGGLRDLIDRKEERS
>PO04|6666666.126260.peg.967
MTA-PAYT-SP--ARGPGGYLPPAPIQRRWRDAVRIWWREIDKVLLLLIALLMAFGTIAV
AAASPASADQLSTSKVTLDEFMFFKRHIIFQLMGLSLMIGLSFLSRDSARRLGILVGAVM
LALLFVVPFIGEEKNGARRWINVGMSLQPSEFLKPGFAIICAWILSWRLRDPGLPVLWYV
SGLTGLIAGLLMLQPNLGEAILFGGIWLVLVLLAGMPWQRLAALGGIGVGGLVLAYLFYD
NARHRIDGFLGGGTAFDQVDLAQRTITAGGWTGTGLWLGMRKMNLPEAHTDYIFSVIGEE
FGLLTCAVVVLLYGALVLRALLRLVGEDNLFALLAAAGLITQFGGQAFINILVNLKLFPS
KGMTLPLISYGGSSTLAVCFTLGLLLAITRRNPFLAREGGGLRELIERKDTPA
>PO05|6666666.126363.peg.1099
MNA-RTFA-LQNRARTSGNYLAPVPAQRRLRDRVRIWWREIDRVLLLLICLLMAVGIVAV
AAASPASADQLSTLKERVPEFMFFKRHIVFQTLGLGLMLALSFLSRDSARRLGILVGAVM
LALLFVVPIIGEEKNGAKRWINVGMSLQPSEFLKPGFAIICAWILSWKLRDPGLPVIAFV
TGFFGLIAALLMLQPNLGDAILFGGIWLVMVLLAGLQWQRIAALGGLGVVGLTLAYVFYD
NARHRIDGFLGGGTAFDQVDLAQRTITAGGWTGTGLWLGIRKMNLPEAHTDYIFSVIGEE
FGLIVCGMIVLLYCALVLRALVRLTGEDNLFALLAGAGLITQFGGQAFINILVNLKLFPS
KGMTLPLISYGGSSTLAVCFTLGLLLAITRRNPFLAREGGSLRELIERKEERP
>PO06|6666666.126376.peg.1002
----MSSV-WTPARAASGTYLPPATIQRRWQDSVRIWWREIDKVLLGLIVLLMAIGMLAV
AAASPASADQLSTTKVQLDEFMFFKRHIVFQVMGLAVMVGISFLSRDSARRLGILVGAIM
LALLFVVPIIGEEKNGARRWINVGTSLQPSEFLKPGFAIICAWVLSWKLRDSNLPVIALV
TGLMALVAGLLMLQPNLGDAILFGGIWLVMVLLAGMAWQRIAGLAAAGGAALALAYMFYD
NARHRIDSFLGGGTAFDQVDLAQRTLLAGGWTGSGLWLGIRKMNLPEAHTDYIFSVIGEE
FGLMVCALIVVLYGAVVIRALMRMVGEDNLFALLAGVGLITQFGGQAFINILVNLKLFPS
KGMTLPLISYGGSSTLAVCFTLGLLLAITRRNPFLAREAGGLRDLIERKEERP
>PO07|6666666.125928.peg.1387
----MNGA-ASSARAGAGAYLPPAVVQRRWRDNLRIWWREIDKVLLGLIVTLMGIGLLAV
AAASPASADQLSTARVRLDAFMFFKRHVVFQLLGLSLMVALSFLSRDQARRLGILVGAIM
LALLFVVPIIGEEKNGARRWINLGMSLQPSEFLKPGFAIICAWVLSWKPRDASLPVIGFV
TGFLALIAALLMAQPNLGDAILFGGIWLVMVLLAGVAWQRIGALIGAGVVALMLAYLFYD
NARHRIDSFLGGGTAFDQVDLAQRTITAGGWTGSGLWLGVRKMNLPEAHTDYIFSVIGEE
FGLITCALIVALYAALVIRVLIRMVSEDNLFALLAGVGLVTQFGGQAFINILVNLKLFPS
KGMTLPLISYGGSSTLAVCLTLGLLLAITRRNPFLAREAGRLRDLIERKDLSA
>PO08|WP_039093760.1
MNVARPYVPRPGVRQAA-----GVQFPRTRRQRLRIWWQEIDRPLLAMVLLLMALGALAV
AAASPASARRLSGSEGTLPDLYFFYLHLQFQLLGLVVLIATSFLSLPLIRRGSILLTVLM
LLALVLVPLVGSEVNGARRWLNLGIRFQPSEFLKPVFLVTVAWVLSWRLRDPDLPVIGVS
AGLLALVVGLLMLQPNLGDAILFTGAWFVLVLLAGLPLKRIGILGGAGFAALVIAYLTYD
NARHRIDSFLGGGTAYDQVDLARRTIMNGGWTGSGLWLGRRKMMLPEAHTDYIFSVIGEE
FGLLVCAFVVLVYLAIVLRVVQRMIGEDNLFTLLSATGLIALFGGQAFINMLVNLQLFPS
KGMTLPLVSYGGSSTIAQCFLVGLLLAITRRNPFVEREGLPGSGQERGR----
