# Supplementary material for: Investigation of the thermophilic mechanism in the genus Porphyrobacter by comparative genomic analysis
Source: BMC Genomics. 2018 May 23;19:385. doi: 10.1186/s12864-018-4789-4 (PMC5966882; doi:10.1186/s12864-018-4789-4)
Supplement: Supplementary file 1 — Alignment results of protein amino acid sequences encoded by single-copy genes found in eight Porphyrobacter strains. (ZIP 1510 kb) [file 12864_2018_4789_MOESM1_ESM.zip › Additional file 1/PO_1162.fasta]

>PO01|6666666.126375.peg.422
-----MTSEPRTGASRHFVLAAGGTGGHLIPAFALAAELHARGHHVALITDARGANIPGK
PDFMPAHVLPAGRFGKNPLGWPAGIRAVMEGRAMALRLFEHFQPSAIVGFGGYPALPALL
AATSAKLPSIVHEQNAVLGRVNRLLAGRVDAIATSYESVDRLSPKHAGKVHLVGNPVRAD
VLALREQDFPAFTEESLLRILVTGGSQGASVLSQVVPDGLAMLPPALRQRLQVTQQCRPE
DLEAVRKRYAEHDIPAELGTYFEDMHERLADAHLFIGRAGASTIAELTAVGRPAILVPLP
IATDDHQAANTREMVKAGGARMIRQDAFQPKELAKQIQVMAMNPASLANAAHCAFNCGRP
DAAKDLADLVESMSGIDLMDVIRVGEAAPAATAAAARPATGTACAEAKEQTEA----
>PO02|6666666.125937.peg.1512
-MTADTHSHRPSGASRHFVLAAGGTGGHLIPAFALAAELHARGHHVALVTDARGAAIPGK
PDYLTAHVLPAGRFGRNPLGWIGGLRAVLEGRAMALRLFDSFAPSAVVGFGGYPALPALL
AATAAGLPSIIHEQNAVLGRVNRLLARRVDAIATSYASVDRLRPRHAAKVHLTGNPVRAE
VLALREQDYPAFTSEGLLRILVTGGSQGARVLSEVVPDGLAMLPPALRQRLQVTQQCRPE
DLEAVRARYAAHDIPAELGTYFEDMHERLADAHLFIGRAGASTIAELAVVGRPAILIPLP
IATDDHQAANTREMVKAGGARMIRQEAFTPKELAKQIQAMAMNPQSLANAAHCAFNCGRP
DATRDLADLVESMSGIDLMDVIRVGEAAPRHAQAAGRAQPATRKAARARADQDRVGA
>PO03|6666666.126357.peg.2662
-----MSSEIRTGASRHFVLAAGGTGGHLIPAFALAGELHARGHHVALITDERGANIPGK
PDYLTAHVLPAGRFGKNPLGWPKGIAAVLEGRRMALRLFDAFEPSAIVGFGGYPALPALL
AATSAGLPSVIHEQNAVLGRVNRLLAGRVDAIATSYDKVDRLDPKHAAKVYLTGNPVRAE
VLALREQDFPAFTEEGLLRVLVTGGSQGARVLSEVVPDGLAMLPPALRQRLQVTQQCRPE
DLDAVRQRYAEHDIPAELGTYFEDMHERLADAHLFIGRAGASTIAELTAVGRPAILVPLP
IATDDHQAVNTREMVKAGGARMIRQDAFQPKELAKQIQAMAMNPSSLANAAHCAFNCGRP
DAVKDLADLVESMSGIDLMDVIRVGEGAAAATASARPATGSARKSAREFADQ-----
>PO04|6666666.126260.peg.968
-MSSETSTPLPTGASRHYVLAAGGTGGHLIPAFALATELHARGHHVALITDERGANIPGK
PDFLTAHVLPAGRFGKNPLGWPAGVSAVLEGRAMALRLFESFAPSAIVGFGGYPALPALL
AATAAKLPSIVHEQNAVLGRVNRLLAGRVNAIATSYEKVERLAPKHAAKVHLVGNPVRAE
VLALRASDFPAFTQESLLRILVTGGSQGARVLSEVVPDGLAMLPPALRQRLQVTQQCRAE
DLEAVRARYAEHDIPAELGTYFEDMHERLAGAHLFIGRAGASTIAELTAVGRPAILVPLP
IATDDHQAANTREMVKAGGARMIRQDAFQPKELAKQIQAMAMNPGSLANAAHCAFNCGRP
DAAKDLADLVESMSGIDLMDVIRVAEPASAASRLRTRASTASAGGEKTEEQNA---A
>PO05|6666666.126363.peg.1098
-----MSSEPRKGASRHFVLAAGGTGGHLIPAFALAAELNARGHHVALITDERGANIPGK
PDFMPAHVLPAGRFGKNPLGWFAGVRAVLQGRAMALRLFESFQPSAVIGFGGYPALPALL
AATSAGLPSIVHEQNAVLGRVNRLLAGRVDAIATSYDQVDRLAPKHAGKVHLVGNPVRAE
VLRLREQDFPDFTDESLFRILVTGGSQGARVLSEVVPDGLAMLPPALRQRLQVTQQCRPE
DLDAVRGRYASHDIPAELGTYFEDMHERLAGAHLFIGRAGASTIAELTAVGRPAILVPLP
IATDDHQAANTREMARAGGARMIRQDAFQPKELAKQIQAMAMNPASLANAAHCAFNCGRP
DAAKDLADLVESMSGIDLMDVIRVGESAGV--AAALRPATGTPRKAAKERVE-----
>PO06|6666666.126376.peg.1003
-----MTSETRTGASRHYVLAAGGTGGHLIPAFALAVELHARGHHVALITDDRGANIPGK
PDFLTAHVLPAGRFGKNPLGWPKGMAAVVEGRRMALRLFDAFEPSAIIGFGGYPALPALL
AATSAGLPSVIHEQNAVLGRVNRLLSGRVDAIATSYAKVDRLKPRHAAKLHLTGNPVRPE
VLTLREQDFPAFTEEGLLRVLVTGGSQGARVLSEVVPDGLAMLPPALRQRLQVTQQCRAE
DLDSVRQRYAEHDIPAELGTYFEDMHERLADAHLFIGRAGASTIAELTAVGRPAILIPLP
IATDDHQAVNTREMVKAGGARMIRQDAFQPKELAKQIQAMAMNPGSLANAAHCAFNCGRP
DAAKDLADLVESMSGIDLMDVIRVGEASPRVAQTAARPQTSTRKAARGMVAEDQVGA
>PO07|6666666.125928.peg.1386
-----MTQQPRSGANRHYVLAAGGTGGHLIPAFALAAELHARGHHVALITDERGAIIPGK
PDYLTAHVLPAGRFGKNPLGWPAALRAVLEGRRMALRLFEAFAPSAIVGFGGYPALPALL
AAISAKLPSVVHEQNAVLGRVNRLLAGRVDAIATSFDKVERLHPRHAAKVHLTGNPVRAE
VLALREQDFPAFTEESLFRILVTGGSQGARVLSEVVPDGLAMLPPALRQRLQVIQQCRAE
DLEAVRKRYAEHDIPAELGTYFEDMHERLADAHLFIGRAGASTIAELTAVGRPAILVPLP
IATDDHQAANTREMVKAGGARMIRQDAFQPKELAKQIQAMAMNPQSLANAAHCAFNCGRP
DAAKDLADLVESMSGIDLMDVIRVGEAIPRAKQVSARAQTASHEAARERADT-----
>PO08|WP_052207867.1
MTAPGGESPLPGIVSRHFVLVAGGTGGHLTPAYALAQELERRGHVVALITDARGAAIPGK
PDFLPAHVMAAGRFTKNPLGWPAALSAMLEGRRMARALYKGLRPTAVVGFGGYPALPALL
AANGENIPTVIHEQNAVLGRVNRLLASRVDAIATAYEKVARLDPALAGKVHVVGNPVRPA
VLSLRDEPYPLVTPDGPIRLLVTGGSQGARILSDVVPRGLALLPPELRARLQVTQQCRPE
DLAGVRAFYAENGIAADLASFFEDMDARLAGTHLFVGRAGASTIAELSAAGRPAILVPLP
IATDDHQAANAVELAAAGGARSIRQHLFTPEELARQVAELAADPEGLAVAAHAAWNCGRP
DAARDLADLVEGFGGTPVQDVIRTAAAKPATGAALAGAVSTTDAAQ-----------
