# Supplementary material for: Investigation of the thermophilic mechanism in the genus Porphyrobacter by comparative genomic analysis
Source: BMC Genomics. 2018 May 23;19:385. doi: 10.1186/s12864-018-4789-4 (PMC5966882; doi:10.1186/s12864-018-4789-4)
Supplement: Supplementary file 1 — Alignment results of protein amino acid sequences encoded by single-copy genes found in eight Porphyrobacter strains. (ZIP 1510 kb) [file 12864_2018_4789_MOESM1_ESM.zip › Additional file 1/PO_1163.fasta]

>PO01|6666666.126375.peg.423
MKGVGTDIGIIHFVGIGGIGMSGIAEVMHNLGYQVQGSDIAEGPSVERLRARGITVHVGH
KAENVAGVAVVVTSTAVRRTNPEVAAALEARVPVVRRAEMLAELMRLKSTVAVAGTHGKT
TTTSMIATLLDAGGIDPTVINGGIIEQYGSNARLGDSDWMVVEADESDGSFLRLDGTIAV
VTNIDPEHLDHYGDFDGVKRAFVEFIHNVPFYGAAVLCVDHPVVQAVIGDVRDRKVVTYG
FSLQADICGVNIRSEDGGNSFDVIVRQRGLE----DRRIEGVHLPMPGRHNVQNALAAIA
VAIEMGCSDEVIRTGFARFGGVRRRFTRVGAVELDGGKVTVIDDYAHHPVEIRAVLSAAR
EAVS-AGGRVIAVAQPHRYTRLKDLMNDFQSCFDDADIAYVAPVYPAGEEPIEGVDHAAL
VAGMKARGHRAAREIAGADALAETLAGEVVPGDLVVCLGAGDITKWAAGLAPAITARRGA
QAA---
>PO02|6666666.125937.peg.1511
MKGVGTDIGIIHFVGIGGIGMSGIAEVMHNLGYEVQGSDIAEGPSVERLRARGIKVHIGH
AAANVAGAAVVVISSAVRRSNPEVVAALEARLPVVRRAEMLAELMRLKSTIAVAGTHGKT
TTTSMIASLLDAGGIDPTVINGGIIEQYGSNARLGDSDWMVVEADESDGSFLRLDGTIAV
VTNIDPEHLDHYGDFEGVKRAFVEFIHNVPFYGAAVLCIDHPEVQAVIGQVRDRKVVTYG
FSLQADVCGVNVRAEDGGNRFDVIVRQRGPQDSARDRRIEGVYLPMPGRHNVQNALAAIA
VGIEMGCSDEVIRTGFARFGGVRRRFTRVGTIALPGGSAAVIDDYAHHPVEIRAVLAAAR
EAVGASGGRVIAVAQPHRFTRLRDLMDAFQSCFDDADIAYIAPVYPAGEEPIEGIDHAAL
VAGMKARGHRAAREIAGPEALAEALAGELAPGDMVVCLGAGDITRWAAGLAPAIAARQQG
VAA---
>PO03|6666666.126357.peg.2661
MKGVGTDIGTIHFVGIGGIGMSGIAEVMHNLGYRVQGSDLAEGPSVERLRARGITVHVCH
ERENVEGVAVVVTSTAVRRTNPEVAAALENRIPVVRRAEMLAELMRLKSTVAVAGTHGKT
TTTSMIATLLDAGGIDPTVINGGIIEQYGSNARLGTSDWMVVEADESDGSFLRLDGTIAV
VTNIDPEHLDHYGDFDGVKRAFVEFIHNVPFYGAAVLCVDHPQVQAVIGQVRDRKVVTYG
FSLQADICGVNVRSEDGGNTFDVIVRQRGLE----DRRIEGVHLPMPGRHNVQNALAAIA
VAIEMGCSDEVIRTGFARFGGVRRRFTKVGSVAMDGGNVTVIDDYAHHPVEIRAVLAAAR
EAVAGSAGRVIAVAQPHRYSRLQTLMNDFQSCFDDADIAFVAPVYPAGEEPLPGIDHAAL
VAGMKARGHRAAREIAGADALAEVLAEEIAAGDMVVCLGAGDITRWAAGLASAISDRRGA
A-----
>PO04|6666666.126260.peg.969
MKGVGTDIGIIHFVGIGGIGMSGIAEVMRNLGYQVQGSDIAEGPSVERLRARGITVHIGH
KAENVEGVAVVVTSTAVRRTNPEVAAALEARIPVVRRAEMLAELMRLKSTVAVAGTHGKT
TTTSMIATLLDAGGIDPTVINGGIIEQYGSNARLGDSDWMVVEADESDGSFLRLDGTIAV
VTNIDPEHLDHYGDFDGVKRAFVEFIHNVPFYGAAVLCIDHPEVQAVIGQVRDRKVVTYG
FSLQADICGVNIASEDGGNRFDVIVRQRGLE----DRRIEGVHLPMPGRHNVQNALAAIA
VSIEMGCSDEVIRTGFARFGGVRRRFTKVGTVDLAGGAVTVIDDYAHHPVEIRAVLAAAR
EAVGNSGGRVIAVAQPHRYSRLNDLMDAFQSCFDDADIAYVAPVYPAGEEPLPGVDHTAL
VAGMKARGHRAAREIAGAEALAATLADEIQPGDMVVCLGAGDITKWAAGLAPAVTAKRGA
QAA---
>PO05|6666666.126363.peg.1097
MKGVGTDIGTIHFVGIGGIGMSGIAEVMHNLGYTVQGSDIAEGPSVERLRARGMTVHIGH
RAENVEGAAVVVTSTAVRRTNPEVAAALEARVPVVRRAEMLAELMRLKSTVAVAGTHGKT
TTTSMIATLLDAGGIDPTVINGGIIEQYGSNARLGDSDWMVVEADESDGSFLRLDGTIAV
VTNIDPEHLDHYGDFDGVKRAFVEFIHNVPFYGAAVLCVDHPVVQAVIGSVRDRKVVTYG
FSLQADICGVNVRSAEGGNTFDVIVRQRGLE----DRRIEGVHLPMPGRHNVQNALAAIA
VSIEMGCNDDVIRTGFARFGGVRRRFTRVGSIELPGGTVAVIDDYAHHPVEIRAVLAAAR
EAVGTSGGRVIAVAQPHRYSRLGDLMDEFQSCFDDADIAYVAPVYAAGEEPLPGVDHSAL
VAGMKARGHRAAREIAGADVLAETLSGEIAAGDIVVCLGAGDITRWAAGLAPAITARRAA
A-----
>PO06|6666666.126376.peg.1004
MKGVGTDIGTIHFVGIGGIGMSGIAEVMRNLGYTVQGSDIAESPSVERLRARGITVHIGH
ARENVEGTAVVVTSTAVRRTNPEVAAALEARIPVVRRAEMLAELMRLKSTVAVAGTHGKT
TTTSMIATLLDAGGIDPTVINGGIIEQYGSNARLGDSDWMVVEADESDGSFLRLDGTIAV
VTNIDPEHLDHYGDFDGVKKAFVEFIHNVPFYGAAILCIDHAEVQAVICQVRDRKVVTYG
FSLQADICGVNVRSGEGGNTFDVIVRQRGLE----DRRIEGVHLPMPGRHNVQNALAAIA
VAVEMGCSDAVIRTGFARFGGVRRRFTKVGTVALDGGEATIIDDYAHHPVEIRAVLSAAR
EAVAGSQGRVIAVAQPHRYSRLNDLMDAFQSCFDDADIAYVAPVYSAGEDPLPGVDHAAL
VAGMKARGHRAAREIAGAEALAEVLASELEAGDMVVCLGAGDITRWAAGLGQAIAGQRGA
------
>PO07|6666666.125928.peg.1385
MKGVATDIGIIHFVGIGGIGMSGIAEVMHNLGYQVQGSDIAEGPSVERLRARGITVHVGH
KAENVAGVAVVVTSTAVRRTNPEVVAALEARIPVVRRAEMLAELMRLKSTIAVAGTHGKT
TTTSMIATLLDAGGIDPTVINGGVIEQYGSNARLGDSDWMVVEADESDGSFLRLDGTIAV
VTNIDPEHLDHYGDFDGVKKAFVEFIQNVPFYGAAVLCVDHPEVQAVIGQVRDRKVVTYG
FSLQADICGVNVRADNGGNSFDVIVRQRGLE----DRRIEGVHLPMPGRHNVQNALAAIA
VAVEMGCSDAVIRTGFARFGGVRRRFTKVGSVALDGGNVTVIDDYAHHPVEIRAVLAAAR
EAVGPSGGRVIAVAQPHRYSRLRDLMNDFQSCFDDADIAYVAPVYPAGEEPIPGVDHAAL
VAGMKARGHRAARAIAGADALADALVEEIAPGDLVVCLGAGDITKWAAGLAPAIAAKREA
QAA---
>PO08|WP_039093762.1
MKGVGTDIGTIHFVGIGGIGMSGIAEVMHNLGYHVQGSDQAEGASVERLRGRGIPVSIGH
AAANVAGVAVVVVSTAVKRDNPEVAAALSARVPVVRRAEMLAELMRLKSTVAVAGTHGKT
TTTSMVAALLDAGGVDPTVINGGIIEQYGSNARLGASEWMVVEADESDGSFLRLDGTIAV
VTNIDPEHLDHYGSFDAVREAFVEFIENVPFYGAAVLCLDHPEVQQVIARVRDRRIVTYG
FSAQADWRADHVRSGGGGNTFDAVHVARDG----SRRVIADVHLPMPGRHNVLNALAAIA
VAAELGCGDEVIRTGFARFGGVRRRFTRVGEVN----GATVIDDYGHHPVEIRAVLSAAR
EA---AEGRVIAVVQPHRYTRLRDLMGDFQGAFGDADMVFAAPVYSAGEAPIDGVSSATL
IEGLQARGQRQAGLVPDAGALADVLAPLVQPGDMVVCLGAGDITRWAADLAPAIAERLPA
VAGQPA
