# Supplementary material for: Investigation of the thermophilic mechanism in the genus Porphyrobacter by comparative genomic analysis
Source: BMC Genomics. 2018 May 23;19:385. doi: 10.1186/s12864-018-4789-4 (PMC5966882; doi:10.1186/s12864-018-4789-4)
Supplement: Supplementary file 1 — Alignment results of protein amino acid sequences encoded by single-copy genes found in eight Porphyrobacter strains. (ZIP 1510 kb) [file 12864_2018_4789_MOESM1_ESM.zip › Additional file 1/PO_1164.fasta]

>PO01|6666666.126375.peg.424
MNQPGDTYIYDDGSAPTCAVEGAVSAPVPLDGIRGKLTCKAPLAPYTWFKTGGPADWLFE
PADIEDLKTFLERLDGEIPVMALGLGSNMIVRDGGVPGVVVRLGKSFAKVAHTGEMELTC
GGGASGILVASTARDLGIAGLEFLRGIPGTVGGFVRMNGGAYGREVADVLLDCAVILHDG
SFITLNAEELDYSYRHSALPEGAIVVSARFRGHPGEPAAIGAEMDRIAAAREASQPLRTK
TGGSTFKNPE-----GHKAWQLVDQAGCRGLTLGGAQVSEKHTNFLINTGTATSADIEGL
GEMVRDKVYAQTGVSLEWEIQRVGRP
>PO02|6666666.125937.peg.1510
MTQPGDSFIWDDGAAPTCAVEGAVAAPVPLEGIRGKLTCKAPLAPYTWFKTGGPADWLFE
PADLDDLKAFLERLGGEIPVMALGLGSNLIVRDGGVPGVVVRLGKAFAGVEETGDCELTC
GGGASGILVASTARDKGIAGLEFLRGIPGTVGGFVRMNGGAYGREVADVLVDCAVILHDG
SFITLSAAELDYGYRHSALPEGAIVVSARFRGHPGDPAAIGAEMERIAAAREASQPLRTK
TGGSTFKNPP-----GHKAWELVDRAGCRGLRLGGAQVSEKHTNFLINTGTATSADIEGL
GELVRDKVYAATGISLEWEIQRVGRP
>PO03|6666666.126357.peg.2660
MNQPGDSYHFDDGSAPTCAVEGAVSAPVPLEGIRGKLTCKAPLASYTWFKTGGPADWLFE
PADLEDLKMFLERLGGEVPVMALGLGSNMIVRDGGVPGVVVRLGKAFAGVQHSGDMELTC
GGGASGILVASTARDLGIAGLEFLRGIPGTVGGFVRMNGGAYGREVADVLVDCAVILPDG
AFVTLTAAELDYGYRHSALPDGAIVVSARFKGRPGDPAEIGAEMERIAAAREASQPLRTK
TGGSTFKNPE-----GHKAWELVDRAGCRGLTLGGAQVSEKHTNFLINTGTATSADIEGL
GELVRDKVYAATGVSLEWEIQRVGRP
>PO04|6666666.126260.peg.970
MNQPGDSYEYDNGAAPTCAVEGAVSAPVPLEGLRGKLTCKAPLAPYTWFKTGGPADWLFE
PADMDDLKTFLERLGGEIPVMALGLGSNMIVRDGGVPGVVVRLGKSFAKVEHTGELELTC
GGGASGILVASTARDLGIAGLEFLRGIPGTVGGFVRMNGGAYGREVADVLRDCAVILHDG
SFITLNAEELDYSYRHSALPDGAIVVSARFHGHPGDPKEIGAEMDRIAAAREASQPLRTK
TGGSTFKNPE-----GHKAWELVDRAGCRGLTLGGAQVSEKHTNFLINTGTATSADIEGL
GEMVRDKVYAATGVSLEWEIQRVGRP
>PO05|6666666.126363.peg.1096
MIQPGDILPGSAAAAPTCAGGEAVQAPVPRDGIRGKLTAGAPLAPYTWFKTGGPADWLFE
PADIDDLEAFLARLDPAVPVMALGLGSNMIVRDGGVPGVVVRLGKAFAKVEHSGELELTC
GGGASGILVASTARDLGIAGLEFLRGIPGTVGGFVRMNGGAYGREVADVLRDCAVILHDG
SFVTLSAAELEYSYRHSALPEGAIVVSARFRGHPGEPSEIGAEMDRIAAAREASQPLRTK
TGGSTFKNPQ-----GHKAWELVDRAGCRGLQQGGAQVSEKHTNFLINTGTATSADIEGL
GEMVRDKVYAQTGVSLEWEIQRVGRP
>PO06|6666666.126376.peg.1005
MDQPGDGYAFDDGAAPTCAVEGAVSAPIPLEGIRGKLTCKAPLAPYTWFKTGGPADWLFE
PADLEDLKAFLERLGGEIPVMALGLGSNMIVRDGGVPGVVVRLGKAFSGVAITGENEITC
GGGASGILVASVARDNGIAGLEFLRGIPGTVGGFVRMNGGAYGREVADVLIDCAVILPEG
ALVTLSAAELEFSYRHSALPEGAIVVSARFVGHPGDPADIGAEMDRIAAAREVSQPLRTK
TGGSTFKNPE-----GKKAWELVDAAGCRGLTLGGAQVSEKHTNFLINTGTATSADIEGL
GELVRDKVYAATGVSLEWEIQRVGRP
>PO07|6666666.125928.peg.1384
MNQPGDSFVFDDGSAPTCAVEGAVAAPVPLEGIRGKLTCKAPLAPYTWFKTGGPADWLFE
PADLGDLKTFLERLGGEIPVMALGLGSNMIVRDGGVPGVVVRLGKSFAKVAHTGEMELTC
GAGASGILVSSTARDLGIAGLEFLRGIPGTVGGFVRMNGGAYGREVADVLLDCAVILHDG
SFITLNAEELDYSYRHSALPEGAIVVSARLRGHPGDPKDIGAEMDRIAAAREASQPLRTK
TGGSTFKNPE-----GHKAWELIDRAGCRGLTLGGAQVSEKHTNFLINTGTATSADIEGL
GELVRDKVYAATGVSLEWEIQRVGRP
>PO08|WP_039093764.1
-----------------------MTRLDDAPVVRGRLTANAPLDKLVWFKSGGAADWLFE
PADQDDLLGFLEQIDPVTPVMALGLGSNLIIRDGGVPGVVVRLGKPFSTVEVRRDHVLEC
GGGASGILVASTARDAGIGGLEFLRGIPGTVGGFVRMNGGAYGREVADVLVDCDVVMPDG
AAISVPASDLGFSYRHSRLPDGAIVTAARLRGMPDDPASIGAEMDRIAAAREATQPLRSK
TGGSTFKNPAPEVSNGEKAWQLVDRAGCRGLTRGGAQVSEKHTNFLINTGTASSADIEQL
GEEVRRRVAEQTGVTLEWEIKRVGRP
