# Supplementary material for: Investigation of the thermophilic mechanism in the genus Porphyrobacter by comparative genomic analysis
Source: BMC Genomics. 2018 May 23;19:385. doi: 10.1186/s12864-018-4789-4 (PMC5966882; doi:10.1186/s12864-018-4789-4)
Supplement: Supplementary file 1 — Alignment results of protein amino acid sequences encoded by single-copy genes found in eight Porphyrobacter strains. (ZIP 1510 kb) [file 12864_2018_4789_MOESM1_ESM.zip › Additional file 1/PO_1165.fasta]

>PO01|6666666.126375.peg.425
--------MTFAKPLHVAVLMGGWANERQVSLTSGAGVADALESKGHRVTRIDMGRDVAL
RLHEAKPDVVFNALHGVPGEDGTVQGMLDLMGLAYTHSGLATSVIAIDKQLTKQALVPHG
IPMPGGRIVTRDELYQRDPLPRPYVLKPVNEGSSVGVAIVTADSNVGNPIIPQATGPWQE
FAELLAEPFIKGRELTAAVLDGPDGPRALGVTELIVANGFYDYENKYTAGRTEHIFPAKL
PPEITALCEAYAVKAHQVLGCHGTSRTDFRWDEEAGEDGLFVLETNTQPGMTPLSLVPEQ
AAGCGISYADLVEMLCAEALRVHALKQ-KG-GSDGAADQA
>PO02|6666666.125937.peg.1509
--------MILERPLHVAVLMGGWASEREVSLTSGAGVAEALESRGHQVTRIDMGRDVAL
RLHAARPDVVFNALHGVPGEDGSVQGMLDLMGLPYTHSGLATSVIAIDKQLTKQALVPHG
IPMPGGRIVTREELFKGDPLPRPYVLKPVNEGSSVGVAIITDDSDVGSPIDPQARGPWQE
FAQLLAEPFIKGRELTAAVLDGPDGPRALGVTELVVADGFYDYENKYTAGRTEHIFPARL
PPEIAALCQHYAVKAHQVLGCRGTSRTDLRWDEEAGAEGLFVLETNTQPGMTPLSLVPEQ
AAGCGISYADLVEMLVAEALRVHGQRQAQG-GRHGPADPA
>PO03|6666666.126357.peg.2659
--------MSLDRKLHVAVLMGGWANERPVSLSSGKGVADALESKGHRVTRIDMGRDVAL
RLAEAKPDVVFNALHGVPGEDGSVQGMLDLMGLSYTHSGLATSVIAIDKQLTKQALVPHG
IPMPGGRIVTREELYRRDPLPRPYVLKPVNEGSSVGVAIVTADSNVGNPISPEAKGPWQE
FPELLAEPFIKGRELTAAVLDGPDGPRALGVTELVVANGFYDYENKYTAGRTEHIFPAKL
PPQITALCEEYAIKAHQVLGCHGTSRTDFRWDEELHEEGLFVLETNTQPGMTPLSLVPEQ
AAGCGIAYADLVEMLVAEALRVHALKQ-KG-GTHGAADQA
>PO04|6666666.126260.peg.971
--------MSLDKKLHVAVLMGGWANERPVSLTSGAGVADALESKGHKVTRIDMGRDVAL
RLHEAKPDVVFNALHGVPGEDGTVQGMLDLMGLPYTHSGLATSVIAIDKQLTKQALVPHG
IPMPGGRIVTREELYQRDPLPRPYVLKPVNEGSSVGVAIVTADSNVGNPISAQARGPWQE
FAELLAEPFIKGRELTAAVLDGPEGPRALGVTELVVANGFYDYENKYTAGRTEHIFPAQL
PPEITALCEAYAVKAHQVLGCNGTSRTDFRWDEEAGEDGLFVLETNTQPGMTPLSLVPEQ
AAGRGIPYADLVEMLVAEALRVHAGKK-KG-GAHGTADPA
>PO05|6666666.126363.peg.1095
---------MSLSKLHVAVLMGGWANERPVSLTSGAGVADALESKGHRVTRIDMGRDVAL
RLHEAKPDVVFNALHGVPGEDGTVQGMLDLMGLAYTHSGLATSVIAIDKQLTKQALVPHG
IPMPGGRIVTREELYERDPLPRPYVLKPVNEGSSVGVAIVTEDSNVGNPISADARGPWQE
FTELLAEPFIKGRELTAAVLDGPEGPRALGVTELVVASGFYDFENKYTAGRTEHIFPAKL
PPEITALCEAYAVKAHQVLGCHGTSRTDFRWDDEAGEEGLFVLETNTQPGMTPLSLVPEQ
AAGCGIAYADLVEMLCAEALRVHGAKH-GG--AHGAADPA
>PO06|6666666.126376.peg.1006
--------MTDRKALHVAVLMGGWANERAVSLSSGTGVADALESKGHRVTRIDMTRDVAL
RLHEAKPDVVFNALHGVPGEDGTVQGMLDLMGLAYTHSGLATSVIAIDKQLTKQALVPHG
IPMPGGRIVTRAELYERDPLPRPYVLKPVNEGSSVGVAIVTENGNVGNPISPDAKGPWQE
FAELLAEPFIRGRELTTAVIDGADGPRALGVTELVIDNGFYDYEHKYTEGRTLHVFPAKL
PPEITALCEQYAVKAHQVLGCHGTSRTDFRWDDEAGEAGLFVLETNTQPGMTPLSLVPEQ
AAACGIAYADLVEMLVAEALRVHAGKQAKG-GAHGAADQA
>PO07|6666666.125928.peg.1383
--------------------MGGWANERQVSLTSGAGVADALESKGHRVTRIDMGRDVAL
RLHEARPDVVFNALHGVPGEDGSVQGMLDLMGLAYTHSGLATSVIAIDKQLTKQALVPHG
IPMPGGRIVTREELFERDPLPRPYVLKPVNEGSSVGVAIITDNSEVGNPVSPDAKGPWQD
FAQLLAEPFIKGRELTAAVLDGPDGPRALGVTELVVASGFYDYENKYTEGRTRHIFPARL
PPAITALCEAYAIKAHQVLGCHGTSRTDFRWDEEAGEEGLFVLETNTQPGMTPLSLVPEQ
AAHCGIAYADLVELLVAEALRIHALKQHKG-GSHGAADQA
>PO08|WP_052207868.1
MSEQQGQSGIGLPHLHIVVLMGGWASERPVSLTSGAGVADALESRGHRVTRIDMERDVAA
RIAAAAPDVVFNALHGVPGEDGTVQGMLDLMGVPYTHSGLATSVIAIDKELTKHALVPHG
VPMPGGRIVDSASLHEGDPLVRPYVLKPVNEGSSVGVAIVMDESNYGNPIRPDAAGPWQE
FGRLLAEPYIRGRELTTAVLAGSDGPRALMVTELVPESGFYDFDAKYTEGMTRHVCPAEI
PPEIERLCLEYALQAHQLLGCRGTSRSDFRWDDEQSEAGLFLLETNTQPGMTPLSLVPEQ
ARACGISYADLVELIVEDALRLAGRLAPVDIGQAG-----
