# Supplementary material for: Investigation of the thermophilic mechanism in the genus Porphyrobacter by comparative genomic analysis
Source: BMC Genomics. 2018 May 23;19:385. doi: 10.1186/s12864-018-4789-4 (PMC5966882; doi:10.1186/s12864-018-4789-4)
Supplement: Supplementary file 1 — Alignment results of protein amino acid sequences encoded by single-copy genes found in eight Porphyrobacter strains. (ZIP 1510 kb) [file 12864_2018_4789_MOESM1_ESM.zip › Additional file 1/PO_1166.fasta]

>PO01|6666666.126375.peg.426
MAQQIRRNGTPGVRRAAKAQSRAVVARKARGQASGVLDRIMGALPFTEEQWSRIWLAMII
GTGVGVAFIIASLAGVPALAQAQVASIAADAGFTVQNVRVTGTSRMDEQQVYARALATRN
QAMPDVDIAKLREDLR-ALPWVKDARVSIQLPHTLAIDIVEREPHAVLEKAD-RLMLIDA
SGVELEPVAAAKAKGMLRLAGPGAGKQAQALETLLAAAPALAPKVEAAEWVGNRRWNLTF
TTGQLLALPEGEVEAATALVKFARLDGKNRLLGGKVIAFDMRTPPRLYLRLPDAVGKPKV
VAAPEENGKTGGETT
>PO02|6666666.125937.peg.1508
MAQQIRRSAATGVRRAARAQGRAASARRARGQALGLIDRALGLMPFTEAQWSRIWLAMII
GGAVGIAFVIANLAGLPALAEAQVARIAADAGFVVRHVRVTGTQRMDEQEVYARALASRD
LAMPAVDIHALRAELR-TLPWVKDARVSLQLPHTLVIDIVERTPHAVLARPD-RLMLIDA
SGIELEPVSPEKAKGMLRLSGPGAARQARQLDLLLAAAPALQPQVAAAEWVGNRRWNLVF
KTGQVLALPEGDEEAASAFVKFARLDGQNRLIGGKVLSFDMRTPPRLYMRLPEALAAPEP
AGEGKGEST------
>PO03|6666666.126357.peg.2658
MAQQIRRNGSTGVRRAAKAQSRAVTARKAKGSASGFIDWLMGLLPFSEEQWSRIWLAIII
GGAVGLAFIIASLAGVPAMAEAQAARIAADAGFEVKGFRVTGTERMDEGRVYALIADQLG
QPMPQVDPAEIRARLGTELPWVKDARVSIQLPHTLAIDIVERKPHAVLEKPD-RLVLIDV
GGVELETVAPAKAKQMLRLAGPGAGQQAARLDTLLAAAPALRPQIEAAEWVGNRRWNLTF
KTGQLLALPEGDTEAATALVKFARLDGQNRLIGGKVLAFDMRSPPRLYMRLPDGEREARK
MAA-AGGAL------
>PO04|6666666.126260.peg.972
MAQQIRRNGTTGVRRAAKAQSRAVTARKAGRSASGIIDRVMGVLPFTEEQWSRIWLAMII
GTGVGVAFVIASLAGVPALAQAQVAAIAADAGFEVRHVRVTGTSRMDEQQVYARALATRN
QAMPDVDVEKLRAELQ-ALPWVKDARVSIQLPHTLAIDIVEREPHAVLEKAD-RLVLIDP
SGVELEPIAADKAKGMLRLAGPGAAKQARALETLLAAAPALAPKVEAAEWVGNRRWNLTF
TTGQLLALPEGEVAAASALVKFARLDGQNRLLGGKVLAFDMRSPPRLYMRLPEAVGGAKP
GTDGEG--KTT----
>PO05|6666666.126363.peg.1094
MAQQIRRNGTGGVRRAVKAQSRAVTVRKARGSATGVIDRVMGVLPFTEDQWSRIWLAMII
GGAVGIAFIIASLAGVPALAQAQVAAVAADAGFEVRHVRVTGTSRMDEQQVYARALAVRN
QAMPDVDIAALRDDLR-ALPWVSDARVSIQLPHTLAIDIVERKPHAVLEKAD-RLMLIDA
TGVELEPIAQAKAKGMLRLAGPGAGRQARALETLLSAAPALAPKVEAAEWVGNRRWNLTF
TTGQLLALPEGEIEGATALVKFARLDGKNRLLGGKVLAFDMRTPPRLYMRLPEAVGQPKD
VGGDAGK-----ETT
>PO06|6666666.126376.peg.1007
MAQQIRRSSTTGVRRATKAQSRAVTARKAQGRASGFIDWLMGLLPFTEEQWSRIWLAIII
GGAVGLAFIIASLAGVPAMAEAQVARIAADAGFEVRNVRVTGTNRMDERLVYARVLSQRE
RAMPDVDVTALRAELM-TLPWVKDARVSIQLPHTLAIDIVERTPHAVLEKPD-RLVLIDA
GGEELETVAPDKAKGMLRLAGPGAGQQARQLEKLLAAAPALSPQVESAEWVGNRRWNLTF
RTAQLLALPEGEIEAATALVKFAQLDGQNRLLGGKVLAFDMRSPPRLYMRLPDDGGAAAK
AAARAGGAL------
>PO07|6666666.125928.peg.1382
MAQQIRRSSTTGVRRSAKTQSRAVSARKAAGQASGFIDWLMGHLPFTEEQWSRIWLAIII
GGAVGLALIIASLAGLPALARAQVAKIAADAGFEVRHVRVTGTKRMDERLVYARALAQQS
RAMPEVDVAALRAELK-TLPWVKDARVSLQLPHTLAIDIVERTPHAVLEKPD-RLVLIDA
GGVELETISAAKAKGMLRLVGPGAGRQAGRLETLLAAAPALAPQVEAAEWVGNRRWNLTF
KTGQLLALPEGETEAATALVKFARLDGQNRLLGGKVLAFDMRSPPRLYMRLPDDSGAAAK
AAG---GSL------
>PO08|WP_039093766.1
MAQTIRRTGQRNVRRQARGAGAAQKARAAKAHTGGMLDAAARLLPFTEEQLHRFFLGLIL
LAAAVVAWLVASLAGIPAMIGQQAAVAIGDAGFEVRRVEVRGVARMNEVTVYERVLGVRD
RAMPLVSLGEMRSALL-QLPWVADARVSRQLPDTIVVDIVERSPRAVLEGGDGSLALIDG
SGQRLERVSPQAARGRLQIAGEEADRQVEALDELLGAAPALQPRVARAEWVGKRRWDLTF
TTGQVLALPQGAERSRAALLSFARLDGVNRLLGGSVARFDMRNPDRIYMRVPGRAQEAAL
AKAGDI---------
