# Supplementary material for: Investigation of the thermophilic mechanism in the genus Porphyrobacter by comparative genomic analysis
Source: BMC Genomics. 2018 May 23;19:385. doi: 10.1186/s12864-018-4789-4 (PMC5966882; doi:10.1186/s12864-018-4789-4)
Supplement: Supplementary file 1 — Alignment results of protein amino acid sequences encoded by single-copy genes found in eight Porphyrobacter strains. (ZIP 1510 kb) [file 12864_2018_4789_MOESM1_ESM.zip › Additional file 1/PO_1167.fasta]

>PO01|6666666.126375.peg.427
MASRATSAQRRLARTYAAVNVGSFRISAMIMGETENGDLQVLGSGHRASAGIKRGYVTDM
GAASHAIRDAVERAEKSANTPVRSVWIACAGAGLASHVVAVDIEIGGRRIEDEDVEALLV
EAQDMIQPDGRKVLHAQPAHYTLDGAHGVANPRGLHAERLGVDIHVMLADGAPVRNLTEA
VQNAHLEVEGVVAAPLAAGHACLTPEERELGVALVEIGADITNVAVFAGGMLLGLHAIPM
GSGSITDAIASSFGIRRSQAERLKCVAGSAVASPSDHRELIPVSGPQELGGEGGEGGAPV
GPLARGADDKNRIVRAELIAVVTQQLSVLTGEVGKALKTMGFAGAR----AGQVVLTGGG
AELAGMADFMQGALGQPVRLGRPPQLTGMPEAHHAPGFATLAGLCLYAADDPVDIRAVGT
RRAGVYKAFTRESGIMALLTRLFRALKEYF
>PO02|6666666.125937.peg.1507
-MASRSAPPRRLARTYAAINIGSFRISAMIMGETENGELEVLGSGHRASAGIRRGYVTDM
AAASFAIRDALERAEKAAGTTVRSVWIACAGAGLTSQVASVDIEIGGRRIEEEDVEHLLL
LAREAIEPDGRTVLHAQPAHYTLDGAHGVANPRGLHAERLGVDIHVVLADGAPLRNLTEA
VQSAHLEVEGVIAAPLAAGHACLSPEERELGVALVEIGAEVTNVAVFAGGMLVGLKAVPM
GSASITDAIAGSFGIRRSQAERLKCVAGSAIASRSDHSELVPVNGPEEA-----IDGAPA
GPLARGADDKNRIVRAELVAVVMQQLGILTSEIGKTLKAMGFSGPR----AGQVVITGGG
AELAGMPEFMQAALGQPVRLERPPQLPGLPEAHLAPGFATLVGLCLYAAEDPVDIRALAA
PRAGAYRALSRERGVMALVTRLWRAMREQF
>PO03|6666666.126357.peg.2657
-MASRAASPRRFARTFGAVNIGSFRISAMIMGETETGELEVLGSGHRASAGIKRGYVTDM
NAASFAIRDAVERAEKSANTNVRSVWIACAGAGLASNVVAVDIEIGGRRIEDEDVETLLI
QAQDMIQPDGRTVLHAQPAHYTLDGAHGVANPRGLHAERLGVDIHVMLADGAPVRNLTEA
VQNAHLSVEGVVAAPLAAGHACLTLEERELGVALVEIGADVTNVAVFAGGMLLGLKAVPM
GSADITDAIASGFGIRRSQAERLKCVAGSAIASPADHRELIPVNGPNDA-----PDGVAA
GPLARGADDKNRIVRAELVSVVTQQLAALTGEIGKALKEMGFSAAR----AGQVVLTGGG
AELAGMADFMQSALGQPVRLGRPPQLPGMPEAHHAPGFATLAGLCLYAAEDPIDIRAVGA
GRASTYRGVARAGGLLDPVMRMVRALKENF
>PO04|6666666.126260.peg.973
--MASRAASRRLARTYAAVNVGSFRISAMIMGETETGELQVLGSGHRASAGIKRGYVTDM
GAAAYAIRDAVERAEKSANTPVRSVWIACAGAGLASHVVAVDIEIGGRRIEDEDVEQLLI
QAQDMIQPDGRKVLHAQPAHYTLDGAHGIANPRGLHAERLGVDIHVMLADGAPVRNLTEA
VQNAHLEVEGVVAAPLAAGHACLSPEERELGVALVEIGAEITNVAVFAGGMLLGLHAVPM
GSADITDAIASSFGIRRSQAERLKCVAGSAIASPADNRELIPVNGPAEAGGEGAETGVPA
GPMARGADDKNRIVRAELIAVVTQQLSVLTGEIGKALKVMGFAGSR----AGQVVLTGGG
AELAGMADFMQGALGQPVRLGRPPQLTGMPEAHHAPGFATLAGLCLYAAEDPVDIRAVGA
GRGGATFAFTRETGLWALLTRLLRAVKEYF
>PO05|6666666.126363.peg.1093
MASRAVTAPRRVLRTHAAVNIGSFRISAMIVGETESGELQVLGSGHRASAGVKRGYVTDM
AAAAHAIRDAVERAEKSANTPVRSVWIACAGAGLASHVVAVDIEIGGRRIEDEDIEALLV
EAQDMIQPDGRKVLHAQPAHYTLDGAHGVANPKGLHAERLGVDIHVMLADGAPVRNLTEA
VQNAHLEVEGVVAAPLAAGHACLTPEERELGVALVEIGADITNVAVFAGGMLLGLHAIAM
GSGSITDAIAANFGIRRSQAERLKCVAGSAVASPSDHRELVPVTGPSELGGEGSDSGQPV
GPLARGADDKNRIVRAELIAVVTQQLGVLTGEVGKALKTMGFAGPR----AGQVVLTGGG
AELAGMADFMQSALGQPVRLGRPPQLPGMPEAHHAPGFATLAGLCLYAADDPVDIRAVGS
GRTGVYNPAASKAGIMALASRLMRAMKEYF
>PO06|6666666.126376.peg.1008
-MASRGAAPRRFARTFGAVNIGSFRISAMIMGETEAGELEVLGSGHRKSAGIKRGYVTDM
DAASHAIRDAVERAEKSANTSVRSVWIACAGAGLASNVASVDIEIGGRRIEDEDVEQLLI
EAQAMIQPDGRTVLHAQPAHYTLDGAHGVANPRGLHAERLGVDIHVMLADGAPVRNLTEA
VQNAHLSVEGVVAAPLAAGHACLTLEERELGVALVEIGADVTNVAVFAGGMLLGLQAVPM
GSADITDAIASGFGIRRSQAERLKCVAGSAIASPADHRELIPVNGPNDA-----PEDAAT
GPLARGADDKNRIVRAELVSVVTQQLAVLTGQIGKALKEMGFSGSS----AGQVVLTGGG
AELAGLADFMQGALGQPVRLGRPPQLPGMPEAHHAPGFATLAGLCLYAAEDPVDIRAVGG
GQTARYRSASREGGAMALATRLFRALKENF
>PO07|6666666.125928.peg.1381
-MASKASAQRRFARTFGAVNIGSFRISAMIMGETESGELQVLGSGHRASAGIKRGYVIDM
AAAAHAIRDAVERAERSAGTQIGSVWIACAGAGLASQVVSVDIEIGGRWIEDEDIEHLLI
EAQDMIQPDGRTVLHAQPAHYTLDGAHGVANPRGLHAERLGVDIHVMLADGAPVRNLTEA
VQNAHLSVDGVVAAPLAAGHACLTMEERELGVALVEIGADVSNIAVFAGGMLLGLKAVAM
GSADITDAIASSFGIRRSQAERLKCVAGSAIASPADHRELIPVNGPNDA-----PEGVAK
GPLARGADDKNRIVRAELVSVVTQQLALLTGEIGKGLKELGFSGRS----AGQVVLTGGG
AELAGMADFMQGALGQPVRLGRPPQLVGMPEAHHAPGFATLAGLCLYAAEDPVDIRAVGT
ARAAVYRGVARQRGWIEAVMQLVRALRENF
>PO08|WP_039093768.1
------MAEPRITRVIGAVNLGSFRISAMIAGVQEDGTPVILGSGHRASQGIKRGFVTDM
AAATYAVRDAVERAEKLAGTSVQSVTIAASGAGLTTRVDPIEIEIGGRRVEEDDLEQLLL
AARDTLEPDGRMVLHATPACYFLDGADGIANPLGLHADRLGVDIHMVLAEGAPMRNLREA
VQSAHLDVAALVASPLAAGLACLSAEERDLGVALVELGAQVTTVSIHAGGALVDMVCIPT
GSADITDAIASGLGIRRHQAERLKCFHGSAIASPADHREMIPVNGPGDE---------QI
GPLARGADDRNRISRADLVSTIVTELDRQGGDIARALEAMGYAGAGARHQRGQVVLTGGG
AELTGLADYMQSALGRPVRIGKPPALKGLPEAHAAPGFSTLAGLILQVLEDPADIRFLSP
RHGAAQR-----QSGIAGAIRVWRAMKEYF
