# Supplementary material for: Investigation of the thermophilic mechanism in the genus Porphyrobacter by comparative genomic analysis
Source: BMC Genomics. 2018 May 23;19:385. doi: 10.1186/s12864-018-4789-4 (PMC5966882; doi:10.1186/s12864-018-4789-4)
Supplement: Supplementary file 1 — Alignment results of protein amino acid sequences encoded by single-copy genes found in eight Porphyrobacter strains. (ZIP 1510 kb) [file 12864_2018_4789_MOESM1_ESM.zip › Additional file 1/PO_1168.fasta]

>PO01|6666666.126375.peg.428
---------------------MSINIGPAASDDLRPRITVIGIGGAGGNAIANMIAAEIE
GVEFIVANTDAQALSTSPAEKRIQLGPDITGGLGAGARPEVGKAAAEETVAEVEKALEGV
NMCFIAAGMGGGTGTGAAPVIAEVARRMGVLTVGVVTKPFLFEGTRRMRAAEAGIEELQQ
HVDTLIVIPNQNLFLVAKAETTFKEAFQLADEVLQQGVRSITDLMVMPGLINLDFADVRS
VMSEMGKAMMGTGEGEGENRALDAAEQAIANPLLDGVSMAGAKGVIISIIGGEDMRLLEV
DEAANHIRELVDEDANIIWGSAFNPDLKGKIRVSVVATGIEQSAIGQ-------SERSQP
VSLGGARAPKRPVLELSDDEGFGELPPVAAPAPAA-----PTFDLGA----A---PVTTS
VSYD-DEPLDLAEE----ADGDEDGDY-GTAAPFELTGMQAGDDYGEEYEDDVDDIVDPL
AGLRGADAGAGATPGYGYAATP-A-AE--DDADEPLEL-DGGYAPYTEAE--------DE
GPAQDDLLASADRLAAEDRPV-EARLGGGRRRSLLGGEGGA-------GGGAGGGSTLFE
RMANLSRSTARDDDDE---DE-----------GDEGPALSIPRFLGRQNNQ
>PO02|6666666.125937.peg.1506
---------------------MSINIGPAASDDLRPRITVIGIGGAGGNAIANMIEAGIE
GVDFIVANTDAQALSQSPAERRIQLGPAITGGLGAGARPEVGKAAAEETVAEIEKALEGV
NMCFIAAGMGGGTGTGAAPVIAEAARRMGVLTVGVVTKPFLFEGTRRMRAAEAGIAELQQ
HVDTLIVIPNQNLFLVAKAETTFKEAFQLADEVLQQGVRSITDLMVMPGLINLDFADVRS
VMSEMGKAMMGTGEAEGENRALEAAEQAISNPLLDGVSMAGAKGVIISIIGGEDMRLLEV
DEAANHIRELVDEDANIIWGSAFNPDLKGKIRVSVVATGIDQGASGA-------VPRPQP
TALSAPRAPKRPVLELSEDAGLAEAPAPAADPAPVAAPPLAAAGARGGFDPAPPAAPASA
PEFDAEEPLDLGDPLDLGEEIEDEEDAGSQPRPFSLSAMQPGEDYGEEYEDDVDGIVDPL
AGLRGVEDEAYGFDPGSASGSTGAGGRGSAGGGDLLDLADAGYDPYEEEAP--------P
AAGEDDLLARADQLGAADRPV-APRGMRERRRPVLGGAAAE---------DPGAGSTLFQ
RMANLSRSTARADEDE--EDD-----------GEDGPALSIPRFLGRQNNQ
>PO03|6666666.126357.peg.2656
---------------------MSINIGPAATDDLRPRITVIGVGGAGGNAIANMIEAEIE
GVDFIVTNTDAQALSKSPAEKRIQLGPDITGGLGAGARPEVGKAAAEETVAEIEKALEGV
NMCFIAAGMGGGTGTGAAPVIAEAARRMGVLTVGVVTKPFLFEGTRRMRAAEAGIAELQD
HVDTLIVIPNQNLFLVAKAETTFKEAFQLADEVLQQGVRSITDLMVMPGLINLDFADVRS
VMSEMGKAMMGTGEGEGENRALQAAEQAIANPLLDGVSMAGAKGVIISIIGGEDMRLLEV
DEAANHIRELVDEDANIIWGSAFNPDLKGKIRVSVVATGIEQGAVGN-------IERPQP
VALGASRAPKRPVLELSEDEGLVELPPEEPEAPA-------------------AVAPLVS
PGFT-LTPPDPVAD--EE---PEAESDYDVSAPFDLTGMQAGDEMGDEYEDDVDGIVDPL
AGLRGVEEEEEEPL-------P-L-DDDGDPADETLDL-TGEYTDYEDAAEP------EV
DPAQDDLLASADRLAADDQPV-TARLGGRRR-GLLGGASDGD--E--AGGGAIGGSTLFE
RMANLSRSTARGDEDEDDDDD-----------AGDGPALSIPRFLDRNRNQ
>PO04|6666666.126260.peg.974
MSQNDIAGDQGDDTAPLEDQLMSINIGPAASDDLRPRITVIGIGGAGGNAIANMIAAEIE
GVEFIVANTDAQALSTSPAERRIQLGPDITGGLGAGARPEVGKAAAEETVAEIEKSLEGV
NMCFIAAGMGGGTGTGAAPVIAEAARRMGVLTVGVVTKPFLFEGTRRMRAAEAGIDELQR
HVDTLIVIPNQNLFLVAKAETTFKEAFQLADEVLQQGVRSITDLMVMPGLINLDFADVRS
VMSEMGKAMMGTGEGEGENRALEAAEQAIANPLLDGVSMAGAKGVIISIIGGEDMRLLEV
DEAANHIRELVDEDANIIWGSAFNPDLKGKIRVSVVATGIEQSAIGA-------VDRSQP
VSLSASRAPKRPVLELSEDEGLTELPEAEETPSPT-----TNYGYAA----PAAAAVVAT
ESED-DDTLDLGGMAEDDGDGDEDGDAPSAAAPFDLTGMQAGDDYGEEYDDDVDDIVDPL
AGLRGADEAP--APGLGAAGAP-A-DPATAGDDGMLDL-GEDYATYE-----------PI
EPEQDDLLASADRLAEEDRPV-EAKLGGGRRRALLGGAAGE-----GDGGAAGGGSTLFE
RMANLSRSTARDDDDD-DGDG-----------DDDGPALSIPRFLGRQNNQ
>PO05|6666666.126363.peg.1092
---------------------MSINIGPAASDDLRPRITVIGIGGAGGNAIANMIAAEIE
GVEFIVANTDAQALSTSPAERRIQLGPEITGGLGAGARPEVGKAAAEETVAEIERALEGV
NMCFIAAGMGGGTGTGAAPVIAEAARRMGVLTVGVVTKPFLFEGTRRMRSAEAGIEELQQ
HVDTLIVIPNQNLFLVAKAETTFKEAFQLADEVLQQGVRSITDLMVMPGLINLDFADVRS
VMSEMGKAMMGTGEGEGENRALDAAEQAIANPLLDGVSMAGARGVIISIIGGEDMRLLEV
DEAANHIRELVDEDANIIWGSAFNPDLKGKIRVSVVATGIEQSAIGQ-------SERSQN
VSLGTSRAPKRPVLELSEGNGFAPPPQATAPVAPATIATTPAFDRGG----S--QAPAAP
ASYA-EEPLDLADEAD----GD-DADAYGSAAPFELTGMQAGDEYGDEYDDDVDGIVDPL
AGLRGAESTGGA-----------------AREDDALEL-DDGYTPYAEAD---------R
TPVQDDLLASADRLAAEDRPV-EARLGGGRRLGLLGGGDHGAGGAPAGGAPSGGGSTLFE
RMANLSRSTARDDDED---DD-----------GDDGPALSIPRFLGRQNNQ
>PO06|6666666.126376.peg.1009
---------------------MSINIGPAATDDLRPRITVIGVGGAGGNAIANMIEAEIE
GVEFIVANTDAQALSTSPAEKRIQLGPDITGGLGAGARPEVGKGAAEETVADIEKALEGV
NMCFIAAGMGGGTGTGAAPVIAEAARRMGVLTVGVVTKPFLFEGTRRMRAAESGIAELQN
HVDTLIVIPNQNLFLVAKAETTFKEAFQLADEVLQQGVRSITDLMVMPGLINLDFADVRS
VMSEMGKAMMGTGEGEGENRALDAAEQAIANPLLDGVSMAGAKGVIISIIGGEDMRLLEV
DEAANHIRELVDEDANIIWGSAFNPDLKGKIRVSVVATGIDQSAVGA-------AERPQS
ASLGLSRAPKRPVLELSEDDGLSELAPEDAVDAAPLAEPAPEPGAEASDSPSLGLASLGS
AGFT-LTPPEMDGS--DEAGDEADEEEYDASAPFDLTGMQAGDEMGDEYEDDVDGIVDPL
AGLRISDDGGFGNA-------E----AAEGDDEDALDL-TSEYADYEDASAPEPEPAPES
DPVQDDLLASADRLAADDRPV-EARLGGNRRRALLGGGADGDGGG--AGGAAGGGSTLFE
RMANLSRSTARSDDEDDDDGE-----------GDDSPALSIPRFLDRNRNQ
>PO07|6666666.125928.peg.1380
---------------------MSINIGPAATDDLRPRITVIGVGGAGGNAIANMIAAEID
GVEFIVANTDAQALSTSPAERRIQLGPDITGGLGAGARPEVGKAAAEETVAEIEKALEGV
NMCFIAAGMGGGTGTGAAPVIAEAARRMGVLTVGVVTKPFLFEGTRRMRAAEAGIEELQK
HVDTLIVIPNQNLFLVAKAETTFKEAFQMADEVLQQGVRSITDLMVMPGLINLDFADVRS
VMSEMGKAMMGTGEGEGENRALQAAEQAIANPLLDGVSMAGAKGVIISIIGGEDMRLLEV
DEAANHIRQLVDEDANIIWGSAFNPDLKGKIRVSVVATGIEQGAIGP-------IERPQP
VALGGARAPKRPVLELSEDDGLRELPAEEPVATAP---------------PSAAAAPLAA
AGFT-LTPPDFPAA--EDD-AADVEDDYDVAAPLDLTGMQAGDEMGEEYEDDVDEIIDPL
AGLRGAEEDLPG--------------VVGDAGEDMLDL-TSDYVEYEDDGAPA---APSP
GAAQDDLLASADRLAAAGQPV-TARLGGGRRRGLLGEGS--------GEGGALGGSTLFE
RMANLSRSTGRNEDED-DDDG-----------GDDGPALSIPRFLSNNRNQ
>PO08|WP_039093769.1
---------------------MSINIGPPSVEELRPRITVIGVGGAGGNAIANMIEAQIE
GVDFIVANTDAQALNNSLAEHRIQLGPECTRGLGAGSRPEVGRAAAEETVEEIERALEGV
NMVFIAAGMGGGTGTGAAPVIAEIARDKGILTVGVVTKPFLFEGTRRMRSAEAGIEELQK
SVDTLIVIPNQNLFLIAKAETTFKEAFLLGDEVLQQGVRSITDLMVMPGLINLDFADVRS
VMGEMGKAMMGTGEGEGPNRALEAAEKAIANPLLDGVSMQGAKGVIISIIGGEDMKLLEI
DEAANHIRELVDPEANIIWGSAFNPDLEGKIRVSVVATGIETPGEQVPTPVQQRAAATQP
SGLGAGRGLRRPAIASTPP--------AASPA-AAEPAPRPAPTEPRQFAPAAATT----
---TQSEPVA--ANLTDDSDAD--------------------------------------
-----------------------------RQDDDTLELTLDTLHD-------------DH
SDQQDELLLDESDMSARPADQHAVSAAAQRRRIVAGGQSLA------ADATAATSGSLFE
RMSTVSRPAARAPEPVAEQPAPAPTPAPAPAPKPASGGLRIPRFLGRQSNQ
