# Supplementary material for: Investigation of the thermophilic mechanism in the genus Porphyrobacter by comparative genomic analysis
Source: BMC Genomics. 2018 May 23;19:385. doi: 10.1186/s12864-018-4789-4 (PMC5966882; doi:10.1186/s12864-018-4789-4)
Supplement: Supplementary file 1 — Alignment results of protein amino acid sequences encoded by single-copy genes found in eight Porphyrobacter strains. (ZIP 1510 kb) [file 12864_2018_4789_MOESM1_ESM.zip › Additional file 1/PO_1169.fasta]

>PO01|6666666.126375.peg.429
---------MM-VSRSCVSCALALAAALLPA--GVVRAQDSVSQPVVQALPSPEVQRLNR
ALVALAKAPRDRDALVEAGQAALGVDDLEAAIGFFGRAAEVDPGSAAVAQGLGSVYLRAG
RAGEALVQFDRALAAGADERTVLSDRALTLDLVGEHPAAQTAYTRALELDPANDEARRRL
AISFAISGNRARFEDTLRPLLDRRDMAAQRARAFGLAILGDSDRATAIVEQVMPRDLATR
LVPYLGYMPRLTKPQQAAAANLGIFPRAADIGRDDPRLARFAAEE-----------RADS
RLAPAGAPLGSRPSPTP------TPTS----------AS---------------------
------------------------------------------------------A-----
-------------------------------TPR------------P------------A
P---------ARPAPAPAAPTLRVADAFADL-GAPLPDAKVSGDAVDLARIEVKREAAP-
--QPAPKPEAKPEAKPKPKPKEPPKPVHPSRVWVQVATGKKIDALAFDWKRISKEGGKAM
SPYKPHTARWGATNRLVIGPVANRDKAEALVRELKKKGLDVFLWLSDEGEAVQPLK
>PO02|6666666.125937.peg.1505
-----------------MAPALAFTLA-LAATPGQARAQEVVAQPVVQPLPSAEVQRLNR
ALVALAKAPRDREALIEAGQAALGVDDLEAAIGFFGRAAEVDPGHPAVAQGLAGVYLRAG
RAAEALRQYELALAGGAAEREVLADQALAFDLVGDQAAAQAAYARALALDPGHDEARRRL
AVSHAIAGNRARFEETLCPLLDRRDVAAQRARAFGLAILGDQARAAAIVEQVMPRDLALR
LVPYLAYMPRLTKGQQAAAANLGIFPRAADIGREDPRLARFAEEE-----------RADS
RLAPSGAPLDARGAAAPTPAAASPPRSTGRTRT-PAATPA--PAPAPAARSA--------
---------AAPTTPAPAPASASASAPQASSRVVVLGPAGAPTEAAAATAL-PAAA----
--------------PAATAPTPALALAQAA-PPPALPPV----AQPA------------A
PPAAPVTPPVPTPTPAPEAPPLRVADAFADLAGAPLPDARAPAGAVDLSRIAIRREPPPE
K------------PKPKDPPKEPPKPLHPSRVWVQVATGKDVKALGFDWKRISRAGGPAL
APLKPHTVRWGAANRLLAGPIESRDKAEALVRTLKGKGLDTFLYVSPEGEQIQPLK
>PO03|6666666.126357.peg.2655
---------MTGSLPFLRTALLA-AASAAASFPTVAQAQDVISREVVQPLPSEEVQRLNR
ALVALARTPRDLDALVEAGTAAMGVDDLEAAVGFFGRAADIDPAHPRVALGLGTVYLRSG
RPEEAIPQFDRALAAGVPAREVLADQGLALDLIGNQTSAQAAYGQAITLDPGNDEARRRL
AISFAISGNRARFEEALRSLLDKRDMAAFRARAFGLAILGDQERAASITEQVMPRDLSSR
IVPYLAYMPRLTAAQKAAAANLGIFPRAADIGREDPRLARFAAEA-----------KAGS
RLEPAGAPLGGKQGAQSPAVSPA-----------------LVSPP---------------
-------------APTAK------------------------------------------
----------------PS-----------S-PPAPLPVIATVVAAPQ------------S
PPPEPVR---PAGPPPPPEPPQRVADAFADFVADELPDARVGAGAVDLARITVKRE----
---------------PPPKPKEPPKPVHPSRVWVQVATGKKADALGFDWRRISRSGGNVL
ARLKPHTTPWGEAHRLLAGPVDRRETAEAMVRELKGKGVDSFLYVSPEGEEIRQVK
>PO04|6666666.126260.peg.975
----------M-VSRMSLSSRLALGAALIGASGVAVQAQQTVSQPVVQALPSDEVQRLNR
ALVALAKTPRDRDALIEAGQAALGIDDLEAAIGFFGRAAEVDPGHPGAAQGLGAVYLRAG
RAGEALVQFERALAAGADERAVLTDQALTLDLVGEQAAAQTAYARALTLDPANDEARRRM
AVSFAIDGNRARFEEALRPLLDRRDMAAQRARAFGLAIMGDGDRAKAIVEQVMPRDLALR
LVPYLEFMPRLTKPQQAAAANLGLFPRAADIGRDDPRLARFAAEE-----------RADS
RLAPSGPPLDARPQSATAPAATPAPEPARMATVAPVTVTAF-------------------
------------------------------------------------------SA----
--------------PAE--------------APA------------A------------A
PLPPAAP---PPPPPPSPPAPMRVADAFAEFANAPLPDARVSGDAVDLSRIAIRREAPPP
-------------PPEKPKPKEPAKPVHPSRVWVQVATGKNVKALGFDWKRIAKEGGPTL
AKLKPYTTPWGEANRLLAGPVESRDKAQAMVRELKAKGVDSFLYVSPEGEEIQPVK
>PO05|6666666.126363.peg.1091
--------------------MLSLAGT---T--APASAQDTVARPVVQALPNSQVQRLNR
ALVALSKAPRDRDTLVEAGQAALGVDDLDAAIGFFGRAAEVDPGNAAVAQGLGAVYLRAG
RAGEALVQFDRALAAGADERTVLPDRALTLDLVGEHAAAQTAYTRALVLDPGNDEARRRL
AISHAISGNRARFEDTLRPMLDRRDVGAQRARAFGLAIMGDADRAGAIVEQVMPRDLATR
LVPYLGYMPRLTKPQQAAAANLGIFPRAADIGRDDPRLARFAAEE-----------RADS
RLTPAGAPLGTRSTASAAVAPTPPPSTTIFT--TPVSASAIGTVPQPST-----------
-------------TPAIVPA---AAAPVAAAPAPVAGPPSASAPAPAPTYVAAAST----
--------------PASVPPAPTYAAASAS-VPQ------------P------------A
PQPQPQPQPQPQPQPQVQQLPLRVADAFADL-GAPLPDARVGGDAVDITRIAVRREAPPI
TAAPAPKPEAKPAEKPKPKPKEPAKPAHPSRVWVQVATGKRIDALAFDWKRISREGGKLM
APYKPHTARWGATNRLVIGPVANRDKAEALVRDLKKQGADVFLWLSEEGEAVQPLN
>PO06|6666666.126376.peg.1010
MPLWRARSRDVKRARLALSSLFA-ACAATAFVPFPAAAQEMVSREVVQPLPSEEVQRLNR
ALVALARTPRELDALVEAGTAAMGVDDLEAAVGFFGRAADIEPGHPRVALGLGTVYLRSG
RPAEAIPQFDRARAAGVPDREVLSDQALAFDLVGDQPAAQAAYARVMELDPGNEEARRRL
AVSHAISGNRVRFEEALRPLLDKRDVAAFRARAFGLAILGDQERAAAITDQVMPRDLSSR
ITPYLAYMPRLTPAQQAAAANLGIFPRAADIGRDDPRLARLAAES-----------KVDR
RLEPAGEPLGRNDNPAPAPTLT--------------------PTP---------------
-------------TPAPVPASVPASTP---------------------------------
---------------AVM-----------P-APVPLPVVATVTAAPP------------P
PP--------VPVPSQPVSAPLRVADAFADLGDDALPGPRIGADAVDLSRIAIKREAPP-
---------------PPPKPKEPAKPVHPSRVWVQVATGRKVDALGFDWRRLSRSGGDLL
TRFKPHTTPWGEAHRLLAGPVDSREKAQAMVRELKGKGVDTFLYVSPEGEEIQIVK
>PO07|6666666.125928.peg.1379
----------MKPVSLCLPVL-------LLAASLPLGAQAVISREVVQPLPSEEVQRLNR
ALVALAKAPRDLDALVEAGTAAMGIDDLEAARGFFARAADIDPNHPRVALGLAAIYLRSG
RAAEAIPQFDRARAAGVPAREVLPDQALAFDLVGDQTAAQAAYAEALRLDPGNDEARRRQ
AVSYAIAGNRARFEEALRPLLDKRDMAALRARAFGLAILGDQARAAAIAEQVMPRDLSSR
IIPYLAYMPRLTPAQQAAAANLGIFPQAADIGRDDPRLARLAIEA-----------KADS
RLEPAGVPLGQPAPPASAPARVA-----------------AAPAP---------------
-------------APAPMPARVG-------------------------------------
-------------------------------------------E---------------A
AP--------APAPASEPVRPLRVAEAFADLGDDPLPDARVSGDAVDLTRITIRREAPP-
---------------PPPKPKEPPKPVHPSRIWVQLATGKNLGALGFDWRRLSRSGGDLL
AKLKPYTAPWGEAHRLLVGPIDGRDKAQALVRELKAKGLDSFLYVSPEGEEIQPVK
>PO08|WP_039093770.1
---------------------------------MLFPATPAFAQAVVQAIPGPEADRLAE
AMRVLAQQPEDLAALLQAGDAALYLGDLAAAQSFYARARDVAPQDGRVAAGHAVLLVRQD
RPADALAAFDAAEAVGTDLTAYAADRGLAYDLVGNNAAAQVEYDRALSLGPDD-RVTLRL
AISQAIAGDRTGFEATLLPLLQQGDLSAFRMRAFALAINGQQDEAVSIAQTMLPERLSSR
LAPYLRYMPRLTRAQQAAAAHLGRFPQAHQIGQDDPAIAALARQAPARAVTPPQVATVDA
RLVPGGAAMGSTPAPAPAQPVQ-------QQAVEPVAVPVVQPLPEPVPQQLPPVFAAVS
QELAPVSHSAPASAPVPAPLPTPASQPVVVAVLEQPGQLAAGPVATVPDYVPAYPPPPAY
VPPTGYVPTEGSVPPSEYVPAPAIVASAELAPVQDAPASETVTADAPAPEFAEAPPVAPA
PEFAEAPAPAPAPQVAETQVPLDMAGAFATFVQPAAMPDPVAAGGVDITTIAPPRERPKP
---------------PPAPPAPPAPPPVPSRHWVQLATGRDSAALGFDWRRIRRAAGELL
QSAKPHLADWDGRTRLLAGPYTSA-EAEALVASLKEAGVDSFQFTSARGEDVRALD
