# Supplementary material for: Investigation of the thermophilic mechanism in the genus Porphyrobacter by comparative genomic analysis
Source: BMC Genomics. 2018 May 23;19:385. doi: 10.1186/s12864-018-4789-4 (PMC5966882; doi:10.1186/s12864-018-4789-4)
Supplement: Supplementary file 1 — Alignment results of protein amino acid sequences encoded by single-copy genes found in eight Porphyrobacter strains. (ZIP 1510 kb) [file 12864_2018_4789_MOESM1_ESM.zip › Additional file 1/PO_117.fasta]

>PO01|6666666.126375.peg.1409
-----------MQSKLTTRV-----AYAALAAFTLGSLSACAGSG---EGKDVAYVARDV
ESLYAEAQRRLDRGNTLQAAALFDEVERQHPYSPWARRAQLMSAFSYYIARDYNKAIQNA
QRFLSIHPGNKDAPYAYYLIALSYYEQISDVNRDQKITEQAQTALREVNRRFPQSEYAAD
ARLKLDLVADHLAGKEMEIGRHYERMGLWLAADMRFRNVVEKFDTTSHTAEALFRLTETS
LALGVPQEATKYAAVLGANYPGSEWYERAYKLVKKES------------
>PO02|6666666.125937.peg.358
----------------MAKIISPRLARAALLAAAAASLSACAGNK---AGRDVAYVARDV
ETLYAAAQERLDKGNTLQAAALFDEVERQHPYSPWARRAQLMSAFSYYVARDYNKAIQNA
QRFLSIHPGNKDAPYAYYLIALSYYEQISDVNRDQKITEQAQTALREVNRRFPQSEYAAD
ARLKLDLVADHLAGKEMEIGRHYQRRGLWLAADLRFRNVIDKFQTTSHTPEALYRLCESS
LALGLPAEAVKYAAVLGANYPGSKWYERAYQLVQKHASGVTPS------
>PO03|6666666.126357.peg.1882
----------------MATMFSSRLARAALLAATLATIPACAGKT---EGADVAYVARDV
ESLYAEAQRRLDRGNTLVAAALFDEVERQHPYSPWARRAQLMSAFSYYIARDYNKAIQNA
QRFLSIHPGNKDAPYAYYLIALSYYEQISDVNRDQKITEQAQTALREVNRRFPQTEYAAD
ARLKLDLVADHLAGKEMEIGRHYQRMGLWLAADMRFRNVIEKFDTTSHTPEALYRLTESS
LALGIPAEAVKYAAVLGANYPGTKWYEKAYKLVNKHAEGVTAS------
>PO04|6666666.126260.peg.1835
-----------MQSKLTIRLAPRSVLGAALAAFTLASLSACAGGT---EGKDVAYVARDV
ESLYAEAQRRLNRGNTLQAAALFDEVERQHPYSPWARRAQLMSAFSYYTARDYNKAIQNA
QRFLSIHPGNKDAPYAYYLIALSYYEQISDVNRDQKITEQAQTALREVNRRFPQTEYAAD
ARLKLDLVADHLAGKEMEIGRHYQRMGLWLAADMRFRNVVEKFDTTSHTPEALYRLCESS
LALGVPQEAVKYAAVLGANYPGNEWYERAFKLVNRHAEGVTAS------
>PO05|6666666.126363.peg.638
MQLHLAFSAGLVIRLAMSRHLPRQIARAALAAATFASLSACASND---AGKDVAYVARDV
ESLYAEAQKRLDRGNTLQAAALFDEVERQHPYSPWARRAQLMSAFSYYVARDYNKAIQNA
QRFLSIHPGNKDAPYAYYLIALSYYEQISDVNRDQKITEQAQTALREVNRRFPQTEYAAD
ARLKLDLVADHLAGKEMEIGRHYERMGLWLAADIRFRNVVEKFQTTSHTPEALFRLTETS
LALGVREEAVKYAAVLGANYPGSEWYERAFKLVDKNASGVSAS------
>PO06|6666666.126376.peg.2514
----MAFSAQPVIERAMATLFHSRIARAALLGATLATLSACGGST---AGKDVAYVARDV
ESLYAEAQRRLDRGNTLVAAALFDEVERQHPYSPWARRAQLMSAFSYYIARDYNKAIQNA
QRFLSIHPGNKDAPYAYYLIALSYYEQISDVNRDQKITEQAQTALREVNRRFPQTEYAAD
ARLKLDLVVDHLAGKEMEIGRHYQRMGLWLAADMRFRNVIETFQTTSHTPEALYRMTETS
LALGIPEEAVKYAAVLGANYPGTEWYEKAFKLVNKHAEDVTAS------
>PO07|6666666.125928.peg.1668
----------------MVTSFSSRILRAGLIAAALATTAGCARST---EGKDVAYVARDV
ESLYAEAQRRLDRGNTLVAAALFDEVERQHPYSPWARRAQLMSAFSYYIARDYNKAIQNA
QRFLSIHPGNKDAPYAYYLIALSYYEQISDVTRDQKITEQAQTALREVNRRFPQSEYAAD
ARLKLDLVEDHLAGKEMEIGRHYQRMGMWLAADLRFRNVVEKFDTTSHTPEALYRLCESS
LALGIPAEAVKYAAVLGANYPGSKWYEKAYKLVNKHAEGVTAS------
>PO08|WP_039094226.1
-------------------MNLRRL-PLAAILLPAIVLSGCGGGRDGGSGVDTAYVARDV
ESLYTAAKDRLDRGDTLRAAALFDEVERQHPYSPWARRAQLMSAFTYYLQRDYNKAIQSA
QRFLSIHPGNKDAPYAYYLIAMSYYEQISDVDRDQRITEQALTALTEVQRRYPASEYAAD
ARLKVDLVNDHLAGKDMEIGRYYQRAGNWLSAQVRFQNVVENYQTTSHAAEALYRLTETS
LALGIPAEAQKYSAVLGANYPGSEWYEKAFALMEKHAPDAGAQLAAVGG
