# Supplementary material for: Investigation of the thermophilic mechanism in the genus Porphyrobacter by comparative genomic analysis
Source: BMC Genomics. 2018 May 23;19:385. doi: 10.1186/s12864-018-4789-4 (PMC5966882; doi:10.1186/s12864-018-4789-4)
Supplement: Supplementary file 1 — Alignment results of protein amino acid sequences encoded by single-copy genes found in eight Porphyrobacter strains. (ZIP 1510 kb) [file 12864_2018_4789_MOESM1_ESM.zip › Additional file 1/PO_1170.fasta]

>PO01|6666666.126375.peg.430
-----MDYSAEDDAAPVDMLASLFAARGWPCELVSEDEMTGEVQGSWANYQLRAIWRPED
GVLQFLCLPDIRVTDDKRAAAYELLCLVNEQMWLGHFDIWSNGDVLLYRHGALLGDHGRL
SLDMAQALVESAIDECDRFYPAFQFVLWGGKSPRAALEAAMVDAAGEA
>PO02|6666666.125937.peg.1504
-----MDYAAEDDAAPVERLLSLFAARGWPCELVSEDEMSGEIQGSWANYQLRAIWRAED
RVLQFLCLPDIRVTEERRAAAYELLCLVNEQMWLGHFDIWSNGDVLLYRHGALLGEDGQL
SLEMAQALVECAIDECDRFYPAFQFVLWGGKSPRAALEAAMVDAAGEA
>PO03|6666666.126357.peg.2654
-----MDYSAEDDAAPVEMLAALFEARGWPCEMVSDEEMSGEVQGSWANYQLRGIWRAED
RVLQFLCLPDIRVTEDKRTAAHELLCLVNEQMWLGHFDIWSNGDVLLYRHGALLGEDGRL
SLDMAQALVECAIDECDRFYPAFQFVLWGDKSPRAALEAAMVDAAGEA
>PO04|6666666.126260.peg.977
-----MDYSAEDDAAPVDMLVSLFAARGWPCELVSEDEMTGEVQGSWANYQLRAIWRAED
GVLQFLCLPDIRVTEEKRAAAYELLCLVNEQMWLGHFDIWSNGDVLLYRHGALLGDGGRL
SLDMAQALVESAIDECDRFYPAFQFVLWGGKTPRAALDAAMVDAAGEA
>PO05|6666666.126363.peg.1090
-----MDYSAEDDAAPVDMLASLFMARGWPCELVSEDEMTGEVQGSWANYQLRAIWRPED
GVLQFLCLPDIRVTEDKRAAAYELLCLVNEQMWLGHFDIWSNGDVLLYRHGALLGDHGRL
SLDMAQALVESAIDECDRFYPAFQFVLWGGKSPRDALEAAMVDAAGEA
>PO06|6666666.126376.peg.1011
MKPRPMDYSAEDDAAPVEMLAALFEARGWPCEMVSDDEMSGEVQGSWANYQLRAIWRAED
RVLQFLCLPDIRVTEDKRGAAYELLCLVNEQMWLGHFDIWSNGDVLLYRHGALLGEDGRL
SLDMAQALVECAIDECDRFYPAFQFVLWGDKTPRAALEAAMVDAAGEA
>PO07|6666666.125928.peg.1378
-----MDYSAEDDAAPVEMLVALFEARCWPCEMVSEEEMCGEVQGSWANYQLRAIWRSED
RVLQFLCLPDIRVTDDKRAAAYELLCLVNEQMWLGHFDIWSNGDVLLYRHGALLGEEGRL
SLAMAQSLVEIAIDECDRFYPAFQFVLWGDKSPRAALEAAMVDAAGEA
>PO08|WP_039096094.1
MNTERDVMEEADDAAPVEMLAQLFEAHGWPCEQVSEEEISGEIQGSWTSYQLRCVWRAED
RVLQILCLPEIRVPDAKRRHAQELLTLINEQVWLGHFEMWSNGGVLLYRHGLMLGDEGML
SIAMASQAIESAVAECDRFYPAFQFVLWGDKRPREALEAALVDAAGEA
