# Supplementary material for: Investigation of the thermophilic mechanism in the genus Porphyrobacter by comparative genomic analysis
Source: BMC Genomics. 2018 May 23;19:385. doi: 10.1186/s12864-018-4789-4 (PMC5966882; doi:10.1186/s12864-018-4789-4)
Supplement: Supplementary file 1 — Alignment results of protein amino acid sequences encoded by single-copy genes found in eight Porphyrobacter strains. (ZIP 1510 kb) [file 12864_2018_4789_MOESM1_ESM.zip › Additional file 1/PO_1171.fasta]

>PO01|6666666.126375.peg.431
----MNHLLIIGCGNMGGAMLAGWLAAGEPPARLSVLDPALPEAPEGVALYRDAAE--VP
GTHDAVLLGFKPQQLGALGPGLQGLTVG-RTVCSLLAGITRAQLAAAFPGASAHIRVMPN
LAARINKSPVILAETGLDASAREAAFALFDALGSAVWLEDEAQFDLVTALAGSGPGFVYR
FIDALAGAAIDLGLDEPTAAALALATVEGAAALAAASDVGPATLADRVASPGGMTREGLN
VLDEGAALRKLLTATLAATRDKGAALSRSS---
>PO02|6666666.125937.peg.1503
---MAGGLLIIGCGNMGGAMLAGWLAAGADPAEFAVLDPALAEVPAGVALHRRPED--VP
GTHAAVLLGFKPQQLAGLAPALAPLTAG-RRLFSLLAGITLAQLAAALPASAAQVRVMPN
LAARINKSPVILAERGLGAQGRAEVFALFDRLGSALWLEDEAQFDLVTALAGSGPGFVYR
FIDALAGAAVDLGLEAPLAARLALATVEGAAALAAAADASPAVLADRVASPGGMTRAGLD
VLDKGDALRRLLTETLRATSARGAALSRGD---
>PO03|6666666.126357.peg.2653
---MINQLLIIGCGNMGGAMLAGWLAAGIDSLRFAILDPALPEAPEGVVLYREATEAAAA
NAHDAVMLGFKPQQLRDLAPGLQGLAGEDVTVCSLLAGITRAQLASAFPQAKGHVRVMPN
LAARVNRSPVILCESGLEDAGRADLFALYDALGTAIWLEEESRFDLVTALAGSGPGFVYR
FIDALAGAAVELGLDRDVAEELALVTVDGASALASAADIGPGELADRVASPGGMTREGLN
VLDEDAALRRLLTATLRATAEKGAELSKGA---
>PO04|6666666.126260.peg.978
---MIEKLLIIGCGNMGGAMLAGWLAAGLPPERFSVLDPGMETIPEGVALYRDAGE--VP
GTHDAVMLGFKPQQLGMLGPGLQELTAD-RTVCSLLAGITLAQLASAFPQGAAHVRVMPN
LAARINKSPVILAESGLDAEARAATFALFDTLGSAVWLEDEARFDLVTALAGSGPGFVYR
FIDALAGAAVDLGLDEPTAAKLALATVEGASALAAGADVGPAALADRVASPGGMTREGLD
VLDEGSALRRLLSATLRATADKGAELSRGT---
>PO05|6666666.126363.peg.1089
----MAHLLITGCGNMGGAMLAGWLAAGEPATRFSVLDPALPEAPLGVALYRDAAA--LP
GDHDAVLLGFKPQQLAALGSGLQGLTAG-RNVYSLLAGITCAQLAAAFPQASAHVRVMPN
LAARINKSPVILAERGLDAAARAETFALFGKLGSAVWLDDEAQFDLVTALAGSGPGFVYR
FIDALAGAAIDLGLDAPTASSLALATVEGAAMLAAGSDASPATLADRVASPGGMTREGLD
VLDRDMALRRLLTETLRATAAKGAALSRQG---
>PO06|6666666.126376.peg.1012
---MINQLLIIGCGNMGGAMLAGWLAAGEDPARFAILDPALPEAPAGVILYREAAEAEAA
GAHDAVMLGFKPQQLRSLAPGLQGLTGESVTVCSLLAGITCAQLAAAFPQARGHVRVMPN
LAARINKSPVILQEAGLDEGARNDCLTLYDILGTAIWLDDEARFDLVTALAGSGPGFVYR
FIDALAGAATELGLDRAAAEQLALATVDGASSLAAASDAGPGDLADRVASPGGMTREGLN
VLDEGAALHRLLVETLRATRDKGAELAKGA---
>PO07|6666666.125928.peg.1377
MAHSFQHLLIIGCGNMGGAMLDGWLAAGEPSSRFAVLDPALGAVPDGVALYRDAAE--VP
GTHDAVLLGFKPQQLGLVGPGLQSVTAG-KTLCSLLAGITLAQLAAAFPLCAARLRVMPN
LAARIGKSPVILAEAGLDAAGRAAALALFDRLGTAMWLADEAKFDLVTALAGSGPGFVYR
FIDALAGAAVDLGLEPDTAARLALATVEGAAMLAAVSDVPPAVLADRVASPGGMTREGLN
VLDEGGALRRLLTETLRATAHKGAALSRGA---
>PO08|WP_039093771.1
---MVSTVLLVGCGNMAGAMLRGWLAGGMEVDRFTVVDPRATGLPAGVRHLPEL---PAG
EQFDAILLGIKPQGLDEAAPSIAPLAGPGTIVLSLLAGVELSSLRQRFADAGGLVRIMPN
LAVALGKSPVALAADRLNDAEREAVFTLMQPLGTPEWFD-EADFDLVTALAGSGPAFVYR
YIDALAAAARELGMAPDKAARLAVAMAEGASALAASSPEDPGVLADRVASPGGVTRAGLD
VLDEAGAINELALECLRAARDRSAAMAAEARTA
