# Supplementary material for: Investigation of the thermophilic mechanism in the genus Porphyrobacter by comparative genomic analysis
Source: BMC Genomics. 2018 May 23;19:385. doi: 10.1186/s12864-018-4789-4 (PMC5966882; doi:10.1186/s12864-018-4789-4)
Supplement: Supplementary file 1 — Alignment results of protein amino acid sequences encoded by single-copy genes found in eight Porphyrobacter strains. (ZIP 1510 kb) [file 12864_2018_4789_MOESM1_ESM.zip › Additional file 1/PO_1172.fasta]

>PO01|6666666.126375.peg.432
MADWNDTSRN----AQRLGSVPRAGGDVAGRVTFDEGLRKHMLSIYNYMTSGILLTGIVA
LLAFTSGMAE-----------TIH-FSALRWVVGLSPLAIVFAMSFGASRFSTGTLQLMF
WGFATLMGLSLSSIFLVYTGGSIATTFFATAAAFAGLSLYGYTTKKSLSGLGSFLIMGVV
GLFVAMLINLFLQSPAFYYAISFVGVLIFAGLTAYDTQRLKDEYQYLRGTE---------
-FAGKAVVLGALTLYLDFINMFQFLLSFLGNRE-
>PO02|6666666.125937.peg.1502
MADWNDTSRN----AQRLGAVPRAGGDVAGRVTFDAGLRRHMLSIYNYMASGVLLTGIVA
LLFVNSPIFALAFTATPTAAGTVVQPTVLGWLITLSPLAVMLFWWFGAARASLGALQAAF
WAFAVLFGLSLSTIFVTYTGTSIATAFFATAAAFAGLSLWGYTTKKDISGWGSFLIMGLV
GLIVASLLNLFFQSGPLALVTSIIGVLIFAGLTAYDTQRLKNEYVLVRGTE---------
-LAGRAVIFGALNLYLDFINLFLYLLRFLGNRE-
>PO03|6666666.126357.peg.2652
MADWNDTSRD----AQRLGSVPRAGGEVAGR--YDEGLRKYMLSIYNYMASGVLLTGIVA
LVAASTGVAY-----------AF-ASGPLMWIVALAPLGFILAMNFGLHKMSQGTLQLLF
WAFATVMGLSMSTIFLVFTGESIATTFFATAGAFAGLSLWGYTTKKDLSGFGTFLVMGVF
GLIIAMILNFFLQSGTLALVISILGVLIFAGLTAYDTQRLKNQYDYLRGTQ---------
-FMGKAVIMGATTLYLDFVNMFMFLLQFLGNRE-
>PO04|6666666.126260.peg.979
MADWNDTSRN----AQRMGSVPRAGGDVAGRVSYDEGLRKHMLSIYNYMTSGILLTGIVA
LLAFTSGMAE-----------TIH-FSALRWIVGLSPLAIVFAMSFGANRFSTGTLQVMF
WAFATLMGLSLSSIFLVYTGGSIATTFFATAAAFAGLSLYGYTTKRSLSGMGSFLIMGVI
GLLVAMVINLFLQSPAFHYVISFLGVLIFAGLTAYDTQRLKSEYEYLRGTE---------
-FAGKAVILGALSLYLDFINMFQFLLSFLGSRE-
>PO05|6666666.126363.peg.1088
MADWNDSPRS----AQRFGSVPRAGGSVDSRVSFDEGLRKHMLSIYNYMTSGILLTGIVA
LLSFTTGTAA-----------AIFSGGALRWIVALSPMIVVFAMSFGANKFSTGTLKLMF
WGFAVLMGLSLSSVFLVYTGASIATTFFATAAAFAGLSLFGYTTKKNLSGLGSFLIMGVI
GLLVAMVINLFLQSPAFHYAISFIGVLIFAGLTAYDTQRLKNEYEYLRGTE---------
-FAGKAVVLGALSLYLDFINMFQFLLSFMGNRE-
>PO06|6666666.126376.peg.1013
MADWKDTSRN----AQRFGSVPRAGGDVAGR--YDEGLRKYMLSIYNYMASAVLLTGIVA
LVAASSGFAA-----------AM-AGSPLIWLVMLAPLGFVLAMSFGLHKMSQSTLNILF
WAYAIVMGLSLSTIFLVYTGESIAVTFFATAGAFAGLSLWGYTTKKDLSGMGSFLIMGVI
GLIIASVVNLFLQSGAMAFVISGLGVLIFAGLTAYDTQRLKMQYDQLRGTE---------
-FMGKAVIMGALSLYLDFINMFMFLLQFLGNRE-
>PO07|6666666.125928.peg.1376
MADWKDISQS----AQRLGSVPRAGGDVVGR--YDEGLRKHMLSIYNYMASAVLLTGIVA
LGAVSTGITQ-----------AL-AATPLMWVVMLAPLAFVLVMSFGLHKISQGTLNLLF
WSYAAVMGLSMSTIFLVYTGESIATTFFATAGAFAGLSLFGYTTKKNLSGFGTFLIMGVI
GLIIASLVNLFLQSSGLSFVISGLGVLIFAGLTAYDTQRLKEEYAYLRGTA---------
-YIGKAVIMGALSLYLDFINMFMYLLRFLGNRE-
>PO08|WP_039093772.1
MADWNDPRGRQGFGRSAFGASPSQAGDVRT--VNDAGLRKHMLSIYNYMASGVLLTGVVA
MLTAQSGLAY------------SFASGPMMWLVALSPLAIVFAMSFGANKFSTGTLQMLF
WGFALLMGLSLSTIFLVYTGASIAATFFATAGAFAGLSLFGYTTQKNLSAMGSFLIMGVI
GLIIASLINMFLQSEALMWAISFIGVLIFAGLTAYDTQRLKAEYLQVQRMKVTNPGAVAA
FPLGKMVIMGALTLYLDFINMFMFLLRFMGAQRD
