# Supplementary material for: Investigation of the thermophilic mechanism in the genus Porphyrobacter by comparative genomic analysis
Source: BMC Genomics. 2018 May 23;19:385. doi: 10.1186/s12864-018-4789-4 (PMC5966882; doi:10.1186/s12864-018-4789-4)
Supplement: Supplementary file 1 — Alignment results of protein amino acid sequences encoded by single-copy genes found in eight Porphyrobacter strains. (ZIP 1510 kb) [file 12864_2018_4789_MOESM1_ESM.zip › Additional file 1/PO_1173.fasta]

>PO01|6666666.126375.peg.433
MSAAPH------------TSSPSATTTRTPFGLAITTLAVGAALLGACATPAPPPPPPPP
PPPPPAPVVVEAVPYRPLPPGGAHYVMTMPTRGPDGRRITVNSNLSNDQLVWNLRSAWNV
AALNCLA-PEYEPILQAYRAFLTKNVKGLKAVNDRIERSYTSRFK-VKRDAIVARDGYTT
QVYNFFAEPAARAGFCRAALEMANRALAAPPTDPLAFAQANFDGLLVPFEQFFDEYEAYQ
RDSSEWDDKWGAMYGASQPGWVAVQQARAGLRIDPN-------AGAAQTVIDPVTGLPVP
VIPVKEGVTSQPVVQPIAPGTGGASGK-
>PO02|6666666.125937.peg.1501
MSVFAQ-----------RFSSEPRR-LRRRRLAAVAALALGAALAGACTKKAPPPVV--A
APPPPPPVAVEPVPYRPLPPGGAQYVMDIPPRGPDGRRITVNSNLSDDQLVWNLRSAWNV
AALNCLA-SEYEPILEGYRAFLTRHQRALKAVNDRIERKFMSAHR-TRRDAIVARDGYTT
QVYNFFAQPPARAGFCRAALDMANRALAAPPADPLSFARANFEGLLVPFEEFFTAYEAYQ
QASAEWDAKWGALYGPSQPGWVAVQEARLNGIKVPE--------VAVRTVIDPETGAAVP
VIPVNEGVISQPVVEPIATPPPPQPGQ-
>PO03|6666666.126357.peg.2651
MHMTVSQQQSS------GTAQSGDTVRRLPFGLKITVAAAGAALLAACATPVAPPPPPPP
---PPPPPVVEAVPYRPLPPGGAHYVMDIPPRGADGKRLTVNSSLTDDHLVWHLRSAWNV
AALNCLA-PEYEPILDGYRAFLTNNSRPLKAVNDRIEKEYGRKHR-TRREAIVARDGLTT
QVYNFFALPAARSGFCRAALDMANRALTAPPKDPLGFARSNFEGLLVPFETFFDEYEAYQ
RASAEWDAKWGAQYGPSQPGWVVVQQARASGVPVPSMIDLAGQGAKVQTVADPQGGVAIP
VVPVDENVTSQPVVQPLPAETDRKPG--
>PO04|6666666.126260.peg.980
MSAATH-----------TPPSPSRQRARTPLRLTITTLAVGGALLAGCAKPPPPPPP--P
PPPPPPPAVVEAVPYRPLPPGGAHYVMDLPARGPDGRRITINSDLSDDQLIWNLRSAWNV
AALNCLA-PEYEPILQGYRQLLTGNVKTLKAVNDRIEKSYNRRFS-VRRDAIVARDGYTT
QVYNFFAEPGARAGFCRATLDMANRALAAPPKDILGFARANFDGLLVPFEQFFDEYEDYQ
RAAADWDARWGSLYGASQPGWVAVQQARAGQASP---------DMMQQTVIDPETGLPVP
VIPVNEGVTSQPVVQPLAPGTGGAAGE-
>PO05|6666666.126363.peg.1087
MALAPA------------------TTPPTRLRAALAALMMGAGALAGCATPAPPPPPPPP
---PPPPAVVEAVPYRPLPPGGAYYVMNLPARGADGRRITVNSNLSDDQLVWNLRSAWNV
AALNCLA-PEYQPILDSYRAFLTKNVKGLKAVNDRIEKSYTSRYR-VRRDAIVARDGYTT
QVYNFFAEPAARAGFCRAALDMANRAIITPPTDPLAFAKDNFSGLMVPFETFFDEYEAYQ
QASAQWDAKWGTLYGASQPGWVAVQQHRAGIAVAPS-------QPAAQTVIDPETGAAVP
VIPVTEGVTSQPVVQPIAPATGGASGK-
>PO06|6666666.126376.peg.1014
MSVAPPQQSSSSAVIAPDGIPDDLTMRRTPFGLTITAVAMGSALLAACATPPPPPPPPPP
---PPPPPVVEAVPYRPLPPGGAHYVMQVPERGPDGRRLTVNTGLSDDHLVWHLRSAWNV
AALNCLA-PEYEPILDGYRAFLTNNVRPLNAVNDRIEREYSRRFK-TRREAIVARDALTT
QVYNFFALPAARAGFCRAALDMSNRSLAAPPADPLSFARTSFDGLLMPFETFFDEYEAYQ
QASAEWDAKWGTMYGSSQPGWVVVQQARASGMPVPSVMDMAAQGSDVQTVIDPETGVAVP
VIPVNENVTSQPVLQPLAEQPDPEPGQQ
>PO07|6666666.125928.peg.1375
MSVIP--------------PQASAPVGRVPFGLTITVVAASAALLAACATPPPPPPP-PP
---PAPPPVVETVPYRPLPPGGAHYVMNIPPRGPDGRRVTVNSGISNDHLVWHLRSAWNV
AALNCLA-PEYEPILEGYRGFLTRNARTLKAVNDRIEAEYLKKHK-NKRAAMVARDGQVT
QVYNFFALPAARAGFCRAALDMANRALAAPPTNPLAFAQENFDGLLVPFETFFDEYEAYQ
RASAEWDAKWGAQYGPSQPGWVAVQEARAKGLPVPSVVDLASQGVNVQNVIDPVTGQPVP
VVPVNEGVTSQPVVQPLAEPPPRKSGQ-
>PO08|WP_052207870.1
--------------------------------MKVTLVTAAIGLLAACAKAPPPPPP---
-PPPPPPPVVEAVPYRPIPPAGAPYAMVIPQRGIDGQRVTVNSNLDENETLWHFRSAWNV
AALNCSEDAAFAPVTEQYGKFLTGNARRLTAANNAIDQKFRRANNNDRRAAIRDREEHMT
SVYNFFASPGARASFCQEALNIANEAAATPPTDVDVFASAGLARYLAVFEGFFQEYEGYQ
TASRAWDSQYGARYGASQPGYVAIYGSGEPSVA--TSLADASQ-PVLAGTVTDETGATIP
IIAVPAAANSSPVVQPVANDAPAN----
