# Supplementary material for: Investigation of the thermophilic mechanism in the genus Porphyrobacter by comparative genomic analysis
Source: BMC Genomics. 2018 May 23;19:385. doi: 10.1186/s12864-018-4789-4 (PMC5966882; doi:10.1186/s12864-018-4789-4)
Supplement: Supplementary file 1 — Alignment results of protein amino acid sequences encoded by single-copy genes found in eight Porphyrobacter strains. (ZIP 1510 kb) [file 12864_2018_4789_MOESM1_ESM.zip › Additional file 1/PO_1174.fasta]

>PO01|6666666.126375.peg.438
--------------------------------MHFLDQAKIYVKSGGGGPGAVSFRREKY
VEYGGPDGGNGGRGGDIVFEAVAGLNTLIDFRYSQHFKAPRGGHGMGKDRTGASAEPLVI
KVPVGTQILSEDKEEVLADFTEVGQRIVFLEGGMGGRGNASYKTSTNRAPRQHQPGIPGE
EMWVWLRLKLLADVGLVGLPNAGKSTFINAVSNAQAKVGDYAFTTLVPKLGVVRHKGREF
VLADIPGLIEGAADGVGIGDRFLGHIERCRVLIHLIDITGTEDADPAEAMRIVEEELAAY
GDKEHTRLDEKPRLVVLNKLDLADAELVEGFRKELLEAGAEQVFAVSGATGAGIPELLDA
VLGYLPDRTATETKAVEIEDD----GDAPEWSPL-
>PO02|6666666.125937.peg.1497
--------------------------------MHFLDQAKIYVRSGAGGPGAVSFRREKY
IEFGGPDGGDGGRGGDIVFEAVAGLNTLIDFRYTQHFKAARGGHGMGKDRTGASAKPLVI
KVPVGTQILSEDKEEVLADFTEVGQRVVFLEGGMGGRGNASYKSATNRAPRQHQPGMPGQ
EAWVWLRLKLLADVGLVGLPNAGKSTFINAVSNARAKVGDYAFTTLVPKLGVVRHRGREF
VLADIPGLIAGAAEGAGIGDRFLGHIERCRVLIHLIDITGTGDADPAEALRIVTQELAAY
GA----GLADKPRLVALSKCDLADAELVAAYRAELLAAGAEEVFAVSGATRAGMDELLDA
VLAYLPDRAPAATEAGA--GADEGEGDAPQWSPL-
>PO03|6666666.126357.peg.2649
--------------------------------MHFLDQAKIYLKSGAGGPGAVSFRREKY
VEYGGPDGGNGGSGGDIVFEAVAGLNTLIDFRYTQHFKAPRGGHGMGRDRTGASAKPLVI
EVPVGTQILSEDKDEVLADFTEVGQRVVLLEGGMGGRGNASYKTSTNRAPRQHQPGMPGE
EMWVWLRLKLLADVGLVGLPNAGKSTFINAVSNARAKVGDYAFTTLVPKLGVVRHRGREF
VLADIPGLIEGAADGAGIGDRFLGHIERCRVLIHLIDITGTDKADPAEAMRIVEEELAAY
GA----DLENKPRLVALNKRDLADAELVDAFQAELLAAGADKVFAVSGATGEGIPELLDA
VLAYLPDRTATETKAAAVEEVDEDSGSAGEWSPL-
>PO04|6666666.126260.peg.982
MPHIARDPRLRGGSPPFAIPLAIAAKIAYAPAMHFLDQAKIYVKSGGGGPGAVSFRREKY
VEYGGPDGGNGGRGGDIVFEAVAGLNTLIDFRYSQHFKAPRGGHGMGKDRTGASASPLVI
KVPVGTQILSEDKEDVLADFTEIGQRVVFLEGGMGGRGNASYKTSTNRAPRQHQPGIPGE
EMWVWLRLKLLADVGLVGLPNAGKSTFINAVSNAQAKVGDYAFTTLVPKLGVVRHKGREF
VLADIPGLIEGAAEGVGIGDRFLGHIERCRVLIHLIDITGTEDADPVEAMRVVEEELAAY
GDKEHTRLDEKPRLVVLNKLDLADAELVEGFRAELLAAGAEQVFAVSGATGAGIPELLDA
VLGYLPASTSTETKAAEVEDA----DDADAWSPL-
>PO05|6666666.126363.peg.1084
----------------------------------------------------------MY
VEYGGPDGGNGGRGGDIVFEAVAGLNTLIDFRYSQHFKAPRGGHGMGKDRTGAGGKSLVI
KVPVGTQVLSEDKSEVLLDFVEVGQRVVFLEGGMGGRGNASYKTSTNRAPRQHQDGIPGQ
EAWVWLRLKLLADVGLVGLPNAGKSTFINAVSNAQAKVGNYAFTTLVPKLGVVRHKGREF
VLADIPGLIEGASEGVGIGDRFLGHIERCRVLIHLIDITGTDDADPAEAMRIVEDELIAY
GA----GLEDKARLVVLNKLDLADAELVEAYSKELLEAGADKVFAVSGITGAGIPELLDA
VLSYLPDRTATETKAVEIEDE----DEAPAWSPL-
>PO06|6666666.126376.peg.1018
------------------------------------------------------------
MEYGGPDGGNGGRGGDIVFEAVPGLNTLIDFRYTQHFKAPRGGHGMGKDRTGASAKPLVI
KVPVGTQILSDDKEEVLADFTEVGQRIVFLEGGMGGRGNASYKTSTNRAPRQHQPGLPGE
ELWVWLRLKLLADVGLVGLPNAGKSTFINAVSNAQAKVGDYAFTTLVPKLGVVRHKGREF
VLADIPGLIEGAAEGAGIGDRFLGHIERCRVLIHLVDITGTEDADPAEAMRVVEEELAAY
GA----DLEHKPRLVALNKLDLADAELVEGFREELLAAGADKVFAVSGATGAGIPELLDA
VLAYLPDRTSTETKAAAVEDVDEKDGGAGEWSPL-
>PO07|6666666.125928.peg.1371
--------------------------------MHFLDQAKIYVKSGAGGPGAVSFRREKY
IEYGGPDGGNGGNGGDIVFEAVAGLNTLIDFRYTQHFKAPRGGHGMGRDRTGASAKPLVI
AVPVGTQILSEDKQEVLADFTEVGQRVVLLHGGMGGRGNASYKSATNRAPRQHQPGKPGQ
EMWVWLRLKLLADVGLVGLPNAGKSTFINAVSNAQAKVGDYAFTTLVPKLGVVRHKGREF
VLADIPGLIEGAAEGAGIGDRFLGHIERCRVLIHLIDITGTGDADPAEAMRIVADELAAY
GA----NLEDKPRLVVLNKLDLADTELVEAFRKELLAAGADKVFAVSGATGAGIPELLDA
VIGYLPDRTATETRAVEVEDD----GDAPGWSPL-
>PO08|WP_039093773.1
--------------------------------MHFLDQAKIYLRAGSGGPGAVSFRREKY
IEYGGPDGGNGGRGGDVVLEAIAGLNTLIDFRYAQHFKAQRGGHGMGKDRTGKSAPDLVI
PVPVGTQVLDEDRETVLADFTEPGQRVVLLEGGMGGRGNASYKTSTNRAPRNHQPGITGE
ELWVWLRLKLLADAGLVGLPNAGKSTFINQVSNTRAKVGDYAFTTLVPSLGVVQHRDREF
VVADIPGLIEGAAEGAGIGDRFLGHIERCRVLIHLVDIS---DKDPAEAMRIVEDELSAY
GA----GLDEKPRLIALNKIDLADAELAEGFAAELRAAGAEQVFPISGATGAGMSALMDA
VISHLPARTATETKTVESE--EEPAADGESWSPLD
