# Supplementary material for: Investigation of the thermophilic mechanism in the genus Porphyrobacter by comparative genomic analysis
Source: BMC Genomics. 2018 May 23;19:385. doi: 10.1186/s12864-018-4789-4 (PMC5966882; doi:10.1186/s12864-018-4789-4)
Supplement: Supplementary file 1 — Alignment results of protein amino acid sequences encoded by single-copy genes found in eight Porphyrobacter strains. (ZIP 1510 kb) [file 12864_2018_4789_MOESM1_ESM.zip › Additional file 1/PO_1175.fasta]

>PO01|6666666.126375.peg.439
----MLKSLADITAARRIVVKIGSSLLVR-GGTAGVAWLHSLTADLAAIRREGPQVIVVS
SGAIALGAARLGLAKGGRGSLADAQAAAAVGQIQLADLWSRALGEHGITAAQMLLTLGDL
EDRRRYLNAAATLDRLLEAGTIPVINENDSVATEEIRFGDNDRLAARVAQAANADVVLLL
SDVDGLYDRDPREEGATLIPVVEAVTPEVMAMASGASSSGLGSGGMISKLQAAQIATRAG
IALGILNGTWESPIANALAAGTGTLFLPVSAASARKAWLGGRLAPAGELRVDKGCAEALK
-GGASLLAAGVVGVSGQFRRGDLVSVLSLRGERLAQGLAEYDADEMQLIAGKRAEDQAER
LGYAPRSCVIHRDHMVLL
>PO02|6666666.125937.peg.1496
-----MQGLADIPAARRIVVKIGSALLVG-GGAPRSHWLARLAGDLARLRQGGAQVIVVS
SGAIALGAARLSLPKGGRGSLADAQAAAAVGQIALADLWSRALGGEGIMAAQMLLTLGDL
EDRRRYLNAAATLDRLLEAGVIPVINENDSVATEEIRFGDNDRLAARVAQAAAADLVLLL
SDVDGLYDRDPRAEGARLIPLVEAVTPEVMAMASGASSSGLGSGGMVSKLQAAQIATRAG
IALAILNGTHEAPISQALASGTGTLFLPVSAASARKAWLGGRLAPAGELRVDAGCAAALK
-GGASLLAAGIVGVAGNFRRGDLVSILSLKGEKLAQGLAEYDAAEIKLIAGKRAEEQAER
LGYAPRSCVVHRDHLVLL
>PO03|6666666.126357.peg.2648
MRIENLLDFRDIEKCPRLVIKLGSALLVHEDGELRHDWLRSVASEIAGARERGQEIIVVC
SGAVALGAAMLGLPGGGRETLAHAQAAASVGQVFLIATWAQLLAEHGLVAGQMLLTLDDL
EGRRRYLNASETLRELLARGAVPIINENDSIATSEIRFGDNDRLAARVAQAASAQGVLLL
TDVEGLYDRDPAHPEAEFLPEVRGVTEEIHQMASGKSSSGKGSGGMTSKLLAAEIAERTG
IALAIIKGVDDLPIACAMAANRGTLFLPKRDDNAWKSWIGGRLRFNGSIRVDQGCVEALQ
-RGKSILAAGIIGVFGEFERGDVIKVEGPDGKMIAKGMIEYDWDECDAIKGLRSEEVAER
LGHLPRACVIHRDHLVLL
>PO04|6666666.126260.peg.983
MKIESLLDFRDITKCPRLVIKLGSALLVHPDGELRYEWLRTVAAEIAGARERGQEIIVVC
SGAVAVGAAKLGLPGGGRETLAHAQAAASVGQVVLIATWAQLLAEYGLVAGQMLLTLDDL
EGRRRYLNASETLRELLERGAVPIINENDSIATSEIRFGDNDRLAARVAQAAAANGVLLL
TDVEGLYDRDPSHPDAEILPEVRGVTDEIHQMASGKSSSGKGSGGMTSKLLAAEIAERAG
IALAIIKGTDDLPIACAMATGLGTLFLPTRDDNARKSWIGGRLRFNGGIKVDAGCVSALA
-RGKSLLAAGITGVYGDFERGDVIKVEGPDGRLIAKGMVEYDWDECDAIKGLRSEEVADR
LGYLPRSCVIHRDHMVLL
>PO05|6666666.126363.peg.1083
----MLTRLSDIASARRIVVKIGSALLVG-GGQPRAGWLGRMAGDLAQLRQAGAQVIVVS
SGAIALGAARLALPKGGRGSLADAQAAAAVGQIQLADLWSRALGEHAITAAQMLLTLGDL
EDRRRYLNASATLDRLLEAGVVPVINENDSVATEEIRFGDNDRLAARVAQAANADLVLLL
SDVDGLYDRDPRAEGAALIPVVEAVTPQVMAMASSASSSGLGSGGMVSKLQAAQIATRAG
IALAILNGTHDAPIAHALGAGTGTLFLPVRADNARKAWLGGRLAPAGELRVDKGCAEALK
AGGASLLAAGVVGVSGQFRRGDLVSVLSLRGERLAQGLAEYDSSEMQLIAGRRAEDQADR
LGYAPRSCVIHRDHMVLL
>PO06|6666666.126376.peg.1019
MKIENLLDFRDIEKCPRLVIKLGSALLVHGDGELRHDWLRSVASEVAGARERGQEIIVVC
SGSVALGAAMLGLPGGGRESLAHAQAAASVGQVFLIATWAQLLAEHGLVAGQMLLTLDDL
EGRRRYLNASETLRELLARGAVPIINENDSIATSEIRFGDNDRLAARVAQAASAQGILLL
TDVEGLYDRDPAHPEAEFLPEVRGVTEEIHQMASGKSSSGKGSGGMTSKLLAAEIAERAG
IALAIIKGVDDLPIACAMAANRGTLFLPKRDDNAWKSWIGGRLRFNGSIRVDQGCVTALH
-DGKSILAAGIIGVFGEFERGDVIKVEGPDGKMIAKGMIEYDWDECDAIKGLRSDEVAER
LGHLPRACVIHRDHLVLL
>PO07|6666666.125928.peg.1370
----MLNTLADITAARRIVVKIGSALLVG-GGQAREAWLMRMAGELAMLRQHGAQVIVVS
SGAIALGAARLALPRGGRGSLADAQAAAAVGQIALADLWSRALGAEGITAAQMLLTLGDL
EERRRYLNASATLDRLLEAGVIPVINENDSVATEEIRFGDNDRLAARVAQAANADLVLLL
SDVDGLFDRDPREEGASLIPVVDAVTPEVMAMASGASSSGLGSGGMVSKLQAAQIATRAG
IALAILNGTHDAPITHALAAGTGTLFLPVSAASARKAWLGGRLAPAGELRVDMGCAEALK
-GGASLLAAGVIGVSGSFRRGDLVSVVSLKGERLGQGLAEYDAAEVQLIAGRRVEEQAER
LGYAPRSCVIHRDHMVLL
>PO08|WP_039093774.1
MTITRMSDLADPQIVQRLVLKVGSALLFGKGGVPHAAWMAGLVAEIAAARGRGQQVVLVS
SGAIALGAARLGLPGGGRGSLADAQASAAVGQIALAGMWSQLLAEHGLIAAQLLLTLEDL
EDRRRYLNAAATLGRLLNAGAIPVINENDSVATDEIRFGDNDRLAARVAQAANAQVVMLL
SDVDGLYDRNPKEPGASLVPRITGVTPAIQAMASGDSGSGMGSGGMSSKLVAARIATRAG
ITLGIINGQHPDPVSRAITHDIGTLFLPTRSDRGRKAWLGGRQRMKGVLVVDGGCADALE
-HGKSLLASGIRAVEGSFRRGDPVGVRDEHGLALAQGLAEYSSIEVERIMGRRTEEHAVL
LGYAPRSAVVHRDQLVLL
