# Supplementary material for: Investigation of the thermophilic mechanism in the genus Porphyrobacter by comparative genomic analysis
Source: BMC Genomics. 2018 May 23;19:385. doi: 10.1186/s12864-018-4789-4 (PMC5966882; doi:10.1186/s12864-018-4789-4)
Supplement: Supplementary file 1 — Alignment results of protein amino acid sequences encoded by single-copy genes found in eight Porphyrobacter strains. (ZIP 1510 kb) [file 12864_2018_4789_MOESM1_ESM.zip › Additional file 1/PO_1176.fasta]

>PO01|6666666.126375.peg.440
-----MTLLAITGATGFVGSAVLDAALAAGHTVRALARREQAARAGVEWVRGDLGDMAVL
AALTQGADAVIHVAGLTNTPDPAEFEVANVTGTANVIAAMRGAGVRRLVFVSSLSARMPA
LSAYGASKAKAEALVEASGLDWTTVRPPGVYGPRDIDYLDMFRTAKWGFVPLPPGGASSI
IHADDLARLLVTLAASN----AAPTRKKVYEPDDGREGGWSHKELAAAIGRAVGKSRVFA
PHLPRAVLDAAAAADRIARGDRAKLTPDRVGYMAHPNWVSRFDRKPPPGLWQPQISGEEG
LKATAEWYRREGWL
>PO02|6666666.125937.peg.1495
MSLAPQPVVAITGATGFVGSHTLEAALAAGHAVRALTRRDQPPQAGVTWVRGDLADRAAL
GALVQGADVVIHIAGLTNTPDPAQFEAANVTGTAHVIAAMAAAGVGRLVFVSSLAARRPE
LSSYGASKARAEALVEASALDWTTVRPPAVYGPRDTDMLELFRAARWGLVPLPPGGATSI
IHAADLAALLVALAASSSSGAAGEASRKVYEPDDGREGGWSHKELAQAIGRAVGRRRVLA
PHLPRAVLAAAAAADRLARGDRAKLTPDRVGYMCHPNWVVRSDRRPPPALWGPRIAGEEG
LMATAEWYRRERWL
>PO03|6666666.126357.peg.2647
-----MSLLAITGATGFVGSAVLDAALAQGHQVRALARREQAPRAGAEWVRGDLDDAGAL
AAMCEGADALLHVAGLTNTPDPAEFETANVTGTARVIEAMRGAGVTRLVFVSSLAAREPK
LSAYGASKARAETVVEASGLDWTIIRPPGVYGPRDTDYLEMFRTAKWGFVPLPPGGASSI
IHVADLAELLVALAVGN----AAPTKKKVYEPDDGREGGWSHKELALAIGKAVGRPSVFA
PHLPRAVLDLAAGADRLVRGDRAKLTPDRVGYMTHPNWVSRFDRAVPPGIWQPRIGGEEG
LRATADWYRREGWL
>PO04|6666666.126260.peg.984
--------MAITGATGFVGSAVLAEALAQGHQVRALTRRDQPARAGLEWVRGDLADADAL
AALVAGADAVVHVAGLTNTPDPAEFEVANVTGTANVIAAMRGAGVTRLVFVSSLAAREPK
LSAYGASKARAETLVEASGLDWTTVRPPAVYGPRDIDMLDLFRAAKWGVVPLPPGGATSI
IHADDLAALLVTLAARN----AAPTKKKIYEPDDGREGGWSHKELAQAIGRAMGKTSVFA
PHLPRAVLDIAAAADRLARGDRAKLTPDRVGYMAHPNWVARFDRKPPPGLWQPKIAGDEG
LRATAEWYKREGWL
>PO05|6666666.126363.peg.1082
-----MSLLAITGATGFVGHAVIDAALAAGHTCRALTRRDQRPREGVEWVRGDLSDTAAL
AALVAGPDAVIHVAGLTNTPDPAAFEAANVTGTANVLAAMQGAGLRRLVFVSSLAARQPD
LSAYGASKARAEALVEASGLDWTTVRPPGVYGPRDVDYLEMFRTAKWGFVPLPPGGASSI
IHVDDLAALLVALAGTN----PAPTRKKLYEPDDAREGGWSHKELAAAIGRAVGRGRIFA
PHLPRRVLDAAAKADRIMRGDRARLTADRVGYMAHPNWVSRFDRKPPPGLWQPTINGEEG
LKATAEWYRREGWL
>PO06|6666666.126376.peg.1020
-----MSLLAITGATGFVGSAVLDAALAAGHDVRALARRDQAPREGVEWMRGDLADGLAL
KALCAGADAVVHIAGLTNTPDPAQFEGANVTGTARVVEAMRSGGARRLVFVSSLSAREPK
LSAYGASKARAETVVEASGLDWTMVRPPAVYGPRDVDMLDLFRAAKWGVVPLPPGGATSI
IHAADLADLLIAMT-SN----AAPMRKQIYEPDDGREGGWGHKELAQAIGRAVGRRGVFA
PHLPRAVLDAAAGADRLLRGNEARLTADRVGYMCHPNWVSRFDRKVPPGIWQPVIAGEDG
LKATAEWYRREGWL
>PO07|6666666.125928.peg.1369
-----MSNLALTGATGFVGSAVLDAALAEGHQLRALARRDQPARDGVSWVRGDLGDRAAL
AALVAGADAVIHVAGLTNTPDPAAFATANVAGTANVLAAMDAAGVRRLVFVSSLAAREPQ
LSAYGASKAKAEAEVQASGLDWTTVRPPGVYGPRDIDYLEMFRTAKWGFVPLPPGGASSI
IHADDLARLLVLLARAD----AAPTRHQTYEPDDGREGGWSHKELAAAIGRAVGRERVFA
PHLPRFVLKAAAAADRLLRGDRAKLTADRIGYICHPNWVVRAHLRPPPAIWQPRITGEEG
LRATAEWYAREGWL
>PO08|WP_039093776.1
-MTTGTAPLAVTGGTGFVGSTLIDLAVRTGVPVRALARSEQPSRPGVTWVRGDLADEAAL
AQLVTGTRAVLHLAGVVSTPDPAGFHQGNVAGTETLVHAAQAAGIRRFVFVSSLSAREPG
LSAYGRSKFHAEELVQVSGLDWTIVRPPAIYGPRDREMLELFKAARWGVVPMPPAGRASM
IHVTDLAHLLLALVPGG-----ADVSQRLFEPDDGRAGGWSHRDMAQAIGAAVGRR-VRV
PHLPRGALLLAARLDKAMRGDRAKLTADRVGYMSHPDWVCRPGKSPPPELWQAQIATEDG
LAATAAWYRAEGWL
