# Supplementary material for: Investigation of the thermophilic mechanism in the genus Porphyrobacter by comparative genomic analysis
Source: BMC Genomics. 2018 May 23;19:385. doi: 10.1186/s12864-018-4789-4 (PMC5966882; doi:10.1186/s12864-018-4789-4)
Supplement: Supplementary file 1 — Alignment results of protein amino acid sequences encoded by single-copy genes found in eight Porphyrobacter strains. (ZIP 1510 kb) [file 12864_2018_4789_MOESM1_ESM.zip › Additional file 1/PO_1177.fasta]

>PO01|6666666.126375.peg.441
-----MKPELKLVP--GAVHTPDILDLKPRFTEHDAVRLNNLFRGSSTQEMLESVIRDQL
AGNLAIVSSFGAESAVLLHLVASVDPTVPVLFLDTGKHFPETLAYRDELAALLGLN-LVV
LTPDAEELAKRDETGLRWSYDPDGCCEIRKVRPLGKALAGYDASFTGRKAFQAKTRANLP
RFEIDTSDAQGRLKINPLIDWDAGQIEGYFIQHDLPRHPLIAQGYPSIGCSPCTSQVAPG
EDPRSGRWKGWDKTECGIHKPGEEPFL--------------------
>PO02|6666666.125937.peg.1494
MTAETPSPASATSAAASGDRARDRLDLAPRFTAHDALRLNRMFRGSSTQEMLEAVIRDGL
AGELAVVSSFGAESAVLLHLVASVDPRLPVLFLDTGKHFAETLAYRDLLVERLGLN-LVV
LTPDPQDLASRDATGLRWSYDPDGCCEIRKVRPLEKALSAYDASFTGRKAFQAATRAHLP
RFEIDTSDAQGRLKINPLIDWSAADIAAYFEAHDLPRHPLVAQGYPSIGCSPCTSQVAPG
EDPRSGRWKGWDKTECGIHKPGEEPFL--------------------
>PO03|6666666.126357.peg.2646
-----MKPDAAT---PGTDRTRDELNLAPRFTEHDAVRLNRMFRGSSTQEMLEAVIGDRL
AGDLAVVSSFGAESAVLLHLVASVDPKVPVLFLDTGKHFAETLAYRDSLVERLGLN-LVV
LTPDPAELAKKDETGLRWSYDPDGCCEIRKVRPLEKALTEYDASFTGRKAFQSSTRANLP
RFEVDNSDAQGRLKINPLIDWDASQIEAHFIAHDLPRHPLIAQGYPSIGCSPCTSQVLPG
EDPRSGRWKGWDKTECGIHKPGEEPFL--------------------
>PO04|6666666.126260.peg.986
-----MKPELGL---SGKPRTRDTLDLAPRFTEHDAVRLNRMFRGSSTPEMLEAVIRDGL
AGDLAVVSSFGAESAVLLHLVASVDPSVPVLFLDTGKHFAETLAYRDLLTERLGLN-LVV
LTPDAEELAKRDETGLRWSYDPDGCCEIRKVKPLEKALANYDASFTGRKAFQAATRANLP
RFEVDTSDAQGRLKINPLIDWDAGRIEGYFIQHDLPRHPLIAQGYPSIGCSPCTSQVAPG
EDPRSGRWKGWDKTECGIHKPGEEPFL--------------------
>PO05|6666666.126363.peg.1080
-----MKPELGL---SGAARTRDRLDLSPRFTEHDALRLNRMFRGSSTQEMLESVIRDRL
AGDLAVVSSFGAESAVLLHLVASVDPTVPVLFLDTGKHFAETLAYRDLLAARLDLN-LVV
LTPDPEDLAKRDETGLRWSYDPDGCCEIRKVRPLEQALAGYDASFTGRKAFQAATRANLP
RFELDTSDAQGRLKINPLIDWSADDINAWFEAHDLPRHPLIAQGYPSIGCSPCTSQVAEG
EDPRSGRWKGWDKTECGIHKPGEEPFL--------------------
>PO06|6666666.126376.peg.1021
-----MKPEATK---TTGDRTRDALDLAPRFTEHDALRLNRMFRGSSTQEMLEAVIRGDL
AGDLAVVSSFGAESAVLLHLVASVDPAIPVLFLDTGKHFAETMAYRDTLARRLGLN-LVV
LTPDADDLAKRDENGLRWSFDPDGCCDLRKVKPLEKALASYDASFTGRKAFQSSTRANLP
RFEVDTSDTQGRLKINPLIDWSAGDINAWFEAHDLPRHPLIAAGYPSIGCSPCTTQVAPG
EDPRSGRWKGWDKTECGIHKPGEEPFL--------------------
>PO07|6666666.125928.peg.1368
-----MKPDTTTSPAAPQDRTRDTLDLSPRFTAHDALRLNRMFRGSTTAEMLEAVIRDRL
AGDLAVVSSFGAESAVLLHLVASIDASVPVLFLDTGKHFAETLAYRDTLVARLGLN-LVV
LTPDAEELAKRDETGLRWSYDPDGCCEIRKVRPLEKALVNYDASFTGRKAFQAKTRANLP
RFEIDTSDAQGRLKINPLIDWDPAQIEGYFIQHDLPRHPLIAQGYPSIGCSPCTSKVAPG
EDPRSGRWKGWDKTECGIHKPGEEPFL--------------------
>PO08|WP_039096495.1
----------------MASRARDIIDTGASFVQADADALNARFAGVDVQTMLAQLFAQGS
LGRVAVVSSFGTESAVLLDLVAKADRTVPVIFVDTEKMFAETLDYRDTLIARFGFTDSQV
VRPDTAALQAKDEAGLRWGWDPDGCCAIRKVEPLARAKHGLDAWISGRKAFQSSTRQNLP
RFEIE----DGRLKINPLGDWTKADLDAWFAANDLPRHPLEGQGYLSVGCAPCTSPVAAG
EDPRAGRWRGWNKTECGIHSSSNPAASGLEDLADKDDDLPPGYEPAF
