# Supplementary material for: Investigation of the thermophilic mechanism in the genus Porphyrobacter by comparative genomic analysis
Source: BMC Genomics. 2018 May 23;19:385. doi: 10.1186/s12864-018-4789-4 (PMC5966882; doi:10.1186/s12864-018-4789-4)
Supplement: Supplementary file 1 — Alignment results of protein amino acid sequences encoded by single-copy genes found in eight Porphyrobacter strains. (ZIP 1510 kb) [file 12864_2018_4789_MOESM1_ESM.zip › Additional file 1/PO_1178.fasta]

>PO01|6666666.126375.peg.442
-----MGNARDLGTSPDEVQFRFRDDEPVDHAAVTVDSCCDQTNATAVRIEPGDDARVLL
PFLDRLALVEVNFPVFGDGRGYSAARILREAGYTGELRAVGDVLIDQLSHMRRCGFDSFA
PDKRLDEEDAMRAFATWENVYQRAAD----ARRTIADKRHEA-------
>PO02|6666666.125937.peg.1493
-------MADDLGASPDVVQLRFRSDEPVDHAAVTVDAAIEQSNATAVRIEPGDDARLLL
PVLERLALIEINFPAFTDGRGYSAARILREAGYKGELRAVGDFGVDQLSHLVRCGFDSFA
PDRRLDEADACRALATWAHVYQPAADRIMSGRRTIAELRHDG-------
>PO03|6666666.126357.peg.2645
-------MAEDIGTSPDEVQFRFREDEIVDHGTVTVDACCDQTNATAVRIEPGDDARLLL
PFLDRLALVEINFPAFNDGRGYSAARILREAGYTGELRAVGDVGVDQLSHMRRCGFDSFA
PDKRLDEEDAARAFATWANVYQRAAD----ARRTIADKRHEA-------
>PO04|6666666.126260.peg.987
-----MGNARDLGTSPDEVQFRFRDDEPVDHGTVTVDACCDQTNATAVRIEPGDDARLLL
PFLDRLALVEVNFPVFGDGRGYSAARILREAGYTGELRAVGDVLIDQLSHMRRCGFDSFA
PDKRLDKEDAMRAFATWENVYQRAAD----TRRIIADKRHEA-------
>PO05|6666666.126363.peg.1079
-----MPDARDLGTSPDEVQFRFRDDEPVDHGTVTVDAALEQTNANAVRIEPGDDARLLL
PFLDRLALIEVNFPSFGDGRGYSSARILREAGYTGELRAVGQVLIDQLSHMRRCGFDSFA
PDKRLNEEDAARAFATWENVYQRAVD----GRRTIADKRHEA-------
>PO06|6666666.126376.peg.1022
MACKEAEMADNLGTSPDEVQFRFRDDEPVDHGTVTVDAALDQTNATAVRIEPGDDARALL
PFLERLALVEVNFPAFGDGRGYSSARILREAGYVGELRAVGDVLIDQLNHMRRCGFDSFA
PDNRLDEEDALRAFATWDNVYQRAADPGQSGRRTIAEQRHEA-------
>PO07|6666666.125928.peg.1367
-------MDNDLGTSPDEVQFRFRDDEPVDHAAVTVDCVLEQTNATAVRIEPGDDARLLL
PFLDRLALVEVNFPAFGDGRGYSSARILREAGYTGELRAVGEVLIDQLSHMRRCGFDSFA
PDKRLDEQDAARAFATWENVYQRAAD----ARATIADKRHEA-------
>PO08|WP_039096497.1
---------------MDDVQFRFRNDEMVDHPAVTVDAFVGQTNASAVRIEPGDDARDLL
LHLDRIALVEVNFPSFGDGRGYSAARILREAGYAGELRAVGDVLIDQLSHMRRCGFDSFA
PAVRLDATDAERAFATWPDVYQAAVD----GRAPIWTLRHGGRDGGGNG
