# Supplementary material for: Investigation of the thermophilic mechanism in the genus Porphyrobacter by comparative genomic analysis
Source: BMC Genomics. 2018 May 23;19:385. doi: 10.1186/s12864-018-4789-4 (PMC5966882; doi:10.1186/s12864-018-4789-4)
Supplement: Supplementary file 2 — Summary of site-directed amino acid variations of Porphyrobacter cryptus DSM 12079T. (XLSX 16 kb) [file 12864_2018_4789_MOESM2_ESM.xlsx]

## Sheet: Sheet1
Substituting	Substituted	Numbers
C	A	10
D	A	67
E	A	162
F	A	1
G	A	199
H	A	4
I	A	1
K	A	13
L	A	19
M	A	5
N	A	8
P	A	113
Q	A	28
R	A	37
S	A	215
T	A	88
V	A	80
W	A	5
Y	A	1
A	C	8
D	C	0
E	C	0
F	C	2
G	C	2
H	C	0
I	C	2
K	C	0
L	C	15
M	C	1
N	C	1
P	C	0
Q	C	0
R	C	10
S	C	9
T	C	6
V	C	3
W	C	1
Y	C	3
A	D	22
C	D	0
E	D	101
F	D	0
G	D	22
H	D	3
I	D	0
K	D	0
L	D	0
M	D	0
N	D	17
P	D	3
Q	D	1
R	D	1
S	D	2
T	D	0
V	D	0
W	D	0
Y	D	0
A	E	58
C	E	0
D	E	287
F	E	0
G	E	18
H	E	3
I	E	0
K	E	8
L	E	2
M	E	0
N	E	3
P	E	12
Q	E	59
R	E	11
S	E	0
T	E	4
V	E	9
W	E	0
Y	E	0
A	F	2
C	F	1
D	F	0
E	F	1
G	F	0
H	F	3
I	F	11
K	F	0
L	F	53
M	F	3
N	F	0
P	F	0
Q	F	1
R	F	1
S	F	0
T	F	0
V	F	1
W	F	10
Y	F	51
A	G	121
C	G	1
D	G	25
E	G	13
F	G	0
H	G	0
I	G	0
K	G	4
L	G	8
M	G	0
N	G	9
P	G	7
Q	G	2
R	G	19
S	G	15
T	G	4
V	G	2
W	G	1
Y	G	0
A	H	3
C	H	0
D	H	5
E	H	5
F	H	2
G	H	3
I	H	1
K	H	0
L	H	6
M	H	1
N	H	24
P	H	1
Q	H	24
R	H	29
S	H	2
T	H	0
V	H	0
W	H	2
Y	H	18
A	I	7
C	I	0
D	I	0
E	I	4
F	I	9
G	I	0
H	I	2
K	I	0
L	I	167
M	I	21
N	I	3
P	I	2
Q	I	2
R	I	2
S	I	1
T	I	16
V	I	299
W	I	0
Y	I	0
A	K	9
C	K	0
D	K	2
E	K	8
F	K	0
G	K	3
H	K	0
I	K	1
L	K	0
M	K	0
N	K	7
P	K	3
Q	K	18
R	K	52
S	K	2
T	K	7
V	K	0
W	K	0
Y	K	0
A	L	28
C	L	1
D	L	1
E	L	5
F	L	89
G	L	2
H	L	2
I	L	100
K	L	3
M	L	94
N	L	0
P	L	6
Q	L	13
R	L	21
S	L	0
T	L	5
V	L	118
W	L	6
Y	L	5
A	M	7
C	M	0
D	M	1
E	M	3
F	M	4
G	M	1
H	M	0
I	M	16
K	M	3
L	M	77
N	M	0
P	M	2
Q	M	2
R	M	3
S	M	0
T	M	5
V	M	19
W	M	0
Y	M	0
A	N	7
C	N	0
D	N	35
E	N	1
F	N	0
G	N	7
H	N	4
I	N	0
K	N	5
L	N	3
M	N	1
P	N	0
Q	N	0
R	N	2
S	N	16
T	N	16
V	N	0
W	N	0
Y	N	1
A	P	78
C	P	1
D	P	5
E	P	7
F	P	0
G	P	8
H	P	2
I	P	0
K	P	1
L	P	12
M	P	0
N	P	2
Q	P	10
R	P	14
S	P	12
T	P	9
V	P	3
W	P	0
Y	P	0
A	Q	15
C	Q	0
D	Q	11
E	Q	61
F	Q	0
G	Q	6
H	Q	12
I	Q	0
K	Q	22
L	Q	12
M	Q	1
N	Q	3
P	Q	8
R	Q	34
S	Q	2
T	Q	2
V	Q	2
W	Q	0
Y	Q	0
A	R	21
C	R	1
D	R	0
E	R	6
F	R	1
G	R	24
H	R	12
I	R	2
K	R	223
L	R	19
M	R	2
N	R	5
P	R	12
Q	R	30
S	R	14
T	R	20
V	R	3
W	R	0
Y	R	1
A	S	129
C	S	2
D	S	14
E	S	4
F	S	2
G	S	48
H	S	1
I	S	1
K	S	5
L	S	3
M	S	2
N	S	31
P	S	32
Q	S	3
R	S	16
T	S	171
V	S	1
W	S	0
Y	S	0
A	T	77
C	T	1
D	T	5
E	T	21
F	T	2
G	T	9
H	T	1
I	T	11
K	T	4
L	T	5
M	T	4
N	T	18
P	T	9
Q	T	3
R	T	9
S	T	75
V	T	14
W	T	0
Y	T	1
A	V	131
C	V	2
D	V	3
E	V	9
F	V	8
G	V	5
H	V	0
I	V	155
K	V	1
L	V	80
M	V	11
N	V	1
P	V	11
Q	V	2
R	V	5
S	V	1
T	V	47
W	V	3
Y	V	1
A	W	0
C	W	0
D	W	0
E	W	0
F	W	6
G	W	0
H	W	0
I	W	0
K	W	0
L	W	2
M	W	1
N	W	0
P	W	0
Q	W	0
R	W	1
S	W	1
T	W	0
V	W	0
Y	W	5
A	Y	0
C	Y	1
D	Y	1
E	Y	0
F	Y	51
G	Y	1
H	Y	12
I	Y	0
K	Y	0
L	Y	1
M	Y	1
N	Y	4
P	Y	0
Q	Y	0
R	Y	0
S	Y	0
T	Y	1
V	Y	1
W	Y	0
		5698
