# Supplementary material for: Investigation of the thermophilic mechanism in the genus Porphyrobacter by comparative genomic analysis
Source: BMC Genomics. 2018 May 23;19:385. doi: 10.1186/s12864-018-4789-4 (PMC5966882; doi:10.1186/s12864-018-4789-4)
Supplement: Supplementary file 3 — Summary of the substituted/substituting amino acid in Porphyrobacter cryptus DSM 12079T. (XLSX 8 kb) [file 12864_2018_4789_MOESM3_ESM.xlsx]

## Sheet: Sheet1
Amino Acid	Type	Number
A	Substituting	723
C	Substituting	21
D	Substituting	462
E	Substituting	411
F	Substituting	177
G	Substituting	358
H	Substituting	61
I	Substituting	301
K	Substituting	292
L	Substituting	484
M	Substituting	148
N	Substituting	136
P	Substituting	221
Q	Substituting	198
R	Substituting	267
S	Substituting	367
T	Substituting	401
V	Substituting	555
W	Substituting	28
Y	Substituting	87
A	Substituted	1056
C	Substituted	63
D	Substituted	172
E	Substituted	474
F	Substituted	138
G	Substituted	231
H	Substituted	126
I	Substituted	535
K	Substituted	112
L	Substituted	499
M	Substituted	143
N	Substituted	98
P	Substituted	164
Q	Substituted	191
R	Substituted	396
S	Substituted	465
T	Substituted	269
V	Substituted	476
W	Substituted	16
Y	Substituted	74
