# Supplementary material for: Investigation of the thermophilic mechanism in the genus Porphyrobacter by comparative genomic analysis
Source: BMC Genomics. 2018 May 23;19:385. doi: 10.1186/s12864-018-4789-4 (PMC5966882; doi:10.1186/s12864-018-4789-4)
Supplement: Supplementary file 4 — Frequency of each amino acid in Porphyrobacter type strains. (XLSX 10 kb) [file 12864_2018_4789_MOESM4_ESM.xlsx]

## Sheet: Sheet1
strain	A	C	D	E	F	G	H	I	K	L	M	N	P	Q	R	S	T	V	W	Y
Porphyrobacter colymbi JCM 18338T	13.84	0.819338	5.72787	5.8623	3.59338	8.9855	1.94011	4.82609	3.03619	9.88996	2.32161	2.53296	5.4662	3.09409	7.19078	4.97811	5.347	6.95451	1.46717	2.12684
Porphyrobacter cryptus DSM 12079T	15.3291	0.834586	5.19355	5.99642	3.4802	9.00053	1.97025	4.8799	2.59121	10.4047	2.26176	2.19433	5.79114	2.89563	7.82982	4.51384	4.67684	6.68637	1.45154	2.01832
Porphyrobacter dokdonensis DSM 17193T	13.6932	0.801481	5.8128	6.14458	3.66979	9.04166	1.86285	4.94351	2.90172	9.97987	2.45351	2.51349	5.36151	3.08309	7.11211	4.98486	5.12092	7.01034	1.41596	2.09274
Porphyrobacter donghaensis DSM 16220T	13.9905	0.799038	5.85021	5.90414	3.57289	9.03374	1.86626	4.86847	2.8973	9.92388	2.43261	2.49275	5.52809	3.08178	7.04975	4.9228	5.32281	6.97886	1.4206	2.06356
Porphyrobacter neustonensis DSM 9434T	14.3227	0.798729	5.87258	5.54646	3.58736	9.0132	1.92938	4.9645	2.88178	9.85367	2.46809	2.4888	5.36478	3.11389	7.16516	4.88133	5.27045	7.02555	1.38015	2.07146
Porphyrobacter sanguineus JCM 20691T	13.6366	0.828816	5.93846	5.89974	3.65117	9.10518	1.93869	5.08583	2.88823	9.90062	2.51682	2.57557	5.37256	3.17451	7.01996	4.98558	5.13023	6.89033	1.39126	2.06987
Porphyrobacter tepidarius DSM 10594T	14.0782	0.855101	5.54338	5.93555	3.5871	8.86618	1.95035	5.01802	2.95217	10.0751	2.38685	2.42743	5.47949	3.09628	7.5287	4.78765	5.02135	6.85777	1.4661	2.08729
Candidate Porphyrobacter mercurialis CoronadoT	13.7322	0.743595	6.0894	5.2571	3.4143	9.22946	1.99361	4.45893	2.01151	10.2897	2.30247	2.44331	5.57564	3.56139	7.6562	4.81972	5.51999	7.25883	1.52709	2.11548
