# Supplementary material for: Investigation of the thermophilic mechanism in the genus Porphyrobacter by comparative genomic analysis
Source: BMC Genomics. 2018 May 23;19:385. doi: 10.1186/s12864-018-4789-4 (PMC5966882; doi:10.1186/s12864-018-4789-4)
Supplement: Supplementary file 5 — Summary of protein secondary structure variations in site-directed substitutions. (XLSX 99 kb) [file 12864_2018_4789_MOESM5_ESM.xlsx]

## Sheet: Sheet1
README Group numbers means alignment file numbers.C, E, H and T stand for random coil, β-sheet, α-helix and turn, respectively. P- indicates percentages. Δ shows variational values.
Group	SH	SE	SC	ST	OH	OE	OC	OT	P-SH	P-SE	P-SC	P-ST	P-OH	P-OE	P-OC	P-OT	ΔH	ΔE	ΔC	ΔT
2	94	39	23	16	99	39	19	15	0.546512	0.226744	0.133721	0.0930233	0.575581	0.226744	0.110465	0.0872093	-0.0290698	0	0.0232558	0.00581395
5	208	29	47	22	212	25	47	22	0.679739	0.0947712	0.153595	0.0718954	0.69281	0.0816993	0.153595	0.0718954	-0.0130719	0.0130719	0	0
6	172	59	80	23	175	56	80	23	0.51497	0.176647	0.239521	0.0688623	0.523952	0.167665	0.239521	0.0688623	-0.00898204	0.00898204	0	0
13	357	113	91	51	364	105	92	51	0.583333	0.184641	0.148693	0.0833333	0.594771	0.171569	0.150327	0.0833333	-0.0114379	0.0130719	-0.00163399	0
15	50	26	20	8	53	26	18	7	0.480769	0.25	0.192308	0.0769231	0.509615	0.25	0.173077	0.0673077	-0.0288462	0	0.0192308	0.00961538
19	229	56	29	22	234	49	30	23	0.681548	0.166667	0.0863095	0.0654762	0.696429	0.145833	0.0892857	0.0684524	-0.014881	0.0208333	-0.00297619	-0.00297619
20	471	182	98	60	484	177	96	54	0.580764	0.224414	0.120838	0.0739827	0.596794	0.218249	0.118372	0.0665845	-0.0160296	0.00616523	0.00246609	0.00739827
22	383	139	35	36	384	138	35	36	0.645868	0.234401	0.0590219	0.0607083	0.647555	0.232715	0.0590219	0.0607083	-0.00168634	0.00168634	0	0
24	471	241	49	41	475	247	43	37	0.587282	0.300499	0.0610973	0.0511222	0.592269	0.30798	0.053616	0.0461347	-0.00498753	-0.0074813	0.0074813	0.00498753
26	158	57	45	20	164	56	42	18	0.564286	0.203571	0.160714	0.0714286	0.585714	0.2	0.15	0.0642857	-0.0214286	0.00357143	0.0107143	0.00714286
30	81	76	31	14	85	72	31	14	0.40099	0.376238	0.153465	0.0693069	0.420792	0.356436	0.153465	0.0693069	-0.019802	0.019802	0	0
31	108	72	18	10	109	71	18	10	0.519231	0.346154	0.0865385	0.0480769	0.524038	0.341346	0.0865385	0.0480769	-0.00480769	0.00480769	0	0
32	133	75	21	17	136	72	21	17	0.54065	0.304878	0.0853659	0.0691057	0.552846	0.292683	0.0853659	0.0691057	-0.0121951	0.0121951	0	0
39	125	34	105	30	134	31	100	29	0.42517	0.115646	0.357143	0.102041	0.455782	0.105442	0.340136	0.0986395	-0.0306122	0.0102041	0.0170068	0.00340136
45	187	114	81	25	192	116	75	24	0.459459	0.280098	0.199017	0.0614251	0.471744	0.285012	0.184275	0.0589681	-0.012285	-0.004914	0.014742	0.002457
49	133	41	18	21	137	41	15	20	0.624413	0.192488	0.084507	0.0985915	0.643192	0.192488	0.0704225	0.0938967	-0.0187793	0	0.0140845	0.00469484
52	397	169	52	37	404	163	52	36	0.606107	0.258015	0.0793893	0.0564885	0.616794	0.248855	0.0793893	0.0549618	-0.010687	0.00916031	0	0.00152672
58	459	273	112	45	464	272	107	46	0.51631	0.307087	0.125984	0.0506187	0.521935	0.305962	0.12036	0.0517435	-0.0056243	0.00112486	0.0056243	-0.00112486
64	253	133	63	34	257	129	63	34	0.52381	0.275362	0.130435	0.0703934	0.532091	0.267081	0.130435	0.0703934	-0.00828157	0.00828157	0	0
69	241	285	34	15	243	283	34	15	0.41913	0.495652	0.0591304	0.026087	0.422609	0.492174	0.0591304	0.026087	-0.00347826	0.00347826	0	0
70	223	132	48	30	231	124	48	30	0.515012	0.30485	0.110855	0.0692841	0.533487	0.286374	0.110855	0.0692841	-0.0184758	0.0184758	0	0
72	83	36	13	8	86	33	13	8	0.592857	0.257143	0.0928571	0.0571429	0.614286	0.235714	0.0928571	0.0571429	-0.0214286	0.0214286	0	0
73	166	55	29	14	167	54	29	14	0.628788	0.208333	0.109848	0.0530303	0.632576	0.204545	0.109848	0.0530303	-0.00378788	0.00378788	0	0
74	177	134	64	29	179	132	64	29	0.438119	0.331683	0.158416	0.0717822	0.443069	0.326733	0.158416	0.0717822	-0.0049505	0.0049505	0	0
78	260	127	24	16	263	127	20	17	0.608899	0.297424	0.0562061	0.0374707	0.615925	0.297424	0.0468384	0.0398126	-0.00702576	0	0.00936768	-0.00234192
85	132	29	1	2	133	29	1	1	0.804878	0.176829	0.00609756	0.0121951	0.810976	0.176829	0.00609756	0.00609756	-0.00609756	0	0	0.00609756
87	133	34	51	17	135	32	51	17	0.565957	0.144681	0.217021	0.0723404	0.574468	0.13617	0.217021	0.0723404	-0.00851064	0.00851064	0	0
94	246	145	72	29	250	141	72	29	0.5	0.294715	0.146341	0.0589431	0.50813	0.286585	0.146341	0.0589431	-0.00813008	0.00813008	0	0
99	302	266	120	55	338	195	148	62	0.40646	0.358008	0.161507	0.0740242	0.454913	0.26245	0.199192	0.0834455	-0.0484522	0.0955585	-0.0376851	-0.00942127
100	159	123	36	23	161	122	36	22	0.466276	0.360704	0.105572	0.0674487	0.472141	0.357771	0.105572	0.0645161	-0.0058651	0.00293255	0	0.00293255
102	102	98	41	13	106	95	41	12	0.401575	0.385827	0.161417	0.0511811	0.417323	0.374016	0.161417	0.0472441	-0.015748	0.011811	0	0.00393701
111	160	55	45	16	165	55	40	16	0.57971	0.199275	0.163043	0.057971	0.597826	0.199275	0.144928	0.057971	-0.0181159	0	0.0181159	0
113	135	84	24	11	138	81	24	11	0.531496	0.330709	0.0944882	0.0433071	0.543307	0.318898	0.0944882	0.0433071	-0.011811	0.011811	0	0
114	186	137	29	23	194	132	27	22	0.496	0.365333	0.0773333	0.0613333	0.517333	0.352	0.072	0.0586667	-0.0213333	0.0133333	0.00533333	0.00266667
115	230	59	28	14	236	60	23	12	0.694864	0.178248	0.0845921	0.0422961	0.712991	0.181269	0.0694864	0.0362538	-0.0181269	-0.00302115	0.0151057	0.0060423
118	415	86	22	31	423	80	20	31	0.749097	0.155235	0.0397112	0.0559567	0.763538	0.144404	0.0361011	0.0559567	-0.0144404	0.0108303	0.00361011	0
127	146	82	18	10	148	82	17	9	0.570312	0.320312	0.0703125	0.0390625	0.578125	0.320312	0.0664062	0.0351562	-0.0078125	0	0.00390625	0.00390625
129	191	83	84	34	193	83	84	32	0.487245	0.211735	0.214286	0.0867347	0.492347	0.211735	0.214286	0.0816327	-0.00510204	0	0	0.00510204
132	106	136	40	23	108	134	40	23	0.347541	0.445902	0.131148	0.0754098	0.354098	0.439344	0.131148	0.0754098	-0.00655738	0.00655738	0	0
135	142	62	27	10	143	59	26	13	0.589212	0.257261	0.112033	0.0414938	0.593361	0.244813	0.107884	0.0539419	-0.00414938	0.0124481	0.00414938	-0.0124481
136	264	105	84	40	273	104	77	39	0.535497	0.212982	0.170385	0.0811359	0.553753	0.210953	0.156187	0.0791075	-0.0182556	0.0020284	0.0141988	0.0020284
138	118	74	23	15	125	67	23	15	0.513043	0.321739	0.1	0.0652174	0.543478	0.291304	0.1	0.0652174	-0.0304348	0.0304348	0	0
141	85	64	16	11	86	63	16	11	0.482955	0.363636	0.0909091	0.0625	0.488636	0.357955	0.0909091	0.0625	-0.00568182	0.00568182	0	0
148	307	59	62	34	308	59	61	34	0.664502	0.127706	0.134199	0.0735931	0.666667	0.127706	0.132035	0.0735931	-0.0021645	0	0.0021645	0
154	159	98	44	14	160	97	44	14	0.504762	0.311111	0.139683	0.0444444	0.507937	0.307937	0.139683	0.0444444	-0.0031746	0.0031746	0	0
156	583	161	110	51	590	161	106	48	0.644199	0.177901	0.121547	0.0563536	0.651934	0.177901	0.117127	0.0530387	-0.00773481	0	0.00441989	0.00331492
163	89	51	15	16	90	50	15	16	0.520468	0.298246	0.0877193	0.0935673	0.526316	0.292398	0.0877193	0.0935673	-0.00584795	0.00584795	0	0
168	179	175	26	23	180	174	26	23	0.444169	0.434243	0.0645161	0.057072	0.44665	0.431762	0.0645161	0.057072	-0.00248139	0.00248139	0	0
171	437	142	49	43	444	141	46	40	0.651267	0.211624	0.0730253	0.0640835	0.661699	0.210134	0.0685544	0.0596125	-0.0104322	0.00149031	0.00447094	0.00447094
176	293	300	45	25	294	299	45	25	0.441931	0.452489	0.0678733	0.0377074	0.443439	0.45098	0.0678733	0.0377074	-0.0015083	0.0015083	0	0
177	248	218	39	15	250	218	37	15	0.476923	0.419231	0.075	0.0288462	0.480769	0.419231	0.0711538	0.0288462	-0.00384615	0	0.00384615	0
179	121	68	33	14	122	67	33	14	0.512712	0.288136	0.139831	0.059322	0.516949	0.283898	0.139831	0.059322	-0.00423729	0.00423729	0	0
181	270	194	49	38	271	193	49	38	0.490018	0.352087	0.0889292	0.0689655	0.491833	0.350272	0.0889292	0.0689655	-0.00181488	0.00181488	0	0
183	705	57	59	33	706	57	59	32	0.825527	0.0667447	0.0690867	0.0386417	0.826698	0.0667447	0.0690867	0.0374707	-0.00117096	0	0	0.00117096
185	259	139	37	31	260	138	37	31	0.555794	0.298283	0.0793991	0.0665236	0.55794	0.296137	0.0793991	0.0665236	-0.00214592	0.00214592	0	0
186	417	211	118	50	426	205	117	48	0.523869	0.265075	0.148241	0.0628141	0.535176	0.257538	0.146985	0.0603015	-0.0113065	0.00753769	0.00125628	0.00251256
187	112	27	64	22	120	27	57	21	0.497778	0.12	0.284444	0.0977778	0.533333	0.12	0.253333	0.0933333	-0.0355556	0	0.0311111	0.00444444
193	288	89	93	43	292	89	91	41	0.561404	0.173489	0.181287	0.0838207	0.569201	0.173489	0.177388	0.079922	-0.00779727	0	0.00389864	0.00389864
201	112	11	24	8	119	11	19	6	0.722581	0.0709677	0.154839	0.0516129	0.767742	0.0709677	0.122581	0.0387097	-0.0451613	0	0.0322581	0.0129032
203	162	108	48	26	165	109	45	25	0.47093	0.313953	0.139535	0.0755814	0.479651	0.31686	0.130814	0.0726744	-0.00872093	-0.00290698	0.00872093	0.00290698
208	150	28	20	8	153	28	18	7	0.728155	0.135922	0.0970874	0.038835	0.742718	0.135922	0.0873786	0.0339806	-0.0145631	0	0.00970874	0.00485437
210	253	104	67	31	254	104	67	30	0.556044	0.228571	0.147253	0.0681319	0.558242	0.228571	0.147253	0.0659341	-0.0021978	0	0	0.0021978
211	97	79	32	13	103	78	29	11	0.438914	0.357466	0.144796	0.0588235	0.466063	0.352941	0.131222	0.0497738	-0.0271493	0.00452489	0.0135747	0.00904977
212	431	293	137	60	438	287	136	60	0.46797	0.318132	0.148751	0.0651466	0.47557	0.311618	0.147666	0.0651466	-0.00760043	0.00651466	0.00108578	0
213	263	125	28	28	267	121	28	28	0.592342	0.281532	0.0630631	0.0630631	0.601351	0.272523	0.0630631	0.0630631	-0.00900901	0.00900901	0	0
219	143	145	25	25	144	144	25	25	0.423077	0.428994	0.0739645	0.0739645	0.426036	0.426036	0.0739645	0.0739645	-0.00295858	0.00295858	0	0
223	259	102	62	37	260	102	62	36	0.563043	0.221739	0.134783	0.0804348	0.565217	0.221739	0.134783	0.0782609	-0.00217391	0	0	0.00217391
227	116	73	51	20	120	71	51	18	0.446154	0.280769	0.196154	0.0769231	0.461538	0.273077	0.196154	0.0692308	-0.0153846	0.00769231	0	0.00769231
229	289	99	95	36	290	98	95	36	0.55684	0.190751	0.183044	0.0693642	0.558767	0.188825	0.183044	0.0693642	-0.00192678	0.00192678	0	0
230	198	62	35	23	200	60	35	23	0.622642	0.194969	0.110063	0.072327	0.628931	0.188679	0.110063	0.072327	-0.00628931	0.00628931	0	0
231	111	22	55	27	114	23	51	27	0.516279	0.102326	0.255814	0.125581	0.530233	0.106977	0.237209	0.125581	-0.0139535	-0.00465116	0.0186047	0
234	163	108	53	23	167	104	53	23	0.469741	0.311239	0.152738	0.0662824	0.481268	0.299712	0.152738	0.0662824	-0.0115274	0.0115274	0	0
236	291	123	43	24	295	122	41	23	0.60499	0.255717	0.0893971	0.049896	0.613306	0.253638	0.0852391	0.047817	-0.00831601	0.002079	0.004158	0.002079
238	443	127	127	56	445	125	131	52	0.588313	0.168659	0.168659	0.0743692	0.590969	0.166003	0.173971	0.0690571	-0.00265604	0.00265604	-0.00531208	0.00531208
246	155	58	127	43	156	58	127	42	0.4047	0.151436	0.331593	0.112272	0.407311	0.151436	0.331593	0.109661	-0.00261097	0	0	0.00261097
248	98	26	40	12	100	24	40	12	0.556818	0.147727	0.227273	0.0681818	0.568182	0.136364	0.227273	0.0681818	-0.0113636	0.0113636	0	0
251	234	47	47	19	240	47	43	17	0.674352	0.135447	0.135447	0.054755	0.691643	0.135447	0.123919	0.0489914	-0.0172911	0	0.0115274	0.00576369
252	116	67	31	13	129	68	20	10	0.511013	0.295154	0.136564	0.0572687	0.568282	0.299559	0.0881057	0.0440529	-0.0572687	-0.00440529	0.0484581	0.0132159
253	121	55	19	18	126	47	21	19	0.568075	0.258216	0.0892019	0.084507	0.591549	0.220657	0.0985915	0.0892019	-0.0234742	0.0375587	-0.00938967	-0.00469484
257	142	114	43	23	149	107	43	23	0.440994	0.354037	0.13354	0.0714286	0.462733	0.332298	0.13354	0.0714286	-0.0217391	0.0217391	0	0
261	338	188	79	61	344	187	77	58	0.507508	0.282282	0.118619	0.0915916	0.516517	0.280781	0.115616	0.0870871	-0.00900901	0.0015015	0.003003	0.0045045
263	204	129	40	26	212	121	40	26	0.511278	0.323308	0.100251	0.0651629	0.531328	0.303258	0.100251	0.0651629	-0.0200501	0.0200501	0	0
269	50	46	37	9	52	46	35	9	0.352113	0.323944	0.260563	0.0633803	0.366197	0.323944	0.246479	0.0633803	-0.0140845	0	0.0140845	0
270	113	73	40	20	114	72	40	20	0.45935	0.296748	0.162602	0.0813008	0.463415	0.292683	0.162602	0.0813008	-0.00406504	0.00406504	0	0
271	178	43	20	14	185	36	20	14	0.698039	0.168627	0.0784314	0.054902	0.72549	0.141176	0.0784314	0.054902	-0.027451	0.027451	0	0
277	80	61	40	12	85	62	38	8	0.414508	0.316062	0.207254	0.0621762	0.440415	0.321244	0.196891	0.0414508	-0.0259067	-0.00518135	0.0103627	0.0207254
281	136	91	69	27	150	85	63	25	0.421053	0.281734	0.213622	0.0835913	0.464396	0.263158	0.195046	0.0773994	-0.0433437	0.0185759	0.0185759	0.00619195
283	339	152	155	65	341	152	155	63	0.476793	0.213783	0.218003	0.0914205	0.479606	0.213783	0.218003	0.0886076	-0.00281294	0	0	0.00281294
288	140	29	28	12	143	29	27	10	0.669856	0.138756	0.133971	0.0574163	0.684211	0.138756	0.129187	0.0478469	-0.0143541	0	0.00478469	0.00956938
305	79	15	6	4	82	13	6	3	0.759615	0.144231	0.0576923	0.0384615	0.788462	0.125	0.0576923	0.0288462	-0.0288462	0.0192308	0	0.00961538
306	198	75	72	31	200	73	72	31	0.526596	0.199468	0.191489	0.0824468	0.531915	0.194149	0.191489	0.0824468	-0.00531915	0.00531915	0	0
308	173	79	44	17	179	72	44	18	0.552716	0.252396	0.140575	0.0543131	0.571885	0.230032	0.140575	0.057508	-0.0191693	0.0223642	0	-0.00319489
314	327	258	98	63	329	258	97	62	0.438338	0.345845	0.131367	0.0844504	0.441019	0.345845	0.130027	0.0831099	-0.00268097	0	0.00134048	0.00134048
315	193	72	17	12	199	73	11	11	0.656463	0.244898	0.0578231	0.0408163	0.676871	0.248299	0.037415	0.037415	-0.0204082	-0.00340136	0.0204082	0.00340136
317	261	227	70	39	265	225	68	39	0.437186	0.380235	0.117253	0.0653266	0.443886	0.376884	0.113903	0.0653266	-0.00670017	0.00335008	0.00335008	0
320	264	216	67	41	265	217	67	39	0.44898	0.367347	0.113946	0.0697279	0.45068	0.369048	0.113946	0.0663265	-0.00170068	-0.00170068	0	0.00340136
321	202	62	57	27	203	61	57	27	0.58046	0.178161	0.163793	0.0775862	0.583333	0.175287	0.163793	0.0775862	-0.00287356	0.00287356	0	0
323	365	87	106	42	366	87	106	41	0.608333	0.145	0.176667	0.07	0.61	0.145	0.176667	0.0683333	-0.00166667	0	0	0.00166667
325	216	228	24	20	217	228	24	19	0.442623	0.467213	0.0491803	0.0409836	0.444672	0.467213	0.0491803	0.0389344	-0.00204918	0	0	0.00204918
326	206	149	50	25	207	149	49	25	0.47907	0.346512	0.116279	0.0581395	0.481395	0.346512	0.113953	0.0581395	-0.00232558	0	0.00232558	0
330	290	71	81	34	291	70	81	34	0.609244	0.14916	0.170168	0.0714286	0.611345	0.147059	0.170168	0.0714286	-0.00210084	0.00210084	0	0
331	224	99	69	25	227	97	68	25	0.53717	0.23741	0.165468	0.059952	0.544365	0.232614	0.16307	0.059952	-0.00719424	0.00479616	0.00239808	0
332	147	134	23	14	151	132	23	12	0.462264	0.421384	0.072327	0.0440252	0.474843	0.415094	0.072327	0.0377358	-0.0125786	0.00628931	0	0.00628931
333	156	79	18	19	167	74	13	18	0.573529	0.290441	0.0661765	0.0698529	0.613971	0.272059	0.0477941	0.0661765	-0.0404412	0.0183824	0.0183824	0.00367647
334	107	38	24	18	109	38	23	17	0.572193	0.203209	0.128342	0.0962567	0.582888	0.203209	0.122995	0.0909091	-0.0106952	0	0.00534759	0.00534759
336	134	39	38	14	140	37	34	14	0.595556	0.173333	0.168889	0.0622222	0.622222	0.164444	0.151111	0.0622222	-0.0266667	0.00888889	0.0177778	0
338	264	80	36	25	269	77	36	23	0.651852	0.197531	0.0888889	0.0617284	0.664198	0.190123	0.0888889	0.0567901	-0.0123457	0.00740741	0	0.00493827
339	154	132	33	16	161	128	31	15	0.459701	0.39403	0.0985075	0.0477612	0.480597	0.38209	0.0925373	0.0447761	-0.0208955	0.0119403	0.00597015	0.00298507
340	321	229	90	49	326	223	90	50	0.465893	0.332366	0.130624	0.0711176	0.473149	0.323657	0.130624	0.0725689	-0.00725689	0.00870827	0	-0.00145138
342	82	69	27	14	86	69	23	14	0.427083	0.359375	0.140625	0.0729167	0.447917	0.359375	0.119792	0.0729167	-0.0208333	0	0.0208333	0
344	267	82	63	22	268	82	62	22	0.615207	0.18894	0.145161	0.0506912	0.617512	0.18894	0.142857	0.0506912	-0.00230415	0	0.00230415	0
347	143	87	71	21	144	87	73	18	0.444099	0.270186	0.220497	0.0652174	0.447205	0.270186	0.226708	0.0559006	-0.00310559	0	-0.00621118	0.00931677
349	271	125	38	27	272	126	36	27	0.587852	0.27115	0.0824295	0.0585683	0.590022	0.273319	0.0780911	0.0585683	-0.0021692	-0.0021692	0.00433839	0
350	434	141	78	38	436	140	78	37	0.628075	0.204052	0.11288	0.0549928	0.63097	0.202605	0.11288	0.0535456	-0.00289436	0.00144718	0	0.00144718
351	51	19	18	4	52	19	18	3	0.554348	0.206522	0.195652	0.0434783	0.565217	0.206522	0.195652	0.0326087	-0.0108696	0	0	0.0108696
355	492	242	125	61	498	242	120	60	0.534783	0.263043	0.13587	0.0663043	0.541304	0.263043	0.130435	0.0652174	-0.00652174	0	0.00543478	0.00108696
356	211	138	37	22	215	137	35	21	0.517157	0.338235	0.0906863	0.0539216	0.526961	0.335784	0.0857843	0.0514706	-0.00980392	0.00245098	0.00490196	0.00245098
361	144	44	33	19	148	44	30	18	0.6	0.183333	0.1375	0.0791667	0.616667	0.183333	0.125	0.075	-0.0166667	0	0.0125	0.00416667
362	201	75	32	21	202	74	32	21	0.610942	0.227964	0.0972644	0.0638298	0.613982	0.224924	0.0972644	0.0638298	-0.00303951	0.00303951	0	0
370	214	183	63	32	218	180	62	32	0.434959	0.371951	0.128049	0.0650407	0.443089	0.365854	0.126016	0.0650407	-0.00813008	0.00609756	0.00203252	0
371	155	88	49	22	156	87	49	22	0.493631	0.280255	0.156051	0.0700637	0.496815	0.27707	0.156051	0.0700637	-0.00318471	0.00318471	0	0
372	155	88	49	22	170	57	49	20	0.523649	0.297297	0.165541	0.0743243	0.574324	0.192568	0.165541	0.0675676	-0.0506757	0.10473	0	0.00675676
375	226	113	16	15	227	112	16	15	0.610811	0.305405	0.0432432	0.0405405	0.613514	0.302703	0.0432432	0.0405405	-0.0027027	0.0027027	0	0
377	190	163	86	35	192	161	86	35	0.400844	0.343882	0.181435	0.0738397	0.405063	0.339662	0.181435	0.0738397	-0.00421941	0.00421941	0	0
380	125	56	31	15	127	56	29	15	0.550661	0.246696	0.136564	0.0660793	0.559471	0.246696	0.127753	0.0660793	-0.00881057	0	0.00881057	0
381	163	92	41	19	165	90	41	19	0.51746	0.292063	0.130159	0.0603175	0.52381	0.285714	0.130159	0.0603175	-0.00634921	0.00634921	0	0
382	469	160	174	64	471	158	174	64	0.540946	0.184544	0.200692	0.0738178	0.543253	0.182238	0.200692	0.0738178	-0.00230681	0.00230681	0	0
383	238	80	39	29	242	80	36	28	0.61658	0.207254	0.101036	0.0751295	0.626943	0.207254	0.0932642	0.0725389	-0.0103627	0	0.00777202	0.00259067
385	149	84	19	14	150	83	19	14	0.56015	0.315789	0.0714286	0.0526316	0.56391	0.31203	0.0714286	0.0526316	-0.0037594	0.0037594	0	0
390	200	146	25	26	202	144	25	26	0.503778	0.367758	0.0629723	0.0654912	0.508816	0.36272	0.0629723	0.0654912	-0.00503778	0.00503778	0	0
391	198	152	34	24	205	153	29	21	0.485294	0.372549	0.0833333	0.0588235	0.502451	0.375	0.0710784	0.0514706	-0.0171569	-0.00245098	0.0122549	0.00735294
392	195	64	39	30	196	63	39	30	0.594512	0.195122	0.118902	0.0914634	0.597561	0.192073	0.118902	0.0914634	-0.00304878	0.00304878	0	0
394	135	34	30	10	138	31	30	10	0.645933	0.162679	0.143541	0.0478469	0.660287	0.148325	0.143541	0.0478469	-0.0143541	0.0143541	0	0
401	163	124	40	19	166	126	35	19	0.471098	0.358382	0.115607	0.0549133	0.479769	0.364162	0.101156	0.0549133	-0.00867052	-0.00578035	0.0144509	0
402	220	147	51	29	221	145	51	30	0.49217	0.328859	0.114094	0.064877	0.494407	0.324385	0.114094	0.0671141	-0.00223714	0.00447427	0	-0.00223714
406	146	94	40	20	159	91	32	18	0.486667	0.313333	0.133333	0.0666667	0.53	0.303333	0.106667	0.06	-0.0433333	0.01	0.0266667	0.00666667
408	70	69	44	15	73	64	45	16	0.353535	0.348485	0.222222	0.0757576	0.368687	0.323232	0.227273	0.0808081	-0.0151515	0.0252525	-0.00505051	-0.00505051
409	154	41	34	21	155	41	34	20	0.616	0.164	0.136	0.084	0.62	0.164	0.136	0.08	-0.004	0	0	0.004
410	137	70	26	18	139	69	26	17	0.545817	0.278884	0.103586	0.0717131	0.553785	0.2749	0.103586	0.0677291	-0.00796813	0.00398406	0	0.00398406
412	80	26	27	12	84	26	24	11	0.551724	0.17931	0.186207	0.0827586	0.57931	0.17931	0.165517	0.0758621	-0.0275862	0	0.0206897	0.00689655
415	242	60	42	25	244	60	40	25	0.655827	0.162602	0.113821	0.0677507	0.661247	0.162602	0.108401	0.0677507	-0.00542005	0	0.00542005	0
418	70	22	31	12	72	20	32	11	0.518519	0.162963	0.22963	0.0888889	0.533333	0.148148	0.237037	0.0814815	-0.0148148	0.0148148	-0.00740741	0.00740741
419	264	114	83	30	266	112	83	30	0.537678	0.232179	0.169043	0.0610998	0.541752	0.228106	0.169043	0.0610998	-0.00407332	0.00407332	0	0
420	371	135	62	44	375	131	62	44	0.606209	0.220588	0.101307	0.0718954	0.612745	0.214052	0.101307	0.0718954	-0.00653595	0.00653595	0	0
421	111	91	7	8	112	90	7	8	0.511521	0.419355	0.0322581	0.0368664	0.516129	0.414747	0.0322581	0.0368664	-0.00460829	0.00460829	0	0
425	287	125	77	30	294	123	74	28	0.552987	0.240848	0.148362	0.0578035	0.566474	0.236994	0.142582	0.0539499	-0.0134875	0.00385356	0.00578035	0.00385356
427	198	59	77	27	202	58	75	26	0.548476	0.163435	0.213296	0.0747922	0.559557	0.160665	0.207756	0.0720222	-0.0110803	0.00277008	0.00554017	0.00277008
428	251	154	83	43	252	154	82	43	0.472693	0.290019	0.156309	0.0809793	0.474576	0.290019	0.154426	0.0809793	-0.00188324	0	0.00188324	0
429	118	48	8	10	120	46	8	10	0.641304	0.26087	0.0434783	0.0543478	0.652174	0.25	0.0434783	0.0543478	-0.0108696	0.0108696	0	0
430	258	189	32	30	262	185	30	32	0.506876	0.371316	0.0628684	0.0589391	0.514735	0.363458	0.0589391	0.0628684	-0.00785855	0.00785855	0.00392927	-0.00392927
436	257	158	42	28	261	158	40	26	0.529897	0.325773	0.0865979	0.057732	0.538144	0.325773	0.0824742	0.0536082	-0.00824742	0	0.00412371	0.00412371
442	226	118	49	37	231	116	49	34	0.525581	0.274419	0.113953	0.0860465	0.537209	0.269767	0.113953	0.0790698	-0.0116279	0.00465116	0	0.00697674
443	177	126	43	27	179	125	43	26	0.474531	0.337802	0.115282	0.0723861	0.479893	0.335121	0.115282	0.0697051	-0.00536193	0.00268097	0	0.00268097
444	170	103	30	18	177	99	27	18	0.529595	0.320872	0.0934579	0.0560748	0.551402	0.308411	0.0841121	0.0560748	-0.0218069	0.0124611	0.00934579	0
447	101	26	7	15	102	26	7	14	0.677852	0.174497	0.0469799	0.100671	0.684564	0.174497	0.0469799	0.0939597	-0.00671141	0	0	0.00671141
449	391	169	150	67	398	166	146	67	0.503218	0.217503	0.19305	0.0862291	0.512227	0.213642	0.187902	0.0862291	-0.00900901	0.003861	0.00514801	0
451	221	53	48	15	224	53	45	15	0.655786	0.15727	0.142433	0.0445104	0.664688	0.15727	0.133531	0.0445104	-0.00890208	0	0.00890208	0
453	406	148	94	53	415	148	88	50	0.579173	0.211127	0.134094	0.0756063	0.592011	0.211127	0.125535	0.0713267	-0.0128388	0	0.0085592	0.0042796
454	194	112	55	37	197	113	52	36	0.487437	0.281407	0.138191	0.0929648	0.494975	0.28392	0.130653	0.0904523	-0.00753769	-0.00251256	0.00753769	0.00251256
456	238	69	78	36	247	63	76	35	0.565321	0.163895	0.185273	0.0855107	0.586698	0.149644	0.180523	0.0831354	-0.0213777	0.0142518	0.00475059	0.0023753
459	107	88	58	24	108	87	58	24	0.386282	0.31769	0.209386	0.0866426	0.389892	0.314079	0.209386	0.0866426	-0.00361011	0.00361011	0	0
460	142	67	9	6	143	66	9	6	0.633929	0.299107	0.0401786	0.0267857	0.638393	0.294643	0.0401786	0.0267857	-0.00446429	0.00446429	0	0
463	234	38	63	27	235	33	68	26	0.646409	0.104972	0.174033	0.0745856	0.649171	0.0911602	0.187845	0.0718232	-0.00276243	0.0138122	-0.0138122	0.00276243
464	131	19	81	22	139	19	75	20	0.517787	0.0750988	0.320158	0.0869565	0.549407	0.0750988	0.296443	0.0790514	-0.0316206	0	0.0237154	0.00790514
466	434	300	63	44	447	295	57	42	0.516052	0.356718	0.0749108	0.0523187	0.53151	0.350773	0.0677765	0.0499405	-0.0154578	0.0059453	0.00713436	0.00237812
468	311	151	97	55	312	151	97	54	0.506515	0.245928	0.15798	0.0895765	0.508143	0.245928	0.15798	0.0879479	-0.00162866	0	0	0.00162866
471	141	74	51	20	147	73	48	18	0.493007	0.258741	0.178322	0.0699301	0.513986	0.255245	0.167832	0.0629371	-0.020979	0.0034965	0.0104895	0.00699301
474	132	87	77	34	134	82	79	35	0.4	0.263636	0.233333	0.10303	0.406061	0.248485	0.239394	0.106061	-0.00606061	0.0151515	-0.00606061	-0.0030303
475	382	164	131	54	383	164	130	54	0.522572	0.22435	0.179207	0.0738714	0.52394	0.22435	0.177839	0.0738714	-0.00136799	0	0.00136799	0
481	219	89	35	14	225	89	29	14	0.613445	0.2493	0.0980392	0.0392157	0.630252	0.2493	0.0812325	0.0392157	-0.0168067	0	0.0168067	0
482	207	89	27	16	211	89	24	15	0.610619	0.262537	0.079646	0.0471976	0.622419	0.262537	0.0707965	0.0442478	-0.0117994	0	0.00884956	0.00294985
483	231	228	29	20	234	225	29	20	0.454724	0.448819	0.0570866	0.0393701	0.46063	0.442913	0.0570866	0.0393701	-0.00590551	0.00590551	0	0
487	171	124	28	18	174	121	28	18	0.501466	0.363636	0.0821114	0.0527859	0.510264	0.354839	0.0821114	0.0527859	-0.00879765	0.00879765	0	0
488	54	37	23	8	58	37	20	7	0.442623	0.303279	0.188525	0.0655738	0.47541	0.303279	0.163934	0.057377	-0.0327869	0	0.0245902	0.00819672
490	51	27	35	13	53	27	33	13	0.404762	0.214286	0.277778	0.103175	0.420635	0.214286	0.261905	0.103175	-0.015873	0	0.015873	0
494	417	170	114	50	418	169	113	51	0.55526	0.226365	0.151798	0.0665779	0.556591	0.225033	0.150466	0.0679095	-0.00133156	0.00133156	0.00133156	-0.00133156
495	48	23	10	8	50	21	10	8	0.539326	0.258427	0.11236	0.0898876	0.561798	0.235955	0.11236	0.0898876	-0.0224719	0.0224719	0	0
512	92	120	33	20	93	119	33	20	0.34717	0.45283	0.124528	0.0754717	0.350943	0.449057	0.124528	0.0754717	-0.00377358	0.00377358	0	0
514	205	160	71	40	208	159	71	38	0.430672	0.336134	0.14916	0.0840336	0.436975	0.334034	0.14916	0.0798319	-0.00630252	0.00210084	0	0.00420168
515	101	78	12	10	102	76	13	10	0.502488	0.38806	0.0597015	0.0497512	0.507463	0.378109	0.0646766	0.0497512	-0.00497512	0.00995025	-0.00497512	0
518	45	51	10	6	52	48	7	5	0.401786	0.455357	0.0892857	0.0535714	0.464286	0.428571	0.0625	0.0446429	-0.0625	0.0267857	0.0267857	0.00892857
519	272	118	46	22	275	118	45	20	0.593886	0.257642	0.100437	0.0480349	0.600437	0.257642	0.0982533	0.0436681	-0.00655022	0	0.00218341	0.00436681
524	152	141	55	35	154	138	56	35	0.396867	0.368146	0.143603	0.0913838	0.402089	0.360313	0.146214	0.0913838	-0.00522193	0.0078329	-0.00261097	0
526	165	161	50	25	167	159	51	24	0.411471	0.401496	0.124688	0.0623441	0.416459	0.396509	0.127182	0.0598504	-0.00498753	0.00498753	-0.00249377	0.00249377
532	129	74	43	25	130	73	43	25	0.476015	0.273063	0.158672	0.0922509	0.479705	0.269373	0.158672	0.0922509	-0.00369004	0.00369004	0	0
533	203	80	41	17	204	79	41	17	0.595308	0.234604	0.120235	0.0498534	0.59824	0.231672	0.120235	0.0498534	-0.00293255	0.00293255	0	0
538	267	158	41	27	272	149	44	28	0.541582	0.320487	0.0831643	0.0547667	0.551724	0.302231	0.0892495	0.0567951	-0.010142	0.0182556	-0.00608519	-0.0020284
539	65	23	9	3	67	21	9	3	0.65	0.23	0.09	0.03	0.67	0.21	0.09	0.03	-0.02	0.02	0	0
540	96	55	30	15	97	54	30	15	0.489796	0.280612	0.153061	0.0765306	0.494898	0.27551	0.153061	0.0765306	-0.00510204	0.00510204	0	0
543	167	117	68	40	180	113	61	38	0.42602	0.298469	0.173469	0.102041	0.459184	0.288265	0.155612	0.0969388	-0.0331633	0.0102041	0.0178571	0.00510204
547	108	67	16	9	113	63	16	8	0.54	0.335	0.08	0.045	0.565	0.315	0.08	0.04	-0.025	0.02	0	0.005
548	153	107	33	23	160	100	33	23	0.484177	0.338608	0.10443	0.0727848	0.506329	0.316456	0.10443	0.0727848	-0.0221519	0.0221519	0	0
550	478	323	58	55	479	324	57	54	0.522976	0.353392	0.0634573	0.0601751	0.52407	0.354486	0.0623632	0.059081	-0.00109409	-0.00109409	0.00109409	0.00109409
554	95	194	6	9	96	193	6	9	0.3125	0.638158	0.0197368	0.0296053	0.315789	0.634868	0.0197368	0.0296053	-0.00328947	0.00328947	0	0
555	177	104	75	45	178	103	75	45	0.441397	0.259352	0.187032	0.112219	0.44389	0.256858	0.187032	0.112219	-0.00249377	0.00249377	0	0
556	230	123	78	28	231	123	78	27	0.501089	0.267974	0.169935	0.0610022	0.503268	0.267974	0.169935	0.0588235	-0.00217865	0	0	0.00217865
559	251	92	61	32	252	92	61	31	0.575688	0.211009	0.139908	0.0733945	0.577982	0.211009	0.139908	0.0711009	-0.00229358	0	0	0.00229358
561	155	47	4	11	156	47	4	10	0.714286	0.21659	0.0184332	0.0506912	0.718894	0.21659	0.0184332	0.0460829	-0.00460829	0	0	0.00460829
562	89	19	25	5	90	20	23	5	0.644928	0.137681	0.181159	0.0362319	0.652174	0.144928	0.166667	0.0362319	-0.00724638	-0.00724638	0.0144928	0
564	198	47	36	20	202	43	36	20	0.657807	0.156146	0.119601	0.0664452	0.671096	0.142857	0.119601	0.0664452	-0.013289	0.013289	0	0
565	108	75	27	17	115	75	20	17	0.475771	0.330396	0.118943	0.0748899	0.506608	0.330396	0.0881057	0.0748899	-0.030837	0	0.030837	0
572	42	26	29	13	43	25	29	13	0.381818	0.236364	0.263636	0.118182	0.390909	0.227273	0.263636	0.118182	-0.00909091	0.00909091	0	0
577	178	228	13	14	180	226	13	14	0.411085	0.526559	0.0300231	0.0323326	0.415704	0.52194	0.0300231	0.0323326	-0.00461894	0.00461894	0	0
579	299	82	59	24	303	82	56	23	0.644397	0.176724	0.127155	0.0517241	0.653017	0.176724	0.12069	0.049569	-0.00862069	0	0.00646552	0.00215517
580	232	133	30	18	236	128	30	19	0.561743	0.322034	0.0726392	0.0435835	0.571429	0.309927	0.0726392	0.0460048	-0.00968523	0.0121065	0	-0.00242131
582	340	184	69	40	341	179	72	41	0.537125	0.290679	0.109005	0.0631912	0.538705	0.28278	0.113744	0.0647709	-0.00157978	0.00789889	-0.00473934	-0.00157978
585	234	76	85	33	245	75	78	30	0.546729	0.17757	0.198598	0.0771028	0.57243	0.175234	0.182243	0.0700935	-0.0257009	0.00233645	0.0163551	0.00700935
587	131	161	43	24	132	162	41	24	0.364903	0.448468	0.119777	0.0668524	0.367688	0.451253	0.114206	0.0668524	-0.00278552	-0.00278552	0.00557103	0
589	246	121	66	23	249	118	67	22	0.539474	0.265351	0.144737	0.0504386	0.546053	0.258772	0.14693	0.0482456	-0.00657895	0.00657895	-0.00219298	0.00219298
590	202	61	50	21	204	60	49	21	0.60479	0.182635	0.149701	0.0628743	0.610778	0.179641	0.146707	0.0628743	-0.00598802	0.00299401	0.00299401	0
594	119	117	33	27	126	113	33	24	0.402027	0.39527	0.111486	0.0912162	0.425676	0.381757	0.111486	0.0810811	-0.0236486	0.0135135	0	0.0101351
595	166	125	28	14	167	124	28	14	0.498498	0.375375	0.0840841	0.042042	0.501502	0.372372	0.0840841	0.042042	-0.003003	0.003003	0	0
601	303	70	37	23	305	69	37	22	0.699769	0.161663	0.0854503	0.0531178	0.704388	0.159353	0.0854503	0.0508083	-0.00461894	0.00230947	0	0.00230947
606	147	61	11	7	152	59	9	6	0.650442	0.269912	0.0486726	0.0309735	0.672566	0.261062	0.039823	0.0265487	-0.0221239	0.00884956	0.00884956	0.00442478
608	90	67	25	22	94	66	25	19	0.441176	0.328431	0.122549	0.107843	0.460784	0.323529	0.122549	0.0931373	-0.0196078	0.00490196	0	0.0147059
609	57	59	33	14	68	59	24	12	0.349693	0.361963	0.202454	0.0858896	0.417178	0.361963	0.147239	0.0736196	-0.0674847	0	0.0552147	0.0122699
610	133	65	27	15	135	63	27	15	0.554167	0.270833	0.1125	0.0625	0.5625	0.2625	0.1125	0.0625	-0.00833333	0.00833333	0	0
611	95	40	15	7	98	38	14	7	0.605096	0.254777	0.0955414	0.044586	0.624204	0.242038	0.089172	0.044586	-0.0191083	0.0127389	0.00636943	0
613	95	72	25	15	98	65	28	16	0.458937	0.347826	0.120773	0.0724638	0.47343	0.31401	0.135266	0.0772947	-0.0144928	0.0338164	-0.0144928	-0.00483092
614	180	82	25	22	188	74	25	22	0.582524	0.265372	0.0809061	0.0711974	0.608414	0.239482	0.0809061	0.0711974	-0.02589	0.02589	0	0
616	267	91	85	46	268	90	85	46	0.546012	0.186094	0.173824	0.0940695	0.548057	0.184049	0.173824	0.0940695	-0.00204499	0.00204499	0	0
621	366	152	59	38	367	152	57	39	0.595122	0.247154	0.095935	0.0617886	0.596748	0.247154	0.0926829	0.0634146	-0.00162602	0	0.00325203	-0.00162602
622	295	108	78	47	296	107	79	46	0.558712	0.204545	0.147727	0.0890152	0.560606	0.202652	0.149621	0.0871212	-0.00189394	0.00189394	-0.00189394	0.00189394
629	105	48	23	7	106	47	23	7	0.57377	0.262295	0.125683	0.0382514	0.579235	0.256831	0.125683	0.0382514	-0.00546448	0.00546448	0	0
630	99	116	46	24	101	115	45	24	0.347368	0.407018	0.161404	0.0842105	0.354386	0.403509	0.157895	0.0842105	-0.00701754	0.00350877	0.00350877	0
634	460	269	92	65	461	268	92	65	0.519187	0.303612	0.103837	0.0733634	0.520316	0.302483	0.103837	0.0733634	-0.00112867	0.00112867	0	0
637	205	82	34	18	211	79	32	17	0.60472	0.241888	0.100295	0.0530973	0.622419	0.233038	0.0943953	0.0501475	-0.0176991	0.00884956	0.00589971	0.00294985
638	216	230	43	28	220	226	43	28	0.417795	0.444874	0.0831721	0.0541586	0.425532	0.437137	0.0831721	0.0541586	-0.00773694	0.00773694	0	0
646	211	72	60	35	212	64	67	35	0.558201	0.190476	0.15873	0.0925926	0.560847	0.169312	0.177249	0.0925926	-0.0026455	0.021164	-0.0185185	0
649	47	5	6	3	49	5	6	1	0.770492	0.0819672	0.0983607	0.0491803	0.803279	0.0819672	0.0983607	0.0163934	-0.0327869	0	0	0.0327869
661	43	45	16	8	46	40	19	7	0.383929	0.401786	0.142857	0.0714286	0.410714	0.357143	0.169643	0.0625	-0.0267857	0.0446429	-0.0267857	0.00892857
663	429	236	73	61	436	230	73	60	0.536921	0.295369	0.0913642	0.0763454	0.545682	0.28786	0.0913642	0.0750939	-0.00876095	0.00750939	0	0.00125156
667	36	2	23	6	45	2	14	6	0.537313	0.0298507	0.343284	0.0895522	0.671642	0.0298507	0.208955	0.0895522	-0.134328	0	0.134328	0
668	139	63	42	20	140	63	42	19	0.526515	0.238636	0.159091	0.0757576	0.530303	0.238636	0.159091	0.0719697	-0.00378788	0	0	0.00378788
671	160	59	42	21	166	54	40	22	0.567376	0.20922	0.148936	0.0744681	0.588652	0.191489	0.141844	0.0780142	-0.0212766	0.0177305	0.0070922	-0.0035461
674	544	207	79	53	548	209	74	52	0.616082	0.234428	0.0894677	0.0600227	0.620612	0.236693	0.0838052	0.0588901	-0.00453001	-0.00226501	0.00566251	0.0011325
675	393	256	59	45	395	255	58	45	0.521912	0.339973	0.0783533	0.059761	0.524568	0.338645	0.0770252	0.059761	-0.00265604	0.00132802	0.00132802	0
676	101	69	42	21	103	69	39	22	0.433476	0.296137	0.180258	0.0901288	0.44206	0.296137	0.167382	0.0944206	-0.00858369	0	0.0128755	-0.00429185
678	307	117	45	29	312	117	40	29	0.616466	0.23494	0.0903614	0.0582329	0.626506	0.23494	0.0803213	0.0582329	-0.0100402	0	0.0100402	0
682	208	93	40	14	211	90	40	14	0.585915	0.261972	0.112676	0.0394366	0.594366	0.253521	0.112676	0.0394366	-0.0084507	0.0084507	0	0
683	177	67	23	11	181	65	21	11	0.636691	0.241007	0.0827338	0.0395683	0.651079	0.233813	0.0755396	0.0395683	-0.0143885	0.00719424	0.00719424	0
684	222	219	53	40	224	217	53	40	0.41573	0.410112	0.0992509	0.0749064	0.419476	0.406367	0.0992509	0.0749064	-0.00374532	0.00374532	0	0
686	171	117	64	31	179	115	59	30	0.446475	0.305483	0.167102	0.0809399	0.467363	0.300261	0.154047	0.078329	-0.0208877	0.00522193	0.0130548	0.00261097
690	497	301	94	54	504	295	93	54	0.52537	0.318182	0.0993658	0.0570825	0.53277	0.311839	0.0983087	0.0570825	-0.00739958	0.00634249	0.00105708	0
691	193	49	65	36	194	49	65	35	0.562682	0.142857	0.189504	0.104956	0.565598	0.142857	0.189504	0.102041	-0.00291545	0	0	0.00291545
692	134	31	26	11	135	29	26	12	0.663366	0.153465	0.128713	0.0544554	0.668317	0.143564	0.128713	0.0594059	-0.0049505	0.00990099	0	-0.0049505
693	284	190	84	50	286	190	84	48	0.467105	0.3125	0.138158	0.0822368	0.470395	0.3125	0.138158	0.0789474	-0.00328947	0	0	0.00328947
699	520	219	146	72	522	220	143	72	0.543365	0.22884	0.15256	0.0752351	0.545455	0.229885	0.149425	0.0752351	-0.00208986	-0.00104493	0.0031348	0
703	240	127	34	32	241	128	32	32	0.554273	0.293303	0.0785219	0.073903	0.556582	0.295612	0.073903	0.073903	-0.00230947	-0.00230947	0.00461894	0
706	253	86	38	23	256	83	38	23	0.6325	0.215	0.095	0.0575	0.64	0.2075	0.095	0.0575	-0.0075	0.0075	0	0
711	176	158	30	32	180	149	34	33	0.444444	0.39899	0.0757576	0.0808081	0.454545	0.376263	0.0858586	0.0833333	-0.010101	0.0227273	-0.010101	-0.00252525
712	41	45	7	6	46	40	7	6	0.414141	0.454545	0.0707071	0.0606061	0.464646	0.40404	0.0707071	0.0606061	-0.0505051	0.0505051	0	0
713	140	141	70	27	149	134	70	25	0.37037	0.373016	0.185185	0.0714286	0.39418	0.354497	0.185185	0.0661376	-0.0238095	0.0185185	0	0.00529101
714	67	37	7	5	69	35	7	5	0.577586	0.318966	0.0603448	0.0431034	0.594828	0.301724	0.0603448	0.0431034	-0.0172414	0.0172414	0	0
716	132	89	20	23	140	83	19	22	0.5	0.337121	0.0757576	0.0871212	0.530303	0.314394	0.0719697	0.0833333	-0.030303	0.0227273	0.00378788	0.00378788
719	128	119	32	12	131	116	32	12	0.439863	0.408935	0.109966	0.0412371	0.450172	0.398625	0.109966	0.0412371	-0.0103093	0.0103093	0	0
720	142	97	14	15	143	96	14	15	0.529851	0.36194	0.0522388	0.0559701	0.533582	0.358209	0.0522388	0.0559701	-0.00373134	0.00373134	0	0
723	232	106	75	40	233	106	75	39	0.512141	0.233996	0.165563	0.0883002	0.514349	0.233996	0.165563	0.0860927	-0.00220751	0	0	0.00220751
724	523	221	115	61	525	224	109	62	0.568478	0.240217	0.125	0.0663043	0.570652	0.243478	0.118478	0.0673913	-0.00217391	-0.00326087	0.00652174	-0.00108696
727	99	71	34	17	100	69	34	18	0.447964	0.321267	0.153846	0.0769231	0.452489	0.312217	0.153846	0.081448	-0.00452489	0.00904977	0	-0.00452489
729	227	40	76	25	229	38	76	25	0.616848	0.108696	0.206522	0.0679348	0.622283	0.103261	0.206522	0.0679348	-0.00543478	0.00543478	0	0
737	158	104	50	23	164	104	45	22	0.471642	0.310448	0.149254	0.0686567	0.489552	0.310448	0.134328	0.0656716	-0.0179104	0	0.0149254	0.00298507
738	297	134	65	35	302	129	65	35	0.559322	0.252354	0.122411	0.0659134	0.568738	0.242938	0.122411	0.0659134	-0.0094162	0.0094162	0	0
741	194	63	55	20	201	63	48	20	0.584337	0.189759	0.165663	0.060241	0.605422	0.189759	0.144578	0.060241	-0.0210843	0	0.0210843	0
742	259	168	102	52	261	166	102	52	0.445783	0.289157	0.175559	0.0895009	0.449225	0.285714	0.175559	0.0895009	-0.00344234	0.00344234	0	0
743	571	93	169	70	580	89	166	68	0.632337	0.10299	0.187154	0.0775194	0.642303	0.0985604	0.183832	0.0753045	-0.00996678	0.00442968	0.00332226	0.00221484
746	71	28	7	7	78	21	7	7	0.628319	0.247788	0.0619469	0.0619469	0.690265	0.185841	0.0619469	0.0619469	-0.0619469	0.0619469	0	0
747	198	40	47	23	200	40	46	22	0.642857	0.12987	0.152597	0.0746753	0.649351	0.12987	0.149351	0.0714286	-0.00649351	0	0.00324675	0.00324675
748	191	39	24	17	195	39	20	17	0.704797	0.143911	0.0885609	0.0627306	0.719557	0.143911	0.0738007	0.0627306	-0.0147601	0	0.0147601	0
749	232	146	70	49	238	147	66	46	0.466801	0.293763	0.140845	0.0985915	0.478873	0.295775	0.132797	0.0925553	-0.0120724	-0.00201207	0.00804829	0.00603622
750	91	49	15	11	94	49	13	10	0.548193	0.295181	0.0903614	0.0662651	0.566265	0.295181	0.0783133	0.060241	-0.0180723	0	0.0120482	0.0060241
755	292	62	46	26	293	61	46	26	0.685446	0.14554	0.107981	0.0610329	0.687793	0.143192	0.107981	0.0610329	-0.00234742	0.00234742	0	0
756	39	32	13	3	42	29	13	3	0.448276	0.367816	0.149425	0.0344828	0.482759	0.333333	0.149425	0.0344828	-0.0344828	0.0344828	0	0
760	191	67	55	25	201	65	47	25	0.565089	0.198225	0.162722	0.0739645	0.594675	0.192308	0.139053	0.0739645	-0.0295858	0.00591716	0.0236686	0
762	158	25	6	9	159	24	6	9	0.79798	0.126263	0.030303	0.0454545	0.80303	0.121212	0.030303	0.0454545	-0.00505051	0.00505051	0	0
766	108	55	18	7	109	54	18	7	0.574468	0.292553	0.0957447	0.037234	0.579787	0.287234	0.0957447	0.037234	-0.00531915	0.00531915	0	0
767	87	37	18	11	91	37	14	11	0.568627	0.24183	0.117647	0.0718954	0.594771	0.24183	0.0915033	0.0718954	-0.0261438	0	0.0261438	0
770	181	37	29	17	184	35	29	16	0.685606	0.140152	0.109848	0.0643939	0.69697	0.132576	0.109848	0.0606061	-0.0113636	0.00757576	0	0.00378788
773	55	55	39	11	57	55	37	11	0.34375	0.34375	0.24375	0.06875	0.35625	0.34375	0.23125	0.06875	-0.0125	0	0.0125	0
776	128	49	16	8	131	46	16	8	0.636816	0.243781	0.079602	0.039801	0.651741	0.228856	0.079602	0.039801	-0.0149254	0.0149254	0	0
777	236	175	32	28	242	170	31	28	0.501062	0.37155	0.0679406	0.059448	0.5138	0.360934	0.0658174	0.059448	-0.0127389	0.0106157	0.00212314	0
780	35	39	12	4	36	38	12	4	0.388889	0.433333	0.133333	0.0444444	0.4	0.422222	0.133333	0.0444444	-0.0111111	0.0111111	0	0
784	175	152	21	11	177	151	21	10	0.487465	0.423398	0.0584958	0.0306407	0.493036	0.420613	0.0584958	0.0278552	-0.00557103	0.00278552	0	0.00278552
793	596	135	136	57	597	135	136	56	0.645022	0.146104	0.147186	0.0616883	0.646104	0.146104	0.147186	0.0606061	-0.00108225	0	0	0.00108225
794	145	102	47	31	150	97	47	31	0.446154	0.313846	0.144615	0.0953846	0.461538	0.298462	0.144615	0.0953846	-0.0153846	0.0153846	0	0
796	303	163	62	34	305	161	62	34	0.539146	0.290036	0.11032	0.0604982	0.542705	0.286477	0.11032	0.0604982	-0.00355872	0.00355872	0	0
808	97	42	22	8	100	38	22	9	0.573964	0.248521	0.130178	0.0473373	0.591716	0.224852	0.130178	0.0532544	-0.0177515	0.0236686	0	-0.00591716
809	95	92	28	16	97	90	28	16	0.411255	0.398268	0.121212	0.0692641	0.419913	0.38961	0.121212	0.0692641	-0.00865801	0.00865801	0	0
810	332	87	78	35	334	88	75	35	0.62406	0.163534	0.146617	0.0657895	0.62782	0.165414	0.140977	0.0657895	-0.0037594	-0.0018797	0.0056391	0
811	293	191	87	56	296	191	84	56	0.467305	0.304625	0.138756	0.0893142	0.472089	0.304625	0.133971	0.0893142	-0.00478469	0	0.00478469	0
812	124	81	34	16	125	80	34	16	0.486275	0.317647	0.133333	0.0627451	0.490196	0.313725	0.133333	0.0627451	-0.00392157	0.00392157	0	0
813	71	62	28	17	73	60	28	17	0.398876	0.348315	0.157303	0.0955056	0.410112	0.337079	0.157303	0.0955056	-0.011236	0.011236	0	0
814	172	85	32	19	177	86	28	17	0.558442	0.275974	0.103896	0.0616883	0.574675	0.279221	0.0909091	0.0551948	-0.0162338	-0.00324675	0.012987	0.00649351
817	99	35	23	11	105	35	19	9	0.589286	0.208333	0.136905	0.0654762	0.625	0.208333	0.113095	0.0535714	-0.0357143	0	0.0238095	0.0119048
818	107	117	24	11	108	116	24	11	0.413127	0.451737	0.0926641	0.042471	0.416988	0.447876	0.0926641	0.042471	-0.003861	0.003861	0	0
820	382	75	50	38	389	75	43	38	0.700917	0.137615	0.0917431	0.0697248	0.713761	0.137615	0.0788991	0.0697248	-0.012844	0	0.012844	0
821	286	72	68	29	288	70	68	29	0.628571	0.158242	0.149451	0.0637363	0.632967	0.153846	0.149451	0.0637363	-0.0043956	0.0043956	0	0
822	141	53	31	14	143	52	30	14	0.589958	0.221757	0.129707	0.0585774	0.598326	0.217573	0.125523	0.0585774	-0.0083682	0.0041841	0.0041841	0
824	175	155	51	25	179	151	51	25	0.431034	0.381773	0.125616	0.0615764	0.440887	0.371921	0.125616	0.0615764	-0.00985222	0.00985222	0	0
825	159	72	22	15	161	70	22	15	0.593284	0.268657	0.0820896	0.0559701	0.600746	0.261194	0.0820896	0.0559701	-0.00746269	0.00746269	0	0
826	153	89	29	19	154	88	29	19	0.527586	0.306897	0.1	0.0655172	0.531034	0.303448	0.1	0.0655172	-0.00344828	0.00344828	0	0
828	99	19	22	11	101	18	22	10	0.655629	0.125828	0.145695	0.0728477	0.668874	0.119205	0.145695	0.0662252	-0.013245	0.00662252	0	0.00662252
829	32	38	17	8	40	36	11	8	0.336842	0.4	0.178947	0.0842105	0.421053	0.378947	0.115789	0.0842105	-0.0842105	0.0210526	0.0631579	0
832	291	85	73	40	301	79	70	39	0.595092	0.173824	0.149284	0.0817996	0.615542	0.161554	0.143149	0.0797546	-0.0204499	0.0122699	0.00613497	0.00204499
836	51	30	31	9	57	24	31	9	0.421488	0.247934	0.256198	0.0743802	0.471074	0.198347	0.256198	0.0743802	-0.0495868	0.0495868	0	0
839	154	71	21	11	160	66	18	13	0.599222	0.276265	0.0817121	0.0428016	0.622568	0.256809	0.0700389	0.0505837	-0.0233463	0.0194553	0.0116732	-0.0077821
844	190	60	70	27	196	60	64	27	0.54755	0.172911	0.201729	0.0778098	0.564841	0.172911	0.184438	0.0778098	-0.0172911	0	0.0172911	0
845	334	95	102	44	338	89	104	44	0.58087	0.165217	0.177391	0.0765217	0.587826	0.154783	0.18087	0.0765217	-0.00695652	0.0104348	-0.00347826	0
848	171	50	46	22	174	47	46	22	0.591696	0.17301	0.15917	0.0761246	0.602076	0.16263	0.15917	0.0761246	-0.0103806	0.0103806	0	0
850	486	183	121	51	487	181	122	51	0.577883	0.217598	0.143876	0.0606421	0.579073	0.21522	0.145065	0.0606421	-0.00118906	0.00237812	-0.00118906	0
851	90	49	17	10	91	49	17	9	0.542169	0.295181	0.10241	0.060241	0.548193	0.295181	0.10241	0.0542169	-0.0060241	0	0	0.0060241
852	240	66	31	17	242	66	31	15	0.677966	0.186441	0.0875706	0.0480226	0.683616	0.186441	0.0875706	0.0423729	-0.00564972	0	0	0.00564972
855	106	64	35	19	111	60	34	19	0.473214	0.285714	0.15625	0.0848214	0.495536	0.267857	0.151786	0.0848214	-0.0223214	0.0178571	0.00446429	0
856	110	61	22	13	116	58	19	13	0.533981	0.296117	0.106796	0.0631068	0.563107	0.281553	0.092233	0.0631068	-0.0291262	0.0145631	0.0145631	0
863	315	149	100	34	326	143	93	36	0.526756	0.249164	0.167224	0.0568562	0.545151	0.23913	0.155518	0.0602007	-0.0183946	0.0100334	0.0117057	-0.00334448
867	196	82	66	35	208	72	62	37	0.51715	0.216359	0.174142	0.0923483	0.548813	0.189974	0.163588	0.0976253	-0.0316623	0.0263852	0.0105541	-0.00527704
871	243	160	66	37	247	157	65	37	0.480237	0.316206	0.130435	0.0731225	0.488142	0.310277	0.128458	0.0731225	-0.00790514	0.00592885	0.00197628	0
874	135	65	23	20	143	60	20	20	0.555556	0.26749	0.0946502	0.0823045	0.588477	0.246914	0.0823045	0.0823045	-0.0329218	0.0205761	0.0123457	0
884	202	53	66	30	211	53	59	28	0.575499	0.150997	0.188034	0.0854701	0.60114	0.150997	0.168091	0.0797721	-0.025641	0	0.019943	0.00569801
889	58	17	12	6	59	16	13	5	0.623656	0.182796	0.129032	0.0645161	0.634409	0.172043	0.139785	0.0537634	-0.0107527	0.0107527	-0.0107527	0.0107527
892	108	24	6	3	111	21	6	3	0.765957	0.170213	0.0425532	0.0212766	0.787234	0.148936	0.0425532	0.0212766	-0.0212766	0.0212766	0	0
894	177	50	78	37	195	45	71	31	0.517544	0.146199	0.22807	0.108187	0.570175	0.131579	0.207602	0.0906433	-0.0526316	0.0146199	0.0204678	0.0175439
897	218	92	10	17	222	88	10	17	0.646884	0.272997	0.0296736	0.0504451	0.658754	0.261128	0.0296736	0.0504451	-0.0118694	0.0118694	0	0
899	567	149	86	56	571	144	87	56	0.660839	0.17366	0.100233	0.0652681	0.665501	0.167832	0.101399	0.0652681	-0.004662	0.00582751	-0.0011655	0
900	318	147	183	79	325	147	176	79	0.437414	0.202201	0.251719	0.108666	0.447043	0.202201	0.242091	0.108666	-0.00962861	0	0.00962861	0
901	184	65	23	17	190	63	20	16	0.636678	0.224913	0.0795848	0.0588235	0.657439	0.217993	0.0692042	0.0553633	-0.0207612	0.00692042	0.0103806	0.00346021
903	275	72	71	39	276	72	71	38	0.601751	0.157549	0.155361	0.0853392	0.603939	0.157549	0.155361	0.083151	-0.00218818	0	0	0.00218818
906	103	54	4	9	105	52	4	9	0.605882	0.317647	0.0235294	0.0529412	0.617647	0.305882	0.0235294	0.0529412	-0.0117647	0.0117647	0	0
910	363	85	58	37	364	84	58	37	0.668508	0.156538	0.106814	0.06814	0.67035	0.154696	0.106814	0.06814	-0.00184162	0.00184162	0	0
912	144	102	40	22	145	101	40	22	0.467532	0.331169	0.12987	0.0714286	0.470779	0.327922	0.12987	0.0714286	-0.00324675	0.00324675	0	0
916	38	71	23	11	42	67	23	11	0.265734	0.496503	0.160839	0.0769231	0.293706	0.468531	0.160839	0.0769231	-0.027972	0.027972	0	0
917	473	167	125	55	481	162	122	55	0.576829	0.203659	0.152439	0.0670732	0.586585	0.197561	0.14878	0.0670732	-0.0097561	0.00609756	0.00365854	0
918	217	161	52	41	218	160	52	41	0.460722	0.341826	0.110403	0.0870488	0.462845	0.339703	0.110403	0.0870488	-0.00212314	0.00212314	0	0
920	146	89	34	21	147	88	34	21	0.503448	0.306897	0.117241	0.0724138	0.506897	0.303448	0.117241	0.0724138	-0.00344828	0.00344828	0	0
922	177	107	60	27	181	105	57	28	0.477089	0.28841	0.161725	0.0727763	0.487871	0.283019	0.153639	0.0754717	-0.0107817	0.00539084	0.00808625	-0.00269542
924	97	65	23	10	98	65	23	9	0.497436	0.333333	0.117949	0.0512821	0.502564	0.333333	0.117949	0.0461538	-0.00512821	0	0	0.00512821
929	308	244	101	62	310	240	100	65	0.430769	0.341259	0.141259	0.0867133	0.433566	0.335664	0.13986	0.0909091	-0.0027972	0.00559441	0.0013986	-0.0041958
933	199	48	60	26	200	47	60	26	0.597598	0.144144	0.18018	0.0780781	0.600601	0.141141	0.18018	0.0780781	-0.003003	0.003003	0	0
934	404	215	96	46	408	210	98	45	0.53088	0.282523	0.12615	0.0604468	0.536137	0.275953	0.128778	0.0591327	-0.00525624	0.0065703	-0.00262812	0.00131406
936	242	117	33	24	249	104	40	23	0.581731	0.28125	0.0793269	0.0576923	0.598558	0.25	0.0961538	0.0552885	-0.0168269	0.03125	-0.0168269	0.00240385
940	74	15	35	15	76	15	34	14	0.532374	0.107914	0.251799	0.107914	0.546763	0.107914	0.244604	0.100719	-0.0143885	0	0.00719424	0.00719424
943	152	91	48	26	155	86	49	27	0.479495	0.287066	0.15142	0.0820189	0.488959	0.271293	0.154574	0.0851735	-0.00946372	0.0157729	-0.00315457	-0.00315457
945	209	71	42	25	210	71	43	23	0.602305	0.204611	0.121037	0.0720461	0.605187	0.204611	0.123919	0.0662824	-0.00288184	0	-0.00288184	0.00576369
948	129	97	30	15	130	96	30	15	0.476015	0.357934	0.110701	0.0553506	0.479705	0.354244	0.110701	0.0553506	-0.00369004	0.00369004	0	0
950	281	156	97	48	283	156	95	48	0.482818	0.268041	0.166667	0.0824742	0.486254	0.268041	0.16323	0.0824742	-0.00343643	0	0.00343643	0
953	81	50	27	13	84	47	27	13	0.473684	0.292398	0.157895	0.0760234	0.491228	0.274854	0.157895	0.0760234	-0.0175439	0.0175439	0	0
954	28	61	37	17	35	60	33	15	0.195804	0.426573	0.258741	0.118881	0.244755	0.41958	0.230769	0.104895	-0.048951	0.00699301	0.027972	0.013986
960	151	122	30	20	153	120	30	20	0.467492	0.377709	0.0928793	0.0619195	0.473684	0.371517	0.0928793	0.0619195	-0.00619195	0.00619195	0	0
961	111	93	34	15	115	89	34	15	0.438735	0.367589	0.134387	0.0592885	0.454545	0.351779	0.134387	0.0592885	-0.0158103	0.0158103	0	0
965	301	103	85	41	307	98	84	41	0.567925	0.19434	0.160377	0.0773585	0.579245	0.184906	0.158491	0.0773585	-0.0113208	0.00943396	0.00188679	0
967	95	76	6	11	100	71	6	11	0.505319	0.404255	0.0319149	0.0585106	0.531915	0.37766	0.0319149	0.0585106	-0.0265957	0.0265957	0	0
968	139	87	97	33	141	85	97	33	0.390449	0.244382	0.272472	0.0926966	0.396067	0.238764	0.272472	0.0926966	-0.00561798	0.00561798	0	0
970	185	79	62	23	186	78	62	23	0.530086	0.226361	0.17765	0.0659026	0.532951	0.223496	0.17765	0.0659026	-0.00286533	0.00286533	0	0
971	191	97	57	24	192	92	57	28	0.517615	0.262873	0.154472	0.0650407	0.520325	0.249322	0.154472	0.0758808	-0.00271003	0.0135501	0	-0.0108401
972	201	126	85	45	206	122	85	44	0.439825	0.275711	0.185996	0.0984683	0.450766	0.266958	0.185996	0.0962801	-0.0109409	0.00875274	0	0.00218818
976	87	72	1	3	88	71	1	3	0.533742	0.441718	0.00613497	0.0184049	0.539877	0.435583	0.00613497	0.0184049	-0.00613497	0.00613497	0	0
981	110	66	27	17	112	63	27	18	0.5	0.3	0.122727	0.0772727	0.509091	0.286364	0.122727	0.0818182	-0.00909091	0.0136364	0	-0.00454545
983	166	69	40	20	167	69	40	19	0.562712	0.233898	0.135593	0.0677966	0.566102	0.233898	0.135593	0.0644068	-0.00338983	0	0	0.00338983
984	184	110	56	23	188	103	59	23	0.493298	0.294906	0.150134	0.0616622	0.504021	0.276139	0.158177	0.0616622	-0.0107239	0.0187668	-0.0080429	0
989	76	25	34	12	85	22	29	11	0.517007	0.170068	0.231293	0.0816327	0.578231	0.14966	0.197279	0.0748299	-0.0612245	0.0204082	0.0340136	0.00680272
991	290	189	66	34	298	183	66	32	0.500864	0.326425	0.11399	0.0587219	0.51468	0.316062	0.11399	0.0552677	-0.0138169	0.0103627	0	0.00345423
992	152	43	47	21	155	42	46	20	0.577947	0.163498	0.178707	0.0798479	0.589354	0.159696	0.174905	0.0760456	-0.0114068	0.00380228	0.00380228	0.00380228
996	182	100	26	14	183	100	25	14	0.565217	0.310559	0.0807453	0.0434783	0.568323	0.310559	0.0776398	0.0434783	-0.00310559	0	0.00310559	0
998	221	32	11	8	223	30	11	8	0.8125	0.117647	0.0404412	0.0294118	0.819853	0.110294	0.0404412	0.0294118	-0.00735294	0.00735294	0	0
999	313	223	55	33	318	218	55	33	0.501603	0.357372	0.088141	0.0528846	0.509615	0.349359	0.088141	0.0528846	-0.00801282	0.00801282	0	0
1003	100	84	26	10	102	82	26	10	0.454545	0.381818	0.118182	0.0454545	0.463636	0.372727	0.118182	0.0454545	-0.00909091	0.00909091	0	0
1007	261	206	82	38	264	203	82	38	0.444634	0.350937	0.139693	0.0647359	0.449744	0.345826	0.139693	0.0647359	-0.00511073	0.00511073	0	0
1008	129	68	21	18	133	68	18	17	0.54661	0.288136	0.0889831	0.0762712	0.563559	0.288136	0.0762712	0.0720339	-0.0169492	0	0.0127119	0.00423729
1009	345	112	82	42	347	110	82	42	0.593804	0.192771	0.141136	0.0722892	0.597246	0.189329	0.141136	0.0722892	-0.00344234	0.00344234	0	0
1011	152	23	40	20	154	23	39	19	0.646809	0.0978723	0.170213	0.0851064	0.655319	0.0978723	0.165957	0.0808511	-0.00851064	0	0.00425532	0.00425532
1015	156	38	35	15	158	38	33	15	0.639344	0.155738	0.143443	0.0614754	0.647541	0.155738	0.135246	0.0614754	-0.00819672	0	0.00819672	0
1017	212	52	57	19	217	54	52	17	0.623529	0.152941	0.167647	0.0558824	0.638235	0.158824	0.152941	0.05	-0.0147059	-0.00588235	0.0147059	0.00588235
1022	130	85	22	14	131	84	22	14	0.517928	0.338645	0.0876494	0.0557769	0.521912	0.334661	0.0876494	0.0557769	-0.00398406	0.00398406	0	0
1027	87	88	29	19	90	86	29	18	0.390135	0.394619	0.130045	0.0852018	0.403587	0.38565	0.130045	0.0807175	-0.0134529	0.00896861	0	0.0044843
1032	147	57	10	18	151	54	10	17	0.633621	0.24569	0.0431034	0.0775862	0.650862	0.232759	0.0431034	0.0732759	-0.0172414	0.012931	0	0.00431034
1039	231	72	60	29	232	72	60	28	0.589286	0.183673	0.153061	0.0739796	0.591837	0.183673	0.153061	0.0714286	-0.00255102	0	0	0.00255102
1043	172	97	24	28	173	96	24	28	0.535826	0.302181	0.0747664	0.0872274	0.538941	0.299065	0.0747664	0.0872274	-0.00311526	0.00311526	0	0
1046	302	149	102	45	307	146	100	45	0.505017	0.249164	0.170569	0.0752508	0.513378	0.244147	0.167224	0.0752508	-0.0083612	0.00501672	0.00334448	0
1054	256	65	54	21	260	62	54	20	0.646465	0.164141	0.136364	0.0530303	0.656566	0.156566	0.136364	0.0505051	-0.010101	0.00757576	0	0.00252525
1057	140	37	23	15	141	36	23	15	0.651163	0.172093	0.106977	0.0697674	0.655814	0.167442	0.106977	0.0697674	-0.00465116	0.00465116	0	0
1063	202	105	29	19	205	104	27	19	0.569014	0.295775	0.0816901	0.0535211	0.577465	0.292958	0.0760563	0.0535211	-0.0084507	0.0028169	0.0056338	0
1064	82	75	52	22	88	71	51	21	0.354978	0.324675	0.225108	0.0952381	0.380952	0.307359	0.220779	0.0909091	-0.025974	0.017316	0.004329	0.004329
1068	338	370	130	84	339	369	130	84	0.366594	0.401302	0.140998	0.0911063	0.367679	0.400217	0.140998	0.0911063	-0.0010846	0.0010846	0	0
1070	267	58	44	20	272	58	39	20	0.686375	0.1491	0.113111	0.0514139	0.699229	0.1491	0.100257	0.0514139	-0.0128535	0	0.0128535	0
1071	84	127	28	15	87	125	29	13	0.330709	0.5	0.110236	0.0590551	0.34252	0.492126	0.114173	0.0511811	-0.011811	0.00787402	-0.00393701	0.00787402
1072	151	41	19	19	152	41	19	18	0.656522	0.178261	0.0826087	0.0826087	0.66087	0.178261	0.0826087	0.0782609	-0.00434783	0	0	0.00434783
1075	232	50	12	14	233	50	12	13	0.753247	0.162338	0.038961	0.0454545	0.756494	0.162338	0.038961	0.0422078	-0.00324675	0	0	0.00324675
1081	138	56	33	21	139	55	33	21	0.556452	0.225806	0.133065	0.0846774	0.560484	0.221774	0.133065	0.0846774	-0.00403226	0.00403226	0	0
1082	176	101	38	17	182	100	34	16	0.53012	0.304217	0.114458	0.0512048	0.548193	0.301205	0.10241	0.0481928	-0.0180723	0.00301205	0.0120482	0.00301205
1083	198	61	30	19	208	60	22	18	0.642857	0.198052	0.0974026	0.0616883	0.675325	0.194805	0.0714286	0.0584416	-0.0324675	0.00324675	0.025974	0.00324675
1089	330	77	42	19	339	72	39	18	0.705128	0.16453	0.0897436	0.0405983	0.724359	0.153846	0.0833333	0.0384615	-0.0192308	0.0106838	0.00641026	0.00213675
1095	161	127	40	23	162	126	40	23	0.458689	0.361823	0.11396	0.0655271	0.461538	0.358974	0.11396	0.0655271	-0.002849	0.002849	0	0
1098	253	111	60	37	257	111	57	36	0.548807	0.240781	0.130152	0.0802603	0.557484	0.240781	0.123644	0.0780911	-0.00867679	0	0.00650759	0.0021692
1100	136	265	29	24	140	261	29	24	0.299559	0.5837	0.0638767	0.0528634	0.30837	0.57489	0.0638767	0.0528634	-0.00881057	0.00881057	0	0
1120	128	31	32	16	129	30	32	16	0.618357	0.149758	0.154589	0.0772947	0.623188	0.144928	0.154589	0.0772947	-0.00483092	0.00483092	0	0
1129	38	55	30	15	47	45	31	15	0.275362	0.398551	0.217391	0.108696	0.34058	0.326087	0.224638	0.108696	-0.0652174	0.0724638	-0.00724638	0
1130	199	143	46	17	201	140	47	17	0.491358	0.353086	0.11358	0.0419753	0.496296	0.345679	0.116049	0.0419753	-0.00493827	0.00740741	-0.00246914	0
1131	180	192	45	28	184	188	45	28	0.404494	0.431461	0.101124	0.0629213	0.413483	0.422472	0.101124	0.0629213	-0.00898876	0.00898876	0	0
1132	186	148	14	16	191	142	14	17	0.510989	0.406593	0.0384615	0.043956	0.524725	0.39011	0.0384615	0.0467033	-0.0137363	0.0164835	0	-0.00274725
1133	190	61	73	28	203	61	68	20	0.539773	0.173295	0.207386	0.0795455	0.576705	0.173295	0.193182	0.0568182	-0.0369318	0	0.0142045	0.0227273
1138	151	47	34	26	153	47	33	25	0.585271	0.182171	0.131783	0.100775	0.593023	0.182171	0.127907	0.0968992	-0.00775194	0	0.00387597	0.00387597
1140	166	109	57	26	171	108	54	25	0.463687	0.304469	0.159218	0.0726257	0.477654	0.301676	0.150838	0.0698324	-0.0139665	0.0027933	0.00837989	0.0027933
1141	155	99	30	20	167	99	20	18	0.509868	0.325658	0.0986842	0.0657895	0.549342	0.325658	0.0657895	0.0592105	-0.0394737	0	0.0328947	0.00657895
1145	343	238	71	41	345	233	73	42	0.494949	0.343434	0.102453	0.0591631	0.497835	0.336219	0.105339	0.0606061	-0.002886	0.00721501	-0.002886	-0.001443
1150	164	129	35	24	167	124	37	24	0.465909	0.366477	0.0994318	0.0681818	0.474432	0.352273	0.105114	0.0681818	-0.00852273	0.0142045	-0.00568182	0
1154	146	78	66	26	147	78	66	25	0.462025	0.246835	0.208861	0.0822785	0.46519	0.246835	0.208861	0.0791139	-0.00316456	0	0	0.00316456
1156	230	218	92	53	236	212	92	53	0.387858	0.367622	0.155143	0.0893761	0.397976	0.357504	0.155143	0.0893761	-0.010118	0.010118	0	0
1160	205	146	69	35	214	144	63	34	0.450549	0.320879	0.151648	0.0769231	0.47033	0.316484	0.138462	0.0747253	-0.0197802	0.0043956	0.0131868	0.0021978
1163	248	125	84	26	252	121	84	26	0.513458	0.258799	0.173913	0.0538302	0.521739	0.250518	0.173913	0.0538302	-0.00828157	0.00828157	0	0
1168	312	129	104	47	315	131	100	46	0.527027	0.217905	0.175676	0.0793919	0.532095	0.221284	0.168919	0.0777027	-0.00506757	-0.00337838	0.00675676	0.00168919
1173	168	60	55	20	173	54	56	20	0.554455	0.19802	0.181518	0.0660066	0.570957	0.178218	0.184818	0.0660066	-0.0165017	0.019802	-0.00330033	0
1174	179	73	79	25	182	73	76	25	0.502809	0.205056	0.22191	0.0702247	0.511236	0.205056	0.213483	0.0702247	-0.00842697	0	0.00842697	0
1181	166	47	22	17	170	45	21	16	0.65873	0.186508	0.0873016	0.0674603	0.674603	0.178571	0.0833333	0.0634921	-0.015873	0.00793651	0.00396825	0.00396825
1182	127	150	37	19	130	150	35	18	0.381381	0.45045	0.111111	0.0570571	0.39039	0.45045	0.105105	0.0540541	-0.00900901	0	0.00600601	0.003003
1187	152	40	78	24	157	40	73	24	0.517007	0.136054	0.265306	0.0816327	0.534014	0.136054	0.248299	0.0816327	-0.0170068	0	0.0170068	0
1188	239	118	53	30	243	115	51	31	0.543182	0.268182	0.120455	0.0681818	0.552273	0.261364	0.115909	0.0704545	-0.00909091	0.00681818	0.00454545	-0.00227273
1189	175	89	93	35	182	89	88	33	0.446429	0.227041	0.237245	0.0892857	0.464286	0.227041	0.22449	0.0841837	-0.0178571	0	0.0127551	0.00510204
1190	205	118	45	24	206	117	45	24	0.522959	0.30102	0.114796	0.0612245	0.52551	0.298469	0.114796	0.0612245	-0.00255102	0.00255102	0	0
1191	287	132	75	34	289	130	75	34	0.543561	0.25	0.142045	0.0643939	0.547348	0.246212	0.142045	0.0643939	-0.00378788	0.00378788	0	0
1192	225	85	37	24	227	83	37	24	0.606469	0.229111	0.0997305	0.06469	0.61186	0.22372	0.0997305	0.06469	-0.00539084	0.00539084	0	0
1194	181	127	80	41	182	127	81	39	0.421911	0.296037	0.18648	0.0955711	0.424242	0.296037	0.188811	0.0909091	-0.002331	0	-0.002331	0.004662
1195	146	68	50	24	149	66	50	23	0.506944	0.236111	0.173611	0.0833333	0.517361	0.229167	0.173611	0.0798611	-0.0104167	0.00694444	0	0.00347222
1198	317	61	52	28	319	61	50	28	0.69214	0.133188	0.113537	0.0611354	0.696507	0.133188	0.10917	0.0611354	-0.00436681	0	0.00436681	0
1201	150	56	33	14	154	57	30	12	0.592885	0.221344	0.130435	0.055336	0.608696	0.225296	0.118577	0.0474308	-0.0158103	-0.00395257	0.0118577	0.00790514
1204	110	40	32	8	113	40	29	8	0.578947	0.210526	0.168421	0.0421053	0.594737	0.210526	0.152632	0.0421053	-0.0157895	0	0.0157895	0
1206	142	54	49	20	146	51	49	19	0.535849	0.203774	0.184906	0.0754717	0.550943	0.192453	0.184906	0.0716981	-0.0150943	0.0113208	0	0.00377358
1209	146	96	46	21	148	94	46	21	0.472492	0.31068	0.148867	0.0679612	0.478964	0.304207	0.148867	0.0679612	-0.00647249	0.00647249	0	0
1212	143	64	30	24	145	64	28	24	0.547893	0.245211	0.114943	0.091954	0.555556	0.245211	0.10728	0.091954	-0.00766284	0	0.00766284	0
1218	168	76	44	22	171	72	44	23	0.541935	0.245161	0.141935	0.0709677	0.551613	0.232258	0.141935	0.0741935	-0.00967742	0.0129032	0	-0.00322581
1220	166	150	98	41	168	148	98	41	0.364835	0.32967	0.215385	0.0901099	0.369231	0.325275	0.215385	0.0901099	-0.0043956	0.0043956	0	0
1222	431	148	127	62	434	141	131	62	0.561198	0.192708	0.165365	0.0807292	0.565104	0.183594	0.170573	0.0807292	-0.00390625	0.00911458	-0.00520833	0
1224	92	72	26	12	94	72	24	12	0.455446	0.356436	0.128713	0.0594059	0.465347	0.356436	0.118812	0.0594059	-0.00990099	0	0.00990099	0
1227	95	54	39	19	97	53	39	18	0.458937	0.26087	0.188406	0.0917874	0.468599	0.256039	0.188406	0.0869565	-0.00966184	0.00483092	0	0.00483092
1231	258	63	32	21	259	62	32	21	0.68984	0.168449	0.0855615	0.0561497	0.692513	0.165775	0.0855615	0.0561497	-0.0026738	0.0026738	0	0
1236	117	29	43	17	122	33	35	16	0.567961	0.140777	0.208738	0.0825243	0.592233	0.160194	0.169903	0.0776699	-0.0242718	-0.0194175	0.038835	0.00485437
1241	107	68	37	17	108	68	36	17	0.467249	0.296943	0.161572	0.0742358	0.471616	0.296943	0.157205	0.0742358	-0.00436681	0	0.00436681	0
1245	189	65	46	24	193	60	46	25	0.583333	0.200617	0.141975	0.0740741	0.595679	0.185185	0.141975	0.0771605	-0.0123457	0.0154321	0	-0.00308642
1246	104	31	37	18	105	31	37	17	0.547368	0.163158	0.194737	0.0947368	0.552632	0.163158	0.194737	0.0894737	-0.00526316	0	0	0.00526316
1250	332	177	103	41	337	176	101	39	0.508423	0.271057	0.157734	0.0627871	0.51608	0.269525	0.154671	0.0597243	-0.00765697	0.00153139	0.00306279	0.00306279
1254	154	91	27	15	156	89	27	15	0.536585	0.317073	0.0940767	0.0522648	0.543554	0.310105	0.0940767	0.0522648	-0.00696864	0.00696864	0	0
1257	253	127	28	23	257	123	28	23	0.587007	0.294664	0.0649652	0.0533643	0.596288	0.285383	0.0649652	0.0533643	-0.00928074	0.00928074	0	0
1258	127	57	30	15	128	56	30	15	0.554585	0.248908	0.131004	0.0655022	0.558952	0.244541	0.131004	0.0655022	-0.00436681	0.00436681	0	0
1263	336	211	113	72	344	210	106	72	0.459016	0.288251	0.154372	0.0983607	0.469945	0.286885	0.144809	0.0983607	-0.010929	0.00136612	0.00956284	0
1265	383	121	86	36	388	116	85	37	0.611821	0.193291	0.13738	0.057508	0.619808	0.185304	0.135783	0.0591054	-0.00798722	0.00798722	0.00159744	-0.00159744
1266	194	97	62	25	195	97	62	24	0.513228	0.256614	0.164021	0.0661376	0.515873	0.256614	0.164021	0.0634921	-0.0026455	0	0	0.0026455
1269	156	58	27	10	158	56	27	10	0.621514	0.231076	0.10757	0.0398406	0.629482	0.223108	0.10757	0.0398406	-0.00796813	0.00796813	0	0
1271	166	108	46	16	167	107	46	16	0.494048	0.321429	0.136905	0.047619	0.497024	0.318452	0.136905	0.047619	-0.00297619	0.00297619	0	0
1273	128	149	28	16	133	144	29	15	0.398754	0.464174	0.0872274	0.0498442	0.41433	0.448598	0.0903427	0.046729	-0.0155763	0.0155763	-0.00311526	0.00311526
1275	93	170	17	9	95	168	17	9	0.321799	0.588235	0.0588235	0.0311419	0.32872	0.581315	0.0588235	0.0311419	-0.00692042	0.00692042	0	0
1278	173	51	55	20	183	46	49	21	0.578595	0.170569	0.183946	0.0668896	0.61204	0.153846	0.16388	0.0702341	-0.0334448	0.0167224	0.0200669	-0.00334448
1281	146	149	37	21	147	146	38	22	0.413598	0.422096	0.104816	0.0594901	0.416431	0.413598	0.107649	0.0623229	-0.00283286	0.00849858	-0.00283286	-0.00283286
1284	92	36	15	11	94	36	15	9	0.597403	0.233766	0.0974026	0.0714286	0.61039	0.233766	0.0974026	0.0584416	-0.012987	0	0	0.012987
1293	207	92	29	17	208	92	28	17	0.6	0.266667	0.084058	0.0492754	0.602899	0.266667	0.0811594	0.0492754	-0.00289855	0	0.00289855	0
1294	113	164	17	11	115	162	17	11	0.370492	0.537705	0.0557377	0.0360656	0.377049	0.531148	0.0557377	0.0360656	-0.00655738	0.00655738	0	0
1295	217	176	46	34	229	166	46	32	0.458774	0.372093	0.0972516	0.0718816	0.484144	0.350951	0.0972516	0.0676533	-0.02537	0.0211416	0	0.00422833
1296	245	77	118	35	247	77	116	35	0.515789	0.162105	0.248421	0.0736842	0.52	0.162105	0.244211	0.0736842	-0.00421053	0	0.00421053	0
1298	231	81	44	23	233	81	42	23	0.609499	0.21372	0.116095	0.060686	0.614776	0.21372	0.110818	0.060686	-0.00527704	0	0.00527704	0
1299	187	28	12	15	191	26	12	13	0.772727	0.115702	0.0495868	0.0619835	0.789256	0.107438	0.0495868	0.053719	-0.0165289	0.00826446	0	0.00826446
1300	197	101	102	48	201	94	105	48	0.439732	0.225446	0.227679	0.107143	0.448661	0.209821	0.234375	0.107143	-0.00892857	0.015625	-0.00669643	0
1301	235	132	51	38	242	125	51	38	0.515351	0.289474	0.111842	0.0833333	0.530702	0.274123	0.111842	0.0833333	-0.0153509	0.0153509	0	0
1303	163	107	24	8	165	106	24	7	0.539735	0.354305	0.0794702	0.0264901	0.546358	0.350993	0.0794702	0.0231788	-0.00662252	0.00331126	0	0.00331126
1304	90	76	29	24	91	69	35	24	0.410959	0.347032	0.13242	0.109589	0.415525	0.315068	0.159817	0.109589	-0.00456621	0.0319635	-0.0273973	0
1307	482	254	106	77	487	248	107	77	0.524483	0.276387	0.115343	0.0837867	0.529924	0.269859	0.116431	0.0837867	-0.0054407	0.00652884	-0.00108814	0
1308	249	181	66	43	251	182	64	42	0.461967	0.335807	0.122449	0.0797774	0.465677	0.337662	0.118738	0.0779221	-0.00371058	-0.00185529	0.00371058	0.00185529
1311	284	158	66	49	285	156	66	50	0.509874	0.283662	0.118492	0.0879713	0.51167	0.280072	0.118492	0.0897666	-0.00179533	0.00359066	0	-0.00179533
1313	311	185	67	39	317	173	72	40	0.516611	0.307309	0.111296	0.0647841	0.526578	0.287375	0.119601	0.0664452	-0.00996678	0.0199336	-0.00830565	-0.00166113
1317	154	112	55	31	159	112	51	30	0.4375	0.318182	0.15625	0.0880682	0.451705	0.318182	0.144886	0.0852273	-0.0142045	0	0.0113636	0.00284091
1320	124	57	26	13	130	54	23	13	0.563636	0.259091	0.118182	0.0590909	0.590909	0.245455	0.104545	0.0590909	-0.0272727	0.0136364	0.0136364	0
1321	575	183	116	50	576	183	116	49	0.622294	0.198052	0.125541	0.0541126	0.623377	0.198052	0.125541	0.0530303	-0.00108225	0	0	0.00108225
1323	173	87	39	25	180	86	33	25	0.533951	0.268519	0.12037	0.0771605	0.555556	0.265432	0.101852	0.0771605	-0.0216049	0.00308642	0.0185185	0
1324	271	198	18	25	272	197	18	25	0.529297	0.386719	0.0351562	0.0488281	0.53125	0.384766	0.0351562	0.0488281	-0.00195312	0.00195312	0	0
1329	505	218	61	72	506	218	61	71	0.589953	0.254673	0.0712617	0.0841121	0.591121	0.254673	0.0712617	0.0829439	-0.00116822	0	0	0.00116822
1331	66	63	14	13	75	59	10	12	0.423077	0.403846	0.0897436	0.0833333	0.480769	0.378205	0.0641026	0.0769231	-0.0576923	0.025641	0.025641	0.00641026
1334	268	187	53	25	270	181	56	26	0.502814	0.350844	0.0994371	0.0469043	0.506567	0.339587	0.105066	0.0487805	-0.00375235	0.011257	-0.00562852	-0.00187617
1336	195	126	19	9	196	125	19	9	0.558739	0.361032	0.0544413	0.025788	0.561605	0.358166	0.0544413	0.025788	-0.00286533	0.00286533	0	0
1339	171	68	40	19	180	66	36	16	0.573826	0.228188	0.134228	0.0637584	0.604027	0.221477	0.120805	0.0536913	-0.0302013	0.00671141	0.0134228	0.0100671
1345	106	100	17	11	117	87	18	12	0.452991	0.42735	0.0726496	0.0470085	0.5	0.371795	0.0769231	0.0512821	-0.0470085	0.0555556	-0.0042735	-0.0042735
1346	104	51	14	8	106	49	14	8	0.587571	0.288136	0.079096	0.0451977	0.59887	0.276836	0.079096	0.0451977	-0.0112994	0.0112994	0	0
1347	155	84	83	46	159	83	82	44	0.421196	0.228261	0.225543	0.125	0.432065	0.225543	0.222826	0.119565	-0.0108696	0.00271739	0.00271739	0.00543478
1350	238	136	60	42	245	128	62	41	0.5	0.285714	0.12605	0.0882353	0.514706	0.268908	0.130252	0.0861345	-0.0147059	0.0168067	-0.00420168	0.00210084
1351	227	104	26	23	231	99	26	24	0.597368	0.273684	0.0684211	0.0605263	0.607895	0.260526	0.0684211	0.0631579	-0.0105263	0.0131579	0	-0.00263158
1352	174	64	26	3	178	60	26	3	0.651685	0.2397	0.0973783	0.011236	0.666667	0.224719	0.0973783	0.011236	-0.0149813	0.0149813	0	0
1353	47	42	1	0	49	39	1	1	0.522222	0.466667	0.0111111	0	0.544444	0.433333	0.0111111	0.0111111	-0.0222222	0.0333333	0	-0.0111111
1354	149	63	23	11	152	62	20	11	0.608163	0.257143	0.0938776	0.044898	0.620408	0.253061	0.0816327	0.044898	-0.0122449	0.00408163	0.0122449	0
1355	53	29	12	4	59	27	9	3	0.540816	0.295918	0.122449	0.0408163	0.602041	0.27551	0.0918367	0.0306122	-0.0612245	0.0204082	0.0306122	0.0102041
1356	189	73	61	26	192	76	57	24	0.541547	0.209169	0.174785	0.0744986	0.550143	0.217765	0.163324	0.0687679	-0.00859599	-0.00859599	0.0114613	0.00573066
1358	286	67	58	33	289	65	57	33	0.644144	0.150901	0.130631	0.0743243	0.650901	0.146396	0.128378	0.0743243	-0.00675676	0.0045045	0.00225225	0
1361	377	62	91	33	385	64	82	32	0.669627	0.110124	0.161634	0.0586146	0.683837	0.113677	0.145648	0.0568384	-0.0142096	-0.0035524	0.0159858	0.0017762
1363	254	100	58	31	256	99	58	30	0.573363	0.225734	0.130926	0.0699774	0.577878	0.223476	0.130926	0.0677201	-0.00451467	0.00225734	0	0.00225734
1364	125	77	54	19	130	70	56	19	0.454545	0.28	0.196364	0.0690909	0.472727	0.254545	0.203636	0.0690909	-0.0181818	0.0254545	-0.00727273	0
1366	126	130	18	13	127	130	17	13	0.439024	0.452962	0.0627178	0.0452962	0.442509	0.452962	0.0592334	0.0452962	-0.00348432	0	0.00348432	0
1367	179	72	37	18	182	70	38	16	0.584967	0.235294	0.120915	0.0588235	0.594771	0.228758	0.124183	0.0522876	-0.00980392	0.00653595	-0.00326797	0.00653595
1369	65	19	18	7	66	19	18	6	0.59633	0.174312	0.165138	0.0642202	0.605505	0.174312	0.165138	0.0550459	-0.00917431	0	0	0.00917431
1372	122	81	35	25	128	75	35	25	0.463878	0.307985	0.13308	0.095057	0.486692	0.285171	0.13308	0.095057	-0.0228137	0.0228137	0	0
1376	67	37	28	6	73	38	20	7	0.485507	0.268116	0.202899	0.0434783	0.528986	0.275362	0.144928	0.0507246	-0.0434783	-0.00724638	0.057971	-0.00724638
1377	69	41	4	6	78	33	4	5	0.575	0.341667	0.0333333	0.05	0.65	0.275	0.0333333	0.0416667	-0.075	0.0666667	0	0.00833333
1384	363	264	50	31	366	264	47	31	0.512712	0.372881	0.0706215	0.0437853	0.516949	0.372881	0.0663842	0.0437853	-0.00423729	0	0.00423729	0
1385	173	32	26	9	179	32	20	9	0.720833	0.133333	0.108333	0.0375	0.745833	0.133333	0.0833333	0.0375	-0.025	0	0.025	0
1387	234	48	13	10	238	49	9	9	0.767213	0.157377	0.042623	0.0327869	0.780328	0.160656	0.0295082	0.0295082	-0.0131148	-0.00327869	0.0131148	0.00327869
1388	67	41	36	18	70	38	38	16	0.41358	0.253086	0.222222	0.111111	0.432099	0.234568	0.234568	0.0987654	-0.0185185	0.0185185	-0.0123457	0.0123457
1390	387	148	130	62	388	145	132	62	0.532325	0.203576	0.178817	0.085282	0.5337	0.19945	0.181568	0.085282	-0.00137552	0.00412655	-0.00275103	0
1393	42	18	5	7	48	14	5	5	0.583333	0.25	0.0694444	0.0972222	0.666667	0.194444	0.0694444	0.0694444	-0.0833333	0.0555556	0	0.0277778
1394	335	175	158	69	336	173	159	69	0.454545	0.237449	0.214383	0.0936228	0.455902	0.234735	0.215739	0.0936228	-0.00135685	0.0027137	-0.00135685	0
1395	250	70	89	22	251	72	89	19	0.580046	0.162413	0.206497	0.0510441	0.582367	0.167053	0.206497	0.0440835	-0.00232019	-0.00464037	0	0.00696056
1399	165	47	44	22	167	50	41	20	0.593525	0.169065	0.158273	0.0791367	0.600719	0.179856	0.147482	0.0719424	-0.00719424	-0.0107914	0.0107914	0.00719424
1402	177	136	84	35	183	130	85	34	0.409722	0.314815	0.194444	0.0810185	0.423611	0.300926	0.196759	0.0787037	-0.0138889	0.0138889	-0.00231481	0.00231481
1403	231	97	94	45	234	97	91	45	0.494647	0.207709	0.201285	0.0963597	0.501071	0.207709	0.194861	0.0963597	-0.00642398	0	0.00642398	0
1404	542	326	75	56	544	324	75	56	0.542543	0.326326	0.0750751	0.0560561	0.544545	0.324324	0.0750751	0.0560561	-0.002002	0.002002	0	0
1405	78	52	14	9	84	52	10	7	0.509804	0.339869	0.0915033	0.0588235	0.54902	0.339869	0.0653595	0.0457516	-0.0392157	0	0.0261438	0.0130719
