# Supplementary material for: Investigation of the thermophilic mechanism in the genus Porphyrobacter by comparative genomic analysis
Source: BMC Genomics. 2018 May 23;19:385. doi: 10.1186/s12864-018-4789-4 (PMC5966882; doi:10.1186/s12864-018-4789-4)
Supplement: Supplementary file 6 — Summary of protein secondary structure variations in conserved proteins among Alphaproteobacteria bacteria. (XLSX 12 kb) [file 12864_2018_4789_MOESM6_ESM.xlsx]

## Sheet: Sheet1
README Group numbers means alignment file numbers.C, E, H and T stand for random coil, β-sheet, α-helix and turn, respectively. Δ shows variational values. - indicates no amino acid substitutions.
Group	Seq_ID	Annotation	FILE	ΔH	ΔE	ΔC	ΔT
57	PO02|6666666.125937.peg.455	RecA protein	57	-	-	-	-
58	PO02|6666666.125937.peg.454	Alanyl-tRNA synthetase (EC 6.1.1.7)	58	-0.0056243	0.00112486	0.0056243	-0.00112486
67	PO02|6666666.125937.peg.441	ATP-dependent DNA helicase UvrD/PcrA	67	0.00758534	0.00252845	-0.0101138	0
89	PO02|6666666.125937.peg.412	SSU ribosomal protein S1p	89	0	0	0	0
94	PO02|6666666.125937.peg.407	Signal recognition particle, subunit Ffh SRP54	94	-0.00813008	0.00813008	0	0
100	PO02|6666666.125937.peg.399	Aspartate-semialdehyde dehydrogenase (EC 1.2.1.11)	100	-0.0058651	0.00293255	0	0.00293255
116	PO02|6666666.125937.peg.361	Translation elongation factor LepA	116	0	0	0	0
119	PO02|6666666.125937.peg.351	DNA ligase (EC 6.5.1.2)	119	0	0	0	0
139	PO02|6666666.125937.peg.317	DNA polymerase III alpha subunit (EC 2.7.7.7)	139	-	-	-	-
185	PO02|6666666.125937.peg.236	Glutamyl-tRNA synthetase (EC 6.1.1.17)	185	-0.00214592	0.00214592	0	0
197	PO02|6666666.125937.peg.223	CTP synthase (EC 6.3.4.2)	197	0	0	0	0
212	PO02|6666666.125937.peg.205	DNA gyrase subunit A (EC 5.99.1.3)	212	-0.00760043	0.00651466	0.00108578	0
265	PO02|6666666.125937.peg.137	Tyrosyl-tRNA synthetase (EC 6.1.1.1)	265	0	0.00242131	-0.00242131	0
272	PO02|6666666.125937.peg.126	Glycyl-tRNA synthetase beta chain (EC 6.1.1.14)	272	0	0.00149254	0	-0.00149254
279	PO02|6666666.125937.peg.114	DNA mismatch repair protein MutL	279	0	0.00149031	0	-0.00149031
355	PO02|6666666.125937.peg.532	Protein export cytoplasm protein SecA ATPase RNA helicase (TC 3.A.5.1.1)	355	-0.00652174	0	0.00543478	0.00108696
402	PO02|6666666.125937.peg.1755	tRNA-i(6)A37 methylthiotransferase	402	-0.00223714	0.00447427	0	-0.00223714
424	PO02|6666666.125937.peg.1717	Helicase PriA essential for oriC/DnaA-independent DNA replication	424	0.00688705	0	-0.00688705	0
430	PO02|6666666.125937.peg.1710	ATP synthase alpha chain (EC 3.6.3.14)	430	-0.00785855	0.00785855	0.00392927	-0.00392927
432	PO02|6666666.125937.peg.1708	ATP synthase beta chain (EC 3.6.3.14)	432	0.00412371	-0.00412371	0	0
475	PO02|6666666.125937.peg.2459	Excinuclease ABC subunit B	475	-0.00136799	0	0.00136799	0
494	PO02|6666666.125937.peg.1239	Polyribonucleotide nucleotidyltransferase (EC 2.7.7.8)	494	-0.00133156	0.00133156	0.00133156	-0.00133156
499	PO02|6666666.125937.peg.1230	Translation initiation factor 2	499	0.0011655	0.0011655	-0.002331	0
501	PO02|6666666.125937.peg.1228	Transcription termination protein NusA	501	0.00553506	0.00369004	-0.00738007	-0.00184502
569	PO02|6666666.125937.peg.1052	ATP-dependent Clp protease ATP-binding subunit ClpX	569	-	-	-	-
585	PO02|6666666.125937.peg.1025	Seryl-tRNA synthetase (EC 6.1.1.11)	585	-0.0257009	0.00233645	0.0163551	0.00700935
690	PO02|6666666.125937.peg.681	DNA polymerase I (EC 2.7.7.7)	690	-0.00739958	0.00634249	0.00105708	0
699	PO02|6666666.125937.peg.1978	Isoleucyl-tRNA synthetase (EC 6.1.1.5)	699	-0.00208986	-0.00104493	0.0031348	0
904	PO02|6666666.125937.peg.691	DNA-directed RNA polymerase beta' subunit (EC 2.7.7.6)	904	-	-	-	-
905	PO02|6666666.125937.peg.692	DNA-directed RNA polymerase beta subunit (EC 2.7.7.6)	905	-	-	-	-
1044	PO02|6666666.125937.peg.1871	3-oxoacyl-[acyl-carrier-protein] synthase, KASII (EC 2.3.1.41)	1044	0.00240385	-0.00240385	0	0
1046	PO02|6666666.125937.peg.1876	Aspartyl-tRNA synthetase (EC 6.1.1.12) @ Aspartyl-tRNA(Asn) synthetase (EC 6.1.1.23)	1046	-0.0083612	0.00501672	0.00334448	0
1080	PO02|6666666.125937.peg.462	Excinuclease ABC subunit A	1080	0	0.00207254	-0.00207254	0
1095	PO02|6666666.125937.peg.483	DNA-directed RNA polymerase alpha subunit (EC 2.7.7.6)	1095	-0.002849	0.002849	0	0
1100	PO02|6666666.125937.peg.488	Preprotein translocase secY subunit (TC 3.A.5.1.1)	1100	-0.00881057	0.00881057	0	0
1250	PO02|6666666.125937.peg.1370	Excinuclease ABC subunit C	1250	-0.00765697	0.00153139	0.00306279	0.00306279
1329	PO02|6666666.125937.peg.2255	DNA gyrase subunit B (EC 5.99.1.3)	1329	-0.00116822	0	0	0.00116822
