# Supplementary material for: Investigation of the thermophilic mechanism in the genus Porphyrobacter by comparative genomic analysis
Source: BMC Genomics. 2018 May 23;19:385. doi: 10.1186/s12864-018-4789-4 (PMC5966882; doi:10.1186/s12864-018-4789-4)
Supplement: Supplementary file 8 — Summary of sources of Alphaproteobacteria strains applied in investigations of conserved proteins. (XLSX 10 kb) [file 12864_2018_4789_MOESM8_ESM.xlsx]

## Sheet: Sheet1
Order	Family	Strain	NCBI GenBank Accession Number
Caulobacterales	Caulobacteraceae	Caulobacter segnis ATCC 21756	LNIY00000000
Caulobacterales	Hyphomonadaceae	Hyphomonas polymorpha PS728	ARYM00000000
Caulobacterales	Hyphomonadaceae	Maricaulis maris MCS10	CP000449
Kiloniellales	Kiloniellaceae	Kiloniella laminariae DSM 19542	AREZ00000000
Kordiimonadales	Kordiimonadaceae	Kordiimonas gwangyangensis DSM 19435	AQXF00000000
Magnetococcales	Magnetococcaceae	Magnetococcus marinus MC-1	CP000471
Parvularculales	Parvularculaceae	Parvularcula bermudensis HTCC2503	CP002156
Parvularculales	Parvularculaceae	Amphiplicatus metriothermophilus CGMCC 1.12710	FZQA00000000
Rhizobiales	Aurantimonadaceae	Aurantimonas coralicida DSM 14790	ATXK00000000
Rhizobiales	Bartonellaceae	Bartonella bacilliformis KC583	ASIV00000000
Rhizobiales	Beijerinckiaceae	Beijerinckia indica subsp. indica ATCC 9039	CP001016
Rhizobiales	Bradyrhizobiaceae	Bradyrhizobium japonicum USDA 6	AP012206
Rhizobiales	Brucellaceae	Brucella melitensis 16M	AE008917
Rhizobiales	Cohaesibacteraceae	Cohaesibacter gelatinilyticus CGMCC 1.9157	OBEL00000000
Rhizobiales	Hyphomicrobiaceae	Hyphomicrobium denitrificans ATCC 51888	CP002083
Rhizobiales	Methylobacteriaceae	Methylobacterium populi BJ001	CP001029
Rhizobiales	Methylocystaceae	Methylocystis parvus OBBP	AJTV00000000
Rhizobiales	Rhizobiaceae	Rhizobium leguminosarum USDA 2370	CP001191
Rhizobiales	Rhodobiaceae	Lutibaculum baratangense AMV1	AWXZ00000000
Rhizobiales	Xanthobacteraceae	Xanthobacter autotrophicus DSM 432	CP000781
Rhodobacterales	Rhodobacteraceae	Paracoccus contaminans CCM 8701	FNEA00000000
Rhodobacterales	Rhodobacteraceae	Roseovarius tolerans DSM 11457	FOBO00000000
Rhodobacterales	Rhodobacteraceae	Rhodobacter capsulatus DSM 1710	CP001312
Rhodospirillales	Acetobacteraceae	Acetobacter aceti NBRC 14818	CP014692
Rhodospirillales	Rhodospirillaceae	Rhodospirillum rubrum ATCC 11170	CP000230
Rickettsiales	Rickettsiaceae	Rickettsia prowazekii Breinl	AJ235269
Rickettsiales	Anaplasmataceae	Anaplasma phagocytophilum Webster	CP001079
Rickettsiales	Holosporaceae	Holospora obtusa F1	ARPM00000000
Sneathiellales	Sneathiellaceae	Sneathiella glossodoripedis JCM 23214	BAMS00000000
Sphingomonadales	Erythrobacteraceae	Erythrobacter longus DSM 6997	JMIW00000000
Sphingomonadales	Sphingomonadaceae	Sphingomonas paucimobilis NBRC 13935	BBJS00000000
